# Supplementary material for: Comparison of membrane proteins of Mycobacterium tuberculosis H37Rv and H37Ra strains
Source: BMC Microbiol. 2011 Jan 24;11:18. doi: 10.1186/1471-2180-11-18 (PMC3033788; doi:10.1186/1471-2180-11-18)
Supplement: Additional file 1 — MTB H37Rv. List of all M. tuberculosis H37Rv proteins identified in this study including their relative intensity. [file 1471-2180-11-18-S1.XLS]

## Sheet: Suppl. 1 MTB H37Rv
Protein IDs	Peptide Counts (all)	Peptide Counts (razor)	Peptide Counts (unique)	Only identified by site	Gene name	Protein Identity	Identified in strain	Protein Descriptions	Proteins	Peptides (seq)	Peptides (seq/mod)	Razor Peptides (seq)	Razor Peptides (seq/mod)	Unique Peptides (seq)	Unique Peptides (seq/mod)	Sequence Coverage [%]	Unique + Razor Sequence Coverage [%]	Unique Sequence Coverage [%]	Mol. Weight [kDa]	Sequence Length	PEP	Intensity	Intensity Normalized	Relative Prosent
Rv0001	1	1	1	FALSE	dnaA	CHROMOSOMAL REPLICATION INITIATOR PROTEIN DN	Both	>MTC:Rv0001 [A15] CHROMOSOMAL REPLICATION INITIATOR PROTEIN DNAA dnaA	1	1	1	1	1	1	1	2	2	2	79.951	734	0.0055974	2659200	0.0148487	1.13263e-05
Rv0002	7	7	7	FALSE	dnaN	DNA POLYMERASE III (BETA CHAIN) DNAN (DNA NUCLEOTIDYLTRANSFERASE)	Both	>MTC:Rv0002 [A9] DNA POLYMERASE III (BETA CHAIN) DNAN (DNA NUCLEOTIDYLTRANSFERASE) dnaN	1	7	8	7	8	7	8	24.1	24.1	24.1	49.296	474	7.9721e-51	294370000	1.64374	0.0012538
Rv0006	3	3	3	FALSE	gyrA	DNA GYRASE (SUBUNIT A) GYRA (DNA TOPOISOMERASE (ATP-HYDROLYSING)) (DNA TOPOISOMERASE II) (TYPE II DNA TOPOISOMERASE)	Both	>MTC:Rv0006 [A9] DNA GYRASE (SUBUNIT A) GYRA (DNA TOPOISOMERASE (ATP-HYDROLYSING)) (DNA TOPOISOMERASE II) (TYPE II DNA TOPOISOMERASE) gyrA	1	3	4	3	4	3	4	3.3	3.3	3.3	125.44	1148	7.8473e-69	3719200	0.0207677	1.58411e-05
Rv0007	2	2	2	FALSE	_	POSSIBLE CONSERVED MEMBRANE PROTEIN	Both	>MTC:Rv0007 [A9] POSSIBLE CONSERVED MEMBRANE PROTEIN -	1	2	2	2	2	2	2	7.3	7.3	7.3	40.82	398	1.4704e-32	120310000	0.6718	0.000512433
Rv0008c	3	3	3	FALSE	_	POSSIBLE MEMBRANE PROTEIN	Both	>MTC:Rv0008c [A9] POSSIBLE MEMBRANE PROTEIN -	1	3	3	3	3	3	3	25.9	25.9	25.9	20.668	193	2.3117e-44	33851000	0.189021	0.000144181
Rv0009	4	4	4	FALSE	ppiA	PROBABLE IRON-REGULATED PEPTIDYL-PROLYL CIS-TRANS ISOMERASE A PPIA (PPIASE A) (ROTAMASE A)	Both	>MTC:Rv0009 [A9] PROBABLE IRON-REGULATED PEPTIDYL-PROLYL CIS-TRANS ISOMERASE A PPIA (PPIase A) (ROTAMASE A) ppiA	1	4	5	4	5	4	5	17.4	17.4	17.4	38.919	374	1.4927e-80	634760000	3.54444	0.00270362
Rv0010c	1	1	1	FALSE	_	PROBABLE CONSERVED MEMBRANE PROTEIN	H37Rv	>MTC:Rv0010c [A5] PROBABLE CONSERVED MEMBRANE PROTEIN -;>MTC:Mb0010c [A4] PROBABLE CONSERVED MEMBRANE PROTEIN -	2	1	1	1	1	1	1	4.7	4.7	4.7	24.124	232	5.1181e-07	7820100	3.30766e-05	2.07767e-08
Rv0014c	8	8	8	FALSE	pknB	TRANSMEMBRANE SERINE/THREONINE-PROTEIN KINASE B PKNB (PROTEIN KINASE B) (STPK B)	Both	>MTC:Rv0014c [A8] TRANSMEMBRANE SERINE/THREONINE-PROTEIN KINASE B PKNB (PROTEIN KINASE B) (STPK B) pknB	1	8	11	8	11	8	11	10.6	10.6	10.6	84.963	808	3.0536e-83	25853000	0.144361	0.000110115
Rv0018c	1	1	1	FALSE	pstP	PHOSPHOSERINE/THREONINE PHOSPHATASE PSTP	Both	>MTC:Rv0018c [A8] POSSIBLE SERINE/THREONINE PHOSPHATASE PPP ppp	1	1	1	1	1	1	1	2.3	2.3	2.3	68.902	655	0.039872	370180	0.00206705	1.5767e-06
Rv0019c	3	3	3	FALSE	fhaB	CONSERVED PROTEIN WITH FHA DOMAIN	Both	>MTC:Rv0019c [A8] CONSERVED HYPOTHETICAL PROTEIN -	1	3	3	3	3	3	3	12.4	12.4	12.4	25.018	226	6.1241e-13	38605000	0.215567	0.000164429
Rv0020c	6	6	6	FALSE	fhaA	CONSERVED HYPOTHETICAL PROTEIN WITH FHA DOMAIN	Both	>MTC:Rv0020c [A8] CONSERVED HYPOTHETICAL PROTEIN TB39.8 TB39.8	1	6	6	6	6	6	6	17.6	17.6	17.6	83.482	782	4.048e-50	160350000	0.89538	0.000682975
Rv0023	1	1	1	FALSE	_	POSSIBLE TRANSCRIPTIONAL REGULATORY PROTEIN	Both	>MTC:Rv0023 [A8] POSSIBLE TRANSCRIPTIONAL REGULATORY PROTEIN -	1	1	1	1	1	1	1	3	3	3	44.826	428	4.3943e-05	1654700	0.00923969	7.04782e-06
Rv0036c	1	1	1	FALSE	_	CONSERVED HYPOTHETICAL PROTEIN	H37Rv	>MTC:Rv0036c [A8] CONSERVED HYPOTHETICAL PROTEIN -	1	1	2	1	2	1	2	1.6	1.6	1.6	110.27	1056	1.2488e-22	3323200	1.40561e-05	8.82921e-09
Rv0037c	2	2	2	FALSE	_	PROBABLE CONSERVED INTEGRAL MEMBRANE PROTEIN	Both	>MTC:Rv0037c [A8] PROBABLE CONSERVED INTEGRAL MEMBRANE PROTEIN -	1	2	2	2	2	2	2	3.3	3.3	3.3	72.075	687	2.5553e-05	4574800	0.0255453	1.94853e-05
Rv0041	4	4	4	FALSE	leuS	PROBABLE LEUCYL-TRNA SYNTHETASE LEUS (LEUCINE--TRNA LIGASE) (LEURS)	Both	>MTC:Rv0041 [A8] PROBABLE LEUCYL-tRNA SYNTHETASE LEUS (LEUCINE--tRNA LIGASE) (LEURS) leuS	1	4	4	4	4	4	4	3.9	3.9	3.9	115.38	1046	1.0156e-39	28958000	0.161699	0.00012334
Rv0042c	1	1	1	FALSE	_	POSSIBLE TRANSCRIPTIONAL REGULATORY PROTEIN (PROBABLY MARR-FAMILY)	Both	>MTC:Rv0042c [A8] POSSIBLE TRANSCRIPTIONAL REGULATORY PROTEIN (PROBABLY MARR-FAMILY) -	1	1	1	1	1	1	1	5.2	5.2	5.2	24.733	232	1.7575e-11	23259000	0.129876	9.90665e-05
Rv0046c	2	2	2	FALSE	ino1	MYO-INOSITOL-1-PHOSPHATE SYNTHASE INO1 (INOSITOL 1-PHOSPHATE SYNTHETASE) (D-GLUCOSE 6-PHOSPHATE CYCLOALDOLASE) (GLUCOSE 6-PHOSPHATE CYCLASE) (GLUCOCYCLOALDOLASE)	Both	>MTC:Rv0046c [A8] MYO-INOSITOL-1-PHOSPHATE SYNTHASE INO1 (Inositol 1-phosphate synthetase) (D-glucose 6-phosphate cycloaldolase) (Glucose 6-phosphate cyclase) (Glucocycloaldolase) ino1	1	2	3	2	3	2	3	4.7	4.7	4.7	60.831	569	1.8911e-23	17739000	0.099053	7.55553e-05
Rv0047c	1	1	1	FALSE	_	CONSERVED HYPOTHETICAL PROTEIN	Both	>MTC:Rv0047c [A8] CONSERVED HYPOTHETICAL PROTEIN -	1	1	1	1	1	1	1	3.3	3.3	3.3	29.906	270	3.3807e-18	982810	0.00548792	4.18606e-06
Rv0048c	4	4	4	FALSE	_	POSSIBLE MEMBRANE PROTEIN	Both	>MTC:Rv0048c [A8] POSSIBLE MEMBRANE PROTEIN -	1	4	4	4	4	4	4	12	12	12	46.781	441	1.0087e-20	27393000	0.15296	0.000116674
Rv0050	2	2	2	FALSE	ponA1	PROBABLE BIFUNCTIONAL PENICILLIN-BINDING PROTEIN 1A/1B PONA1 (MUREIN POLYMERASE) (PBP1): PENICILLIN-INSENSITIVE TRANSGLYCOSYLASE (PEPTIDOGLYCAN TGASE) + PENICILLIN-SENSITIVE TRANSPEPTIDASE (DD-TRANSPEPTIDASE)	Both	>MTC:Rv0050 [A8] PROBABLE BIFUNCTIONAL PENICILLIN-BINDING PROTEIN 1A/1B PONA1 (MUREIN POLYMERASE) (PBP1): PENICILLIN-INSENSITIVE TRANSGLYCOSYLASE (PEPTIDOGLYCAN TGASE) + PENICILLIN-SENSITIVE TRANSPEPTIDASE (DD-TRANSPEPTIDASE) ponA1	1	2	2	2	2	2	2	2	2	2	118.79	1131	1.8757e-05	2513500	0.0140352	1.07057e-05
Rv0052	5	5	5	FALSE	_	CONSERVED HYPOTHETICAL PROTEIN	Both	>MTC:Rv0052 [A8] CONSERVED HYPOTHETICAL PROTEIN -	1	5	5	5	5	5	5	9.7	9.7	9.7	54.916	515	1.2224e-51	47772000	0.266755	0.000203474
Rv0053	2	2	2	FALSE	rpsF	ROBABLE 30S RIBOSOMAL PROTEIN S6 RPSF	Both	>MTC:Rv0053 [A8] PROBABLE 30S RIBOSOMAL PROTEIN S6 RPSF rpsF	1	2	2	2	2	2	2	15.7	15.7	15.7	17.802	159	9.309e-24	286370000	1.59906	0.00121973
Rv0054	6	6	6	FALSE	ssb	ROBABLE SINGLE-STRAND BINDING PROTEIN SSB (HELIX-DESTABILIZING PROTEIN)	Both	>MTC:Rv0054 [A8] PROBABLE SINGLE-STRAND BINDING PROTEIN SSB (HELIX-DESTABILIZING PROTEIN) ssb	1	6	6	6	6	6	6	58.5	58.5	58.5	27.214	260	3.0714e-97	440070000	2.45731	0.00187438
Rv0055	1	1	1	FALSE	rpsR1	PROBABLE 30S RIBOSOMAL PROTEIN S18-1 RPSR1	Both	>MTC:Rv0055 [A8] PROBABLE 30S RIBOSOMAL PROTEIN S18-1 RPSR1 rpsR1	1	1	1	1	1	1	1	14	14	14	9.7574	86	5.4884e-26	89196000	0.498062	0.00037991
Rv0056	4	4	4	FALSE	rplI	PROBABLE 50S RIBOSOMAL PROTEIN L9 RPLI	Both	>MTC:Rv0056 [A8] PROBABLE 50S RIBOSOMAL PROTEIN L9 RPLI rplI	1	4	4	4	4	4	4	14.2	14.2	14.2	29.227	274	5.2239e-107	126890000	0.708542	0.000540459
Rv0060	1	1	1	FALSE	_	CONSERVED HYPOTHETICAL PROTEIN	H37Rv	>MTC:Rv0060 [A8] CONSERVED HYPOTHETICAL PROTEIN -	1	1	1	1	1	1	1	2.7	2.7	2.7	47.463	441	0.068136	126480	5.34971e-07	3.36037e-10
Rv0066c	2	2	2	FALSE	icd2	PROBABLE ISOCITRATE DEHYDROGENASE [NADP] ICD2 (OXALOSUCCINATE DECARBOXYLASE) (IDH) (NADP+-SPECIFIC ICDH) (IDP)	Both	>MTC:Rv0066c [A8] PROBABLE ISOCITRATE DEHYDROGENASE [NADP] ICD2 (OXALOSUCCINATE DECARBOXYLASE) (IDH) (NADP+-SPECIFIC ICDH) (IDP) icd2	1	2	2	2	2	2	2	3.1	3.1	3.1	95.95	872	1.1451e-06	2717700	0.0151754	1.15754e-05
Rv0069c	1	1	1	FALSE	sdaA	PROBABLE L-SERINE DEHYDRATASE SD	Both	>MTC:Rv0069c [A8] PROBABLE L-SERINE DEHYDRATASE SDAA (L-SERINE DEAMINASE) (SDH) (L-SD) sdaA	1	1	1	1	1	1	1	1.9	1.9	1.9	71.832	675	1.0964e-21	664710	0.00371168	2.83118e-06
Rv0070c	3	3	3	FALSE	glyA2	PROBABLE SERINE HYDROXYMETHYLTRANSFERASE GLYA2 (SERINE METHYLASE 2) (SHMT 2)	Both	>MTC:Rv0070c [A8] PROBABLE SERINE HYDROXYMETHYLTRANSFERASE GLYA2 (SERINE METHYLASE 2) (SHMT 2) glyA2	1	3	3	3	3	3	3	5.8	5.8	5.8	60.929	573	3.4366e-25	2174700	0.0121433	9.26265e-06
Rv0072	12	12	10	FALSE	_	PROBABLE GLUTAMINE-TRANSPORT TRANSMEMBRANE PROTEIN ABC TRANSPORTER	Both	>MTC:Rv0072 [A8] PROBABLE GLUTAMINE-TRANSPORT TRANSMEMBRANE PROTEIN ABC TRANSPORTER -	1	12	14	12	14	10	11	45.3	45.3	37.9	41.432	393	1.1111e-185	480720000	2.6843	0.00204752
Rv0073	2	1	1	FALSE	_	PROBABLE GLUTAMINE-TRANSPORT ATP-BINDING PROTEIN ABC TRANSPORTER	Both	>MTC:Rv0073 [A7] PROBABLE GLUTAMINE-TRANSPORT ATP-BINDING PROTEIN ABC TRANSPORTER -	1	2	2	1	1	1	1	5.7	2.9	2.9	51.824	489	5.9484e-17	465470	0.00259914	1.98256e-06
Rv0074	3	3	3	FALSE	_	CONSERVED HYPOTHETICAL PROTEIN	Both	>MTC:Rv0074 [A8] CONSERVED HYPOTHETICAL PROTEIN -	1	3	3	3	3	3	3	9	9	9	45.842	443	5.8977e-29	17225000	0.0961828	7.3366e-05
Rv0075	3	3	3	FALSE	_	PROBABLE AMINOTRANSFERASE	Both	>MTC:Rv0075 [A8] PROBABLE AMINOTRANSFERASE -	1	3	3	3	3	3	3	10.7	10.7	10.7	53.092	486	2.6628e-39	117960000	0.658678	0.000502424
Rv0077c	3	3	3	FALSE	_	PROBABLE OXIDOREDUCTASE	Both	>MTC:Rv0077c [A8] PROBABLE OXIDOREDUCTASE -	1	3	3	3	3	3	3	8.4	8.4	8.4	48.832	454	4.1204e-54	13894000	0.0775828	5.91784e-05
Rv0078	3	3	3	FALSE	_	PROBABLE TRANSCRIPTIONAL REGULATORY PROTEIN	Both	>MTC:Rv0078 [A8] PROBABLE TRANSCRIPTIONAL REGULATORY PROTEIN -	1	3	3	3	3	3	3	23.2	23.2	23.2	31.279	289	3.1306e-19	2331500	0.0130189	9.9305e-06
Rv0082	1	1	1	FALSE	_	PROBABLE OXIDOREDUCTASE	H37Rv	>MTC:Rv0082 [A8] PROBABLE OXIDOREDUCTASE -	1	1	1	1	1	1	1	8	8	8	25.416	249	4.6098e-31	3083800	1.30435e-05	8.19316e-09
Rv0085	1	1	1	FALSE	hycP	POSSIBLE HYDROGENASE HYCP	H37Rv	>MTC:Rv0085 [A8] POSSIBLE HYDROGENASE HYCP hycP	1	1	1	1	1	1	1	4.7	4.7	4.7	36.176	338	0.037048	501600	2.12161e-06	1.33267e-09
Rv0088	5	5	5	FALSE	_	HYPOTHETICAL PROTEIN	Both	>MTC:Rv0088 [A8] HYPOTHETICAL PROTEIN -	1	5	5	5	5	5	5	15.7	15.7	15.7	40.671	376	3.0916e-68	57620000	0.321745	0.000245419
Rv0093c	2	2	2	FALSE	_	PROBABLE CONSERVED MEMBRANE PROTEIN	Both	>MTC:Rv0093c [A8] PROBABLE CONSERVED MEMBRANE PROTEIN -	1	2	2	2	2	2	2	5.1	5.1	5.1	48.937	474	0.00033284	18706000	0.104453	7.9674e-05
Rv0102	1	1	1	FALSE	_	PROBABLE CONSERVED INTEGRAL MEMBRANE PROTEIN	H37Rv	>MTC:Rv0102 [A8] PROBABLE CONSERVED INTEGRAL MEMBRANE PROTEIN -	1	1	1	1	1	1	1	2.6	2.6	2.6	73.954	701	3.3371e-15	94773	4.0086e-07	2.51797e-10
Rv0107c	1	1	1	FALSE	ctpI	PROBABLE CATION-TRANSPORTER ATPASE I CTPI	Both	>MTC:Rv0107c [A8] PROBABLE CATION-TRANSPORTER ATPASE I CTPI ctpI	1	1	1	1	1	1	1	0.5	0.5	0.5	194.4	1880	0.086543	150380	0.000839708	6.4051e-07
Rv0110	1	1	1	FALSE	_	PROBABLE CONSERVED INTEGRAL MEMBRANE PROTEIN	Both	>MTC:Rv0110 [A8] PROBABLE CONSERVED INTEGRAL MEMBRANE PROTEIN -	1	1	2	1	2	1	2	4.4	4.4	4.4	38.869	366	0.00042523	1143500	0.0063852	4.87048e-06
Rv0119	1	1	1	FALSE	fadD7	PROBABLE FATTY-ACID-COA LIGASE FADD7 (FATTY-ACID-COA SYNTHETASE) (FATTY-ACID-COA SYNTHASE)	H37Rv	>MTC:Rv0119 [A8] PROBABLE FATTY-ACID-CoA LIGASE FADD7 (FATTY-ACID-CoA SYNTHETASE) (FATTY-ACID-CoA SYNTHASE) fadD7	1	1	1	1	1	1	1	1.8	1.8	1.8	74.979	713	0.00080417	122090	5.16402e-07	3.24373e-10
Rv0120c	2	2	2	FALSE	fusA2	PROBABLE ELONGATION FACTOR G FUSA2 (EF-G)	Both	>MTC:Rv0120c [A8] PROBABLE ELONGATION FACTOR G FUSA2 (EF-G) fusA2;>MTC:Mb0125c [A1] PROBABLE ELONGATION FACTOR G FUSA2A [FIRST PART] (EF-G) fusA2a	2	2	2	2	2	2	2	2.1	2.1	2.1	109.58	1047	6.91e-13	752350	0.00420105	3.20447e-06
Rv0121c	1	1	1	FALSE	_	CONSERVED HYPOTHETICAL PROTEIN	H37Rv	>MTC:Rv0121c [A8] CONSERVED HYPOTHETICAL PROTEIN -	1	1	1	1	1	1	1	3.4	3.4	3.4	28.665	264	0.00088667	1487700	6.29251e-06	3.95258e-09
Rv0123	1	1	1	FALSE	_	HYPOTHETICAL PROTEIN	H37Rv	>MTC:Rv0123 [A8] HYPOTHETICAL PROTEIN -	1	1	1	1	1	1	1	8.9	8.9	8.9	15.024	135	0.025734	3863300	1.63405e-05	1.02642e-08
Rv0125	2	2	2	FALSE	pepA	PROBABLE SERINE PROTEASE PEPA (SERINE PROTEINASE) (MTB32A)	Both	>MTC:Rv0125 [A8] PROBABLE SERINE PROTEASE PEPA (SERINE PROTEINASE) (MTB32A) pepA	1	2	2	2	2	2	2	4.5	4.5	4.5	48.406	492	9.9251e-20	609260000	3.40205	0.00259501
Rv0126	1	1	1	FALSE	treS	TREHALOSE SYNTHASE TRES	H37Rv	>MTC:Rv0126 [A8] TREHALOSE SYNTHASE TRES treS	1	1	1	1	1	1	1	6.8	6.8	6.8	79.886	710	1.8587e-05	1145700	4.84595e-06	3.04394e-09
Rv0127	1	1	1	FALSE	_	CONSERVED HYPOTHETICAL PROTEIN	Both	>MTC:Rv0127 [A8] CONSERVED HYPOTHETICAL PROTEIN -	1	1	1	1	1	1	1	3.5	3.5	3.5	55.605	510	6.9529e-09	1456800	0.00813464	6.20491e-06
Rv0129c	5	5	5	FALSE	fbpC	SECRETED ANTIGEN 85-C FBPC (85C) (ANTIGEN 85 COMPLEX C) (AG58C) (MYCOLYL TRANSFERASE 85C) (FIBRONECTIN-BINDING PROTEIN C)	Both	>MTC:Rv0129c [A8] SECRETED ANTIGEN 85-C FBPC (85C) (ANTIGEN 85 COMPLEX C) (AG58C) (MYCOLYL TRANSFERASE 85C) (FIBRONECTIN-BINDING PROTEIN C) fbpC	1	5	6	5	6	5	6	13.9	13.9	13.9	43.113	397	1.107e-26	46606000	0.260244	0.000198508
Rv0130	2	2	2	FALSE	htdZ	SINGLE HOTDOG HYDRATASE	Both	>MTC:Rv0130 [A8] CONSERVED HYPOTHETICAL PROTEIN -	1	2	2	2	2	2	2	4.7	4.7	4.7	43.65	405	3.5546e-06	8299000	0.0463409	3.53477e-05
Rv0131c	1	1	1	FALSE	fadE1	PROBABLE ACYL-COA DEHYDROGENASE FADE1	Both	>MTC:Rv0131c [A8] PROBABLE ACYL-CoA DEHYDROGENASE FADE1 fadE1	1	1	1	1	1	1	1	1.8	1.8	1.8	63.543	562	5.6472e-09	460320	0.00257039	1.96063e-06
Rv0133	1	1	1	FALSE	_	GCN5-RELATED N-ACETYLTRANSFERASE	Both	>MTC:Rv0133 [A6] PROBABLE ACETYLTRANSFERASE -	1	1	1	1	1	1	1	6	6	6	30.026	268	1.3413e-09	761560	0.00425248	3.24369e-06
Rv0134	5	5	5	FALSE	ephF	POSSIBLE EPOXIDE HYDROLASE EPHF (EPOXIDE HYDRATASE) (ARENE-OXIDE HYDRATASE)	Both	>MTC:Rv0134 [A5] POSSIBLE EPOXIDE HYDROLASE EPHF (EPOXIDE HYDRATASE) (ARENE-OXIDE HYDRATASE) ephF	1	5	6	5	6	5	6	15.2	15.2	15.2	52.833	481	8.607e-41	9342500	0.0521677	3.97923e-05
Rv0136	2	2	2	FALSE	cyp138	PROBABLE CYTOCHROME P450 138 CYP138	H37Rv	>MTC:Rv0136 [A8] PROBABLE CYTOCHROME P450 138 CYP138 cyp138	1	2	2	2	2	2	2	3.5	3.5	3.5	64.566	578	0.0011799	7495600	3.1704e-05	1.99146e-08
Rv0138	1	1	1	FALSE	_	CONSERVED HYPOTHETICAL PROTEIN	H37Rv	>MTC:Rv0138 [A8] CONSERVED HYPOTHETICAL PROTEIN -	1	1	1	1	1	1	1	5.8	5.8	5.8	23.219	208	0.0068152	7612700	3.21993e-05	2.02257e-08
Rv0141c	1	1	1	FALSE	_	HYPOTHETICAL PROTEIN	Both	>MTC:Rv0141c [A8] HYPOTHETICAL PROTEIN -	1	1	1	1	1	1	1	7.6	7.6	7.6	17.917	157	1.9517e-21	914920	0.00510883	3.8969e-06
Rv0143c	2	2	2	FALSE	_	PROBABLE CONSERVED TRANSMEMBRANE PROTEIN	Both	>MTC:Rv0143c [A8] PROBABLE CONSERVED TRANSMEMBRANE PROTEIN -	1	2	2	2	2	2	2	3.8	3.8	3.8	80.195	786	0.0062328	8202700	0.0458031	3.49376e-05
Rv0144	3	3	3	FALSE	_	PROBABLE TRANSCRIPTIONAL REGULATORY PROTEIN (POSSIBLY TETR-FAMILY)	Both	>MTC:Rv0144 [A8] PROBABLE TRANSCRIPTIONAL REGULATORY PROTEIN (POSSIBLY TETR-FAMILY) -	1	3	4	3	4	3	4	10.7	10.7	10.7	41.828	382	3.9284e-69	146780000	0.819606	0.000625176
Rv0146	1	1	1	FALSE	_	CONSERVED HYPOTHETICAL PROTEIN. POSSIBLE S-ADENOSYLMETHIONINE-DEPENDENT METHYLTRANSFERASE.	Both	>MTC:Rv0146 [A8] CONSERVED HYPOTHETICAL PROTEIN -	1	1	1	1	1	1	1	4.5	4.5	4.5	41.737	376	1.7518e-18	587200	0.00327887	2.50105e-06
Rv0147	2	2	2	FALSE	_	PROBABLE ALDEHYDE DEHYDROGENASE (NAD+) DEPENDENT	H37Rv	>MTC:Rv0147 [A8] PROBABLE ALDEHYDE DEHYDROGENASE (NAD+) DEPENDENT -	1	2	2	2	2	2	2	4.3	4.3	4.3	57.885	534	4.3798e-18	8749500	3.70076e-05	2.3246e-08
Rv0148	8	8	8	FALSE	_	PROBABLE SHORT-CHAIN TYPE DEHYDROGENASE/REDUCTASE	Both	>MTC:Rv0148 [A8] PROBABLE SHORT-CHAIN TYPE DEHYDROGENASE/REDUCTASE -	1	8	8	8	8	8	8	41.8	41.8	41.8	37.663	366	4.1704e-242	414340000	2.31364	0.00176479
Rv0149	2	2	2	FALSE	_	POSSIBLE QUINONE OXIDOREDUCTASE (NADPH:QUINONE OXIDOREDUCTASE) (ZETA-CRYSTALLIN)	Both	>MTC:Rv0149 [A8] POSSIBLE QUINONE OXIDOREDUCTASE (NADPH:QUINONE OXIDOREDUCTASE) (ZETA-CRYSTALLIN) -	1	2	2	2	2	2	2	9.2	9.2	9.2	34.667	337	3.2625e-11	5260100	0.0293719	2.24042e-05
Rv0154c	1	1	1	FALSE	fadE2	PROBABLE ACYL-COA DEHYDROGENASE FADE2	Both	>MTC:Rv0154c [A8] PROBABLE ACYL-CoA DEHYDROGENASE FADE2 fadE2	1	1	1	1	1	1	1	3.4	3.4	3.4	63.175	581	1.7666e-48	5201400	0.0290441	2.21542e-05
Rv0155	6	6	6	FALSE	pntAa	PROBABLE NAD(P) TRANSHYDROGENASE (SUBUNIT ALPHA) PNT	Both	>MTC:Rv0155 [A7] PROBABLE NAD(P) TRANSHYDROGENASE (SUBUNIT ALPHA) PNTAA [FIRST PART; CATALYTIC PART] (PYRIDINE NUCLEOTIDE TRANSHYDROGENASE SUBUNIT ALPHA) (NICOTINAMIDE NUCLEOTIDE TRANSHYDROGENASE SUBUNIT ALPHA) pntAa	1	6	6	6	6	6	6	17.9	17.9	17.9	44.601	431	2.9791e-53	83212000	0.464648	0.000354423
Rv0157	1	1	1	FALSE	pntB	PROBABLE NAD(P) TRANSHYDROGENASE (SUBUNIT BETA) PNTB [INTEGRAL MEMBRANE PROTEIN] (PYRIDINE NUCLEOTIDE TRANSHYDROGENASE SUBUNIT BETA) (NICOTINAMIDE NUCLEOTIDE TRANSHYDROGENASE SUBUNIT BETA)	Both	>MTC:Rv0157 [A8] PROBABLE NAD(P) TRANSHYDROGENASE (SUBUNIT BETA) PNTB [INTEGRAL MEMBRANE PROTEIN] (PYRIDINE NUCLEOTIDE TRANSHYDROGENASE SUBUNIT BETA) (NICOTINAMIDE NUCLEOTIDE TRANSHYDROGENASE SUBUNIT BETA) pntB	1	1	1	1	1	1	1	2	2	2	62.282	595	0.016525	1112200	0.00621042	4.73717e-06
Rv0159c	1	1	1	FALSE	PE3	PE FAMILY PROTEIN	H37Rv	>MTC:Rv0159c [A8] PE FAMILY PROTEIN PE3	1	1	1	1	1	1	1	2.3	2.3	2.3	78.339	782	0.0039635	289190	1.22318e-06	7.68331e-10
Rv0161	3	3	3	FALSE	_	POSSIBLE OXIDOREDUCTASE	Both	>MTC:Rv0161 [A7] POSSIBLE OXIDOREDUCTASE -	1	3	3	3	3	3	3	7.2	7.2	7.2	57.747	552	1.2157e-89	31146000	0.173916	0.000132659
Rv0162c	5	5	5	FALSE	adhE1	PROBABLE ZINC-TYPE ALCOHOL DEHYDROGENASE (E SUBUNIT) ADHE	Both	>MTC:Rv0162c [A8] PROBABLE ZINC-TYPE ALCOHOL DEHYDROGENASE (E SUBUNIT) ADHE adhE1	1	5	5	5	5	5	5	10.3	10.3	10.3	51.941	504	6.1058e-49	28898000	0.161364	0.000123085
Rv0163	2	2	2	FALSE	_	CONSERVED HYPOTHETICAL PROTEIN	Both	>MTC:Rv0163 [A8] CONSERVED HYPOTHETICAL PROTEIN -	1	2	2	2	2	2	2	9.1	9.1	9.1	25.932	241	1.6855e-15	89121000	0.497644	0.000379591
Rv0164	1	1	1	FALSE	TB18.5	CONSERVED HYPOTHETICAL PROTEIN TB18.5	Both	>MTC:Rv0164 [A8] CONSERVED HYPOTHETICAL PROTEIN TB18.5 TB18.5	1	1	1	1	1	1	1	4	4	4	24.169	224	0.014875	476130	0.00265867	2.02797e-06
Rv0167	3	3	3	FALSE	yrbE1A	CONSERVED HYPOTHETICAL INTEGRAL MEMBRANE PROTEIN YRBE1A	Both	>MTC:Rv0167 [A8] CONSERVED HYPOTHETICAL INTEGRAL MEMBRANE PROTEIN YRBE1A yrbE1A	1	3	3	3	3	3	3	25.3	25.3	25.3	35.137	336	3.0254e-51	73921000	0.412768	0.00031485
Rv0168	1	1	1	FALSE	yrbE1B	CONSERVED HYPOTHETICAL INTEGRAL MEMBRANE PROTEIN YRBE1B	Both	>MTC:Rv0168 [A7] CONSERVED HYPOTHETICAL INTEGRAL MEMBRANE PROTEIN YRBE1B yrbE1B	1	1	1	1	1	1	1	2.8	2.8	2.8	33.466	322	6.9529e-09	1663400	0.00928828	7.08488e-06
Rv0169	8	8	8	FALSE	mce1A	MCE-FAMILY PROTEIN MCE1A	Both	>MTC:Rv0169 [A8] MCE-FAMILY PROTEIN MCE1A mce1A	2	8	8	8	8	8	8	18.5	18.5	18.5	67.536	644	1.3541e-80	191970000	1.07194	0.000817653
Rv0170	7	7	7	FALSE	mce1B	MCE-FAMILY PROTEIN MCE1B	Both	>MTC:Rv0170 [A8] MCE-FAMILY PROTEIN MCE1B mce1B	1	7	7	7	7	7	7	23	23	23	39.977	369	1.5205e-66	73861000	0.412433	0.000314594
Rv0171	5	5	5	FALSE	mce1C	MCE-FAMILY PROTEIN MCE1C	Both	>MTC:Rv0171 [A8] MCE-FAMILY PROTEIN MCE1C mce1C	1	5	5	5	5	5	5	11.7	11.7	11.7	74.98	721	1.2009e-36	104630000	0.584244	0.000445648
Rv0172	6	6	6	FALSE	mce1D	MCE-FAMILY PROTEIN MCE1D	Both	>MTC:Rv0172 [A8] MCE-FAMILY PROTEIN MCE1D mce1D	1	6	6	6	6	6	6	14.3	14.3	14.3	65.876	616	2.2943e-130	90372000	0.504629	0.000384919
Rv0173	5	5	5	FALSE	lprK	POSSIBLE MCE-FAMILY LIPOPROTEIN LPRK (MCE-FAMILY LIPOPROTEIN MCE1E)	Both	>MTC:Rv0173 [A8] POSSIBLE MCE-FAMILY LIPOPROTEIN LPRK (MCE-FAMILY LIPOPROTEIN MCE1E) lprK	2	5	5	5	5	5	5	20	20	20	44.774	414	1.6686e-130	112480000	0.628078	0.000479083
Rv0174	3	3	3	FALSE	mce1F	MCE-FAMILY PROTEIN MCE1F	Both	>MTC:Rv0174 [A8] MCE-FAMILY PROTEIN MCE1F mce1F	1	3	3	3	3	3	3	6.1	6.1	6.1	67.202	635	7.7297e-38	30219000	0.16874	0.000128711
Rv0176	2	2	2	FALSE	_	PROBABLE CONSERVED MCE ASSOCIATED TRANSMEMBRANE PROTEIN	Both	>MTC:Rv0176 [A8] PROBABLE CONSERVED MCE ASSOCIATED TRANSMEMBRANE PROTEIN -	1	2	2	2	2	2	2	4.4	4.4	4.4	51.426	476	2.0688e-21	38826000	0.216801	0.000165371
Rv0177	2	2	2	FALSE	_	PROBABLE CONSERVED MCE ASSOCIATED PROTEIN	Both	>MTC:Rv0177 [A8] PROBABLE CONSERVED MCE ASSOCIATED PROTEIN -	1	2	2	2	2	2	2	10.7	10.7	10.7	29.447	270	5.4868e-24	9619400	0.0537139	4.09717e-05
Rv0180c	5	5	5	FALSE	_	PROBABLE CONSERVED TRANSMEMBRANE PROTEIN	Both	>MTC:Rv0180c [A8] PROBABLE CONSERVED TRANSMEMBRANE PROTEIN -	1	5	6	5	6	5	6	15.1	15.1	15.1	53.381	509	8.4419e-92	205680000	1.1485	0.000876048
Rv0183	9	9	9	FALSE	_	POSSIBLE LYSOPHOSPHOLIPASE	Both	>MTC:Rv0183 [A8] POSSIBLE LYSOPHOSPHOLIPASE -	1	9	10	9	10	9	10	35.9	35.9	35.9	38.716	359	1.1827e-165	440750000	2.46111	0.00187728
Rv0186	5	5	5	FALSE	bglS	PROBABLE BETA-GLUCOSIDASE BGLS (GENTIOBIASE) (CELLOBIASE) (BETA-D-GLUCOSIDE GLUCOHYDROLASE)	Both	>MTC:Rv0186 [A8] PROBABLE BETA-GLUCOSIDASE BGLS (GENTIOBIASE) (CELLOBIASE) (BETA-D-GLUCOSIDE GLUCOHYDROLASE) bglS	1	5	5	5	5	5	5	6.2	6.2	6.2	94.696	890	1.701e-49	14606000	0.0815586	6.2211e-05
Rv0187	1	1	1	FALSE	_	PROBABLE O-METHYLTRANSFERASE	Both	>MTC:Rv0187 [A8] PROBABLE O-METHYLTRANSFERASE -	1	1	1	1	1	1	1	3.8	3.8	3.8	25.062	237	0.00088667	5956500	0.0332606	2.53704e-05
Rv0189c	9	9	9	FALSE	ilvD	PROBABLE DIHYDROXY-ACID DEHYDRATASE ILVD (DAD)	Both	>MTC:Rv0189c [A8] PROBABLE DIHYDROXY-ACID DEHYDRATASE ILVD (DAD) ilvD	1	9	12	9	12	9	12	15.4	15.4	15.4	63.52	617	2.2173e-95	279870000	1.56277	0.00119204
Rv0190	3	3	3	FALSE	_	CONSERVED HYPOTHETICAL PROTEIN	Both	>MTC:Rv0190 [A8] CONSERVED HYPOTHETICAL PROTEIN -	1	3	3	3	3	3	3	50.4	50.4	50.4	13.851	129	6.7109e-22	76468000	0.42699	0.000325698
Rv0201c	1	1	1	FALSE	_	CONSERVED HYPOTHETICAL PROTEIN	Both	>MTC:Rv0201c [A8] CONSERVED HYPOTHETICAL PROTEIN -	1	1	1	1	1	1	1	3.4	3.4	3.4	31.855	297	9.756e-05	0	0	0
Rv0204c	1	1	1	FALSE	_	PROBABLE CONSERVED TRANSMEMBRANE PROTEIN	Both	>MTC:Rv0204c [A8] PROBABLE CONSERVED TRANSMEMBRANE PROTEIN -	1	1	1	1	1	1	1	1.7	1.7	1.7	56.93	536	0.086543	7124400	0.039782	3.03448e-05
Rv0206c	13	13	13	FALSE	mmpL3	POSSIBLE CONSERVED TRANSMEMBRANE TRANSPORT PROTEIN MMPL3	Both	>MTC:Rv0206c [A8] POSSIBLE CONSERVED TRANSMEMBRANE TRANSPORT PROTEIN MMPL3 mmpL3	1	13	13	13	13	13	13	11.6	11.6	11.6	124.67	1181	1.4689e-146	392820000	2.19347	0.00167313
Rv0208c	1	1	1	FALSE	_	HYPOTHETICAL METHLYTRANSFERASE (METHYLASE)	H37Rv	>MTC:Rv0208c [A8] HYPOTHETICAL METHLYTRANSFERASE (METHYLASE) -	1	1	1	1	1	1	1	3.3	3.3	3.3	49.346	454	0.003599	893030	3.77724e-06	2.37264e-09
Rv0211	6	6	6	FALSE	pckA	PROBABLE IRON-REGULATED PHOSPHOENOLPYRUVATE CARBOXYKINASE [GTP] PCKA (PHOSPHOENOLPYRUVATE CARBOXYLASE) (PEPCK)(PEP CARBOXYKINASE)	Both	>MTC:Rv0211 [A8] PROBABLE IRON-REGULATED PHOSPHOENOLPYRUVATE CARBOXYKINASE [GTP] PCKA (PHOSPHOENOLPYRUVATE CARBOXYLASE) (PEPCK)(PEP CARBOXYKINASE) pckA	1	6	6	6	6	6	6	10.1	10.1	10.1	79.266	716	1.8045e-50	16349000	0.0912913	6.96349e-05
Rv0216	4	4	4	FALSE	_	DOUBLE HOTDOG HYDRATASE	Both	>MTC:Rv0216 [A8] CONSERVED HYPOTHETICAL PROTEIN -	1	4	4	4	4	4	4	15.9	15.9	15.9	48.477	466	3.1154e-50	180310000	1.00683	0.00076799
Rv0218	1	1	1	FALSE	_	PROBABLE CONSERVED TRANSMEMBRANE PROTEIN	Both	>MTC:Rv0218 [A8] PROBABLE CONSERVED TRANSMEMBRANE PROTEIN -	1	1	1	1	1	1	1	5.2	5.2	5.2	64.454	613	1.8402e-12	664310	0.00370945	2.82948e-06
Rv0221	2	2	2	FALSE	_	CONSERVED HYPOTHETICAL PROTEIN	Both	>MTC:Rv0221 [A5] CONSERVED HYPOTHETICAL PROTEIN -	1	2	2	2	2	2	2	9.2	9.2	9.2	58.691	535	3.1542e-07	1131700	0.00631931	4.82022e-06
Rv0222	1	1	1	FALSE	echA1	PROBABLE ENOYL-COA HYDRATASE ECHA1 (ENOYL HYDRASE) (UNSATURATED ACYL-COA HYDRATASE) (CROTONASE)	H37Rv	>MTC:Rv0222 [A5] PROBABLE ENOYL-CoA HYDRATASE ECHA1 (ENOYL HYDRASE) (UNSATURATED ACYL-CoA HYDRATASE) (CROTONASE) echA1	1	1	1	1	1	1	1	3.5	3.5	3.5	32.999	315	4.032e-05	20758000	8.77998e-05	5.51507e-08
Rv0226c	5	5	5	FALSE	_	PROBABLE CONSERVED TRANSMEMBRANE PROTEIN	Both	>MTC:Rv0226c [A8] PROBABLE CONSERVED TRANSMEMBRANE PROTEIN -	1	5	5	5	5	5	5	11.4	11.4	11.4	59.366	579	7.0588e-74	20083000	0.112142	8.5539e-05
Rv0227c	8	8	8	FALSE	_	PROBABLE CONSERVED MEMBRANE PROTEIN	Both	>MTC:Rv0227c [A8] PROBABLE CONSERVED MEMBRANE PROTEIN -	1	8	8	8	8	8	8	10.8	10.8	10.8	69.535	667	4.3703e-135	2661700000	14.8627	0.0113369
Rv0229c	1	1	1	FALSE	_	POSSIBLE CONSERVED MEMBRANE PROTEIN WITH PIN DOMAIN	Both	>MTC:Rv0229c [A8] POSSIBLE CONSERVED MEMBRANE PROTEIN -	1	1	1	1	1	1	1	3.1	3.1	3.1	46.028	419	1.38e-15	58488000	0.326592	0.000249116
Rv0230c	7	7	7	FALSE	php	PROBABLE PHOSPHOTRIESTERASE PHP (PARATHION HYDROLASE) (PTE) (ARYLDIALKYLPHOSPHATASE) (PARAOXONASE) (A-ESTERASE) (ARYLTRIPHOSPHATASE) (PARAOXON HYDROLASE)	Both	>MTC:Rv0230c [A8] PROBABLE PHOSPHOTRIESTERASE PHP (PARATHION HYDROLASE) (PTE) (ARYLDIALKYLPHOSPHATASE) (PARAOXONASE) (A-ESTERASE) (ARYLTRIPHOSPHATASE) (PARAOXON HYDROLASE) php	1	7	7	7	7	7	7	18.2	18.2	18.2	62.606	570	4.2108e-61	111970000	0.62523	0.000476911
Rv0231	15	15	15	FALSE	fadE4	PROBABLE ACYL-COA DEHYDROGENASE FADE4	Both	>MTC:Rv0231 [A8] PROBABLE ACYL-CoA DEHYDROGENASE FADE4 fadE4	1	15	16	15	16	15	16	28.3	28.3	28.3	72.933	657	1.0885e-237	559850000	3.12615	0.00238456
Rv0233	2	2	2	FALSE	nrdB	PROBABLE RIBONUCLEOSIDE-DIPHOSPHATE REDUCTASE (BETA CHAIN) NRDB (RIBONUCLEOTIDE REDUCTASE SMALL CHAIN)	Both	>MTC:Rv0233 [A8] PROBABLE RIBONUCLEOSIDE-DIPHOSPHATE REDUCTASE (BETA CHAIN) NRDB (RIBONUCLEOTIDE REDUCTASE SMALL CHAIN) nrdB	1	2	2	2	2	2	2	7	7	7	42.974	383	3.1283e-18	19445000	0.108579	8.28216e-05
Rv0234c	10	10	10	FALSE	gabD1	PROBABLE SUCCINATE-SEMIALDEHYDE DEHYDROGENASE [NADP+] DEPENDENT (SSDH) GABD1	Both	>MTC:Rv0234c [A8] PROBABLE SUCCINATE-SEMIALDEHYDE DEHYDROGENASE [NADP+] DEPENDENT (SSDH) GABD1 gabD1	1	10	11	10	11	10	11	28.3	28.3	28.3	64.315	611	1.3496e-262	488490000	2.72768	0.00208061
Rv0235c	1	1	1	FALSE	_	PROBABLE CONSERVED TRANSMEMBRANE PROTEIN	Both	>MTC:Rv0235c [A8] PROBABLE CONSERVED TRANSMEMBRANE PROTEIN -	1	1	1	1	1	1	1	4.7	4.7	4.7	63.329	554	2.1779e-09	174790	0.000976012	7.44479e-07
Rv0237	8	8	8	FALSE	lpqI	PROBABLE CONSERVED LIPOPROTEIN LPQI	Both	>MTC:Rv0237 [A8] PROBABLE CONSERVED LIPOPROTEIN LPQI lpqI	1	8	10	8	10	8	10	22.4	22.4	22.4	46.258	455	3.8101e-168	605670000	3.38201	0.00257972
Rv0238	3	3	3	FALSE	_	POSSIBLE TRANSCRIPTIONAL REGULATORY PROTEIN (PROBABLY TETR-FAMILY)	Both	>MTC:Rv0238 [A8] POSSIBLE TRANSCRIPTIONAL REGULATORY PROTEIN (PROBABLY TETR-FAMILY) -	1	3	4	3	4	3	4	13.5	13.5	13.5	26.218	244	7.7977e-21	11913000	0.0665211	5.07407e-05
Rv0241c	2	2	2	FALSE	_	DOUBLE HOTDOG HYDRATASE	Both	>MTC:Rv0241c [A8] CONSERVED HYPOTHETICAL PROTEIN -	1	2	2	2	2	2	2	6.4	6.4	6.4	33.411	312	1.4229e-10	12226000	0.0682689	5.20739e-05
Rv0242c	18	18	18	FALSE	fabG4	PROBABLE 3-OXOACYL-[ACYL-CARRIER PROTEIN] REDUCTASE FABG4 (3-KETOACYL-ACYL CARRIER PROTEIN REDUCTASE)	Both	>MTC:Rv0242c [A8] PROBABLE 3-OXOACYL-[ACYL-CARRIER PROTEIN] REDUCTASE FABG4 (3-KETOACYL-ACYL CARRIER PROTEIN REDUCTASE) fabG4	1	18	21	18	21	18	21	53.1	53.1	53.1	49.315	478	0	1260700000	7.03963	0.00536967
Rv0243	15	15	15	FALSE	fadA2	PROBABLE ACETYL-COA ACYLTRANSFERASE FADA2 (3-KETOACYL-COA THIOLASE) (BETA-KETOTHIOLASE)	Both	>MTC:Rv0243 [A8] PROBABLE ACETYL-CoA ACYLTRANSFERASE FADA2 (3-KETOACYL-CoA THIOLASE) (BETA-KETOTHIOLASE) fadA2	1	15	19	15	19	15	19	33.8	33.8	33.8	49.005	470	4.6158e-227	2199500000	12.2818	0.00936828
Rv0244c	2	2	2	FALSE	fadE5	PROBABLE ACYL-COA DEHYDROGENASE FADE5	Both	>MTC:Rv0244c [A8] PROBABLE ACYL-CoA DEHYDROGENASE FADE5 fadE5	1	2	2	2	2	2	2	2.9	2.9	2.9	94.344	890	1.5532e-21	11927000	0.0665993	5.08004e-05
Rv0247c	11	11	11	FALSE	_	PROBABLE SUCCINATE DEHYDROGENASE [IRON-SULFUR SUBUNIT] (SUCCINIC DEHYDROGENASE)	Both	>MTC:Rv0247c [A8] PROBABLE SUCCINATE DEHYDROGENASE [IRON-SULFUR SUBUNIT] (SUCCINIC DEHYDROGENASE) -	1	11	16	11	16	11	16	36.2	36.2	36.2	31.234	271	1.5577e-115	1259700000	7.03405	0.00536541
Rv0248c	27	27	27	FALSE	_	PROBABLE SUCCINATE DEHYDROGENASE [IRON-SULFUR SUBUNIT] (SUCCINIC DEHYDROGENASE)	Both	>MTC:Rv0248c [A8] PROBABLE SUCCINATE DEHYDROGENASE [IRON-SULFUR SUBUNIT] (SUCCINIC DEHYDROGENASE) -	1	27	30	27	30	27	30	41.8	41.8	41.8	76.287	701	0	2078800000	11.6078	0.00885418
Rv0249c	5	5	5	FALSE	_	PROBABLE SUCCINATE DEHYDROGENASE [MEMBRANE ANCHOR SUBUNIT] (SUCCINIC DEHYDROGENASE)	Both	>MTC:Rv0249c [A8] PROBABLE SUCCINATE DEHYDROGENASE [MEMBRANE ANCHOR SUBUNIT] (SUCCINIC DEHYDROGENASE) -	1	5	5	5	5	5	5	30	30	30	34.684	310	1.5724e-63	209130000	1.16776	0.000890742
Rv0250c	2	2	2	FALSE	_	CONSERVED HYPOTHETICAL PROTEIN	Both	>MTC:Rv0250c [A8] CONSERVED HYPOTHETICAL PROTEIN -	1	2	2	2	2	2	2	16.4	16.4	16.4	17.3	159	3.5076e-08	63749000	0.355969	0.000271525
Rv0265c	4	4	4	FALSE	_	PROBABLE PERIPLASMIC IRON-TRANSPORT LIPOPROTEIN	Both	>MTC:Rv0265c [A8] PROBABLE PERIPLASMIC IRON-TRANSPORT LIPOPROTEIN -	1	4	4	4	4	4	4	14.5	14.5	14.5	37.611	352	1.6017e-133	640060000	3.57404	0.00272619
Rv0266c	3	3	3	FALSE	oplA	PROBABLE 5-OXOPROLINASE OPLA (5-OXO-L-PROLINASE) (PYROGLUTAMASE) (5-OPASE)	Both	>MTC:Rv0266c [A7] PROBABLE 5-OXOPROLINASE OPLA (5-OXO-L-PROLINASE) (PYROGLUTAMASE) (5-OPASE) oplA	1	3	3	3	3	3	3	1.8	1.8	1.8	158.01	1487	1.0935e-12	2907900	0.0162375	1.23855e-05
Rv0270	9	9	9	FALSE	fadD2	PROBABLE FATTY-ACID-COA LIGASE FADD2 (FATTY-ACID-COA SYNTHETASE) (FATTY-ACID-COA SYNTHASE)	Both	>MTC:Rv0270 [A8] PROBABLE FATTY-ACID-CoA LIGASE FADD2 (FATTY-ACID-CoA SYNTHETASE) (FATTY-ACID-CoA SYNTHASE) fadD2	1	9	11	9	11	9	11	22.2	22.2	22.2	66.286	626	1.1639e-98	60781000	0.339396	0.000258883
Rv0271c	1	1	1	FALSE	fadE6	PROBABLE ACYL-COA DEHYDROGENASE FADE6	Both	>MTC:Rv0271c [A8] PROBABLE ACYL-CoA DEHYDROGENASE FADE6 fadE6	1	1	1	1	1	1	1	2.2	2.2	2.2	86.3	805	2.699e-26	833400	0.00465363	3.54968e-06
Rv0272c	3	3	3	FALSE	_	HYPOTHETICAL PROTEIN	Both	>MTC:Rv0272c [A8] HYPOTHETICAL PROTEIN -	1	3	4	3	4	3	4	6.7	6.7	6.7	46.009	431	8.6485e-16	46421000	0.259211	0.00019772
Rv0274	1	1	1	FALSE	_	CONSERVED HYPOTHETICAL PROTEIN	Both	>MTC:Rv0274 [A8] CONSERVED HYPOTHETICAL PROTEIN -	1	1	2	1	2	1	2	5.3	5.3	5.3	30.563	284	1.6547e-09	2192500	0.0122427	9.33846e-06
Rv0275c	1	1	1	FALSE	_	POSSIBLE TRANSCRIPTIONAL REGULATORY PROTEIN (POSSIBLY TETR-FAMILY)	H37Rv	>MTC:Rv0275c [A8] POSSIBLE TRANSCRIPTIONAL REGULATORY PROTEIN (POSSIBLY TETR-FAMILY) -	1	1	1	1	1	1	1	5.5	5.5	5.5	33.022	307	0.093114	317470	1.3428e-06	8.43467e-10
Rv0281	1	1	1	FALSE	_	CONSERVED HYPOTHETICAL PROTEIN. POSSIBLE S-ADENOSYLMETHIONINE-DEPENDENT METHYLTRANSFERASE.	Both	>MTC:Rv0281 [A8] CONSERVED HYPOTHETICAL PROTEIN -	1	1	1	1	1	1	1	3.1	3.1	3.1	38.954	359	2.5523e-18	11328000	0.0632545	4.82491e-05
Rv0282	4	4	4	FALSE	_	CONSERVED HYPOTHETICAL PROTEIN	Both	>MTC:Rv0282 [A8] CONSERVED HYPOTHETICAL PROTEIN -	1	4	4	4	4	4	4	4.7	4.7	4.7	86.827	835	2.6095e-28	6491100	0.0362457	2.76474e-05
Rv0283	2	2	2	FALSE	_	POSSIBLE CONSERVED MEMBRANE PROTEIN	H37Rv	>MTC:Rv0283 [A8] POSSIBLE CONSERVED MEMBRANE PROTEIN -	1	2	2	2	2	2	2	3.3	3.3	3.3	61.14	584	2.5475e-07	6648400	2.81207e-05	1.76637e-08
Rv0284	5	5	5	FALSE	_	POSSIBLE CONSERVED MEMBRANE PROTEIN	Both	>MTC:Rv0284 [A8] POSSIBLE CONSERVED MEMBRANE PROTEIN -	1	5	6	5	6	5	6	5	5	5	161.44	1492	8.0432e-43	10594000	0.0591559	4.51228e-05
Rv0287	1	1	1	FALSE	esxG	SAT-6 LIKE PROTEIN ESXG (CONSERVED HYPOTHETICAL PROTEIN TB9.8)	H37Rv	>MTC:Rv0287 [A8] ESAT-6 LIKE PROTEIN ESXG (CONSERVED HYPOTHETICAL PROTEIN TB9.8) esxG	1	1	1	1	1	1	1	36.1	36.1	36.1	16.9	166	1.2952e-15	2135600	9.03292e-06	5.67394e-09
Rv0290	5	5	5	FALSE	_	PROBABLE CONSERVED TRANSMEMBRANE PROTEIN	Both	>MTC:Rv0290 [A8] PROBABLE CONSERVED TRANSMEMBRANE PROTEIN -	1	5	6	5	6	5	6	13.9	13.9	13.9	61.754	605	5.9154e-57	103990000	0.580671	0.000442922
Rv0291	3	3	3	FALSE	mycP3	PROBABLE MEMBRANE-ANCHORED MYCOSIN MYCP3 (SERINE PROTEASE) (SUBTILISIN-LIKE PROTEASE) (SUBTILASE-LIKE) (MYCOSIN-3)	Both	>MTC:Rv0291 [A8] PROBABLE MEMBRANE-ANCHORED MYCOSIN MYCP3 (SERINE PROTEASE) (SUBTILISIN-LIKE PROTEASE) (SUBTILASE-LIKE) (MYCOSIN-3) mycP3	1	3	3	3	3	3	3	6.1	6.1	6.1	64.282	643	2.473e-68	10526000	0.0587762	4.48331e-05
Rv0292	2	2	2	FALSE	_	PROBABLE CONSERVED TRANSMEMBRANE PROTEIN	Both	>MTC:Rv0292 [A8] PROBABLE CONSERVED TRANSMEMBRANE PROTEIN -	1	2	2	2	2	2	2	4.1	4.1	4.1	58.188	536	6.3001e-11	5684600	0.0317423	2.42123e-05
Rv0293c	9	9	9	FALSE	_	CONSERVED HYPOTHETICAL PROTEIN	Both	>MTC:Rv0293c [A8] CONSERVED HYPOTHETICAL PROTEIN -	1	9	9	9	9	9	9	24.2	24.2	24.2	58.978	553	1.8588e-138	80047000	0.446975	0.000340942
Rv0296c	6	6	6	FALSE	_	PROBABLE SULFATASE	Both	>MTC:Rv0296c [A8] PROBABLE SULFATASE -	1	6	7	6	7	6	7	13.3	13.3	13.3	75.713	692	1.1338e-77	145330000	0.81151	0.000619
Rv0300	1	1	1	FALSE	_	CONSERVED HYPOTHETICAL PROTEIN	H37Rv	>MTC:Rv0300 [A6] CONSERVED HYPOTHETICAL PROTEIN -	1	1	1	1	1	1	1	4.8	4.8	4.8	27.999	269	0.00080417	974800	4.1231e-06	2.58989e-09
Rv0301	3	3	3	FALSE	_	CONSERVED HYPOTHETICAL PROTEIN WITH PIN DOMAIN	Both	>MTC:Rv0301 [A8] CONSERVED HYPOTHETICAL PROTEIN -	1	3	3	3	3	3	3	16.6	16.6	16.6	23.859	217	5.7083e-15	41837000	0.233614	0.000178195
Rv0307c	1	1	1	FALSE	_	HYPOTHETICAL PROTEIN	Both	>MTC:Rv0307c [A8] HYPOTHETICAL PROTEIN -	1	1	1	1	1	1	1	3.4	3.4	3.4	31.897	291	4.5647e-06	5053000	0.0282155	2.15221e-05
Rv0308	3	3	3	FALSE	_	PROBABLE CONSERVED INTEGRAL MEMBRANE PROTEIN	Both	>MTC:Rv0308 [A8] PROBABLE CONSERVED INTEGRAL MEMBRANE PROTEIN -	1	3	4	3	4	3	4	12.6	12.6	12.6	25.7	239	2.5505e-07	43600000	0.243458	0.000185704
Rv0309	2	2	2	FALSE	_	POSSIBLE CONSERVED EXPORTED PROTEIN	Both	>MTC:Rv0309 [A8] POSSIBLE CONSERVED EXPORTED PROTEIN -	1	2	2	2	2	2	2	9.6	9.6	9.6	22.6	219	0.0010135	58034000	0.324057	0.000247183
Rv0310c	2	2	2	FALSE	_	CONSERVED HYPOTHETICAL PROTEIN	Both	>MTC:Rv0310c [A8] CONSERVED HYPOTHETICAL PROTEIN -	1	2	2	2	2	2	2	6.8	6.8	6.8	32.096	294	1.5697e-14	13704000	0.0765219	5.83691e-05
Rv0311	2	2	2	FALSE	_	HYPOTHETICAL PROTEIN	Both	>MTC:Rv0311 [A8] HYPOTHETICAL PROTEIN -	1	2	2	2	2	2	2	4.8	4.8	4.8	47.31	435	1.3094e-08	5876600	0.0328144	2.50301e-05
Rv0313	2	2	2	FALSE	_	CONSERVED HYPOTHETICAL PROTEIN	Both	>MTC:Rv0313 [A8] CONSERVED HYPOTHETICAL PROTEIN -	1	2	2	2	2	2	2	18.8	18.8	18.8	18.486	170	2.2141e-67	5675100	0.0316892	2.41718e-05
Rv0314c	4	4	4	FALSE	_	POSSIBLE CONSERVED MEMBRANE PROTEIN	Both	>MTC:Rv0314c [A8] POSSIBLE CONSERVED MEMBRANE PROTEIN -;>MTC:MT0328 [A1] hypothetical protein -	2	4	5	4	5	4	5	8.3	8.3	8.3	68.26	650	4.8624e-47	211970000	1.18362	0.000902839
Rv0315	2	2	2	FALSE	_	POSSIBLE BETA-1	Both	>MTC:Rv0315 [A8] POSSIBLE BETA-1,3-GLUCANASE PRECURSOR -	1	2	2	2	2	2	2	5	5	5	52.964	505	9.309e-24	38125000	0.212887	0.000162385
Rv0316	1	1	1	FALSE	_	POSSIBLE MUCONOLACTONE ISOMERASE	H37Rv	>MTC:Rv0316 [A8] POSSIBLE MUCONOLACTONE ISOMERASE -	1	1	1	1	1	1	1	4.5	4.5	4.5	28.745	265	1.1428e-14	4130000	1.74686e-05	1.09727e-08
Rv0319	2	2	2	FALSE	pcp	ROBABLE PYRROLIDONE-CARBOXYLATE PEPTIDASE PCP (5-OXOPROLYL-PEPTIDASE) (PYROGLUTAMYL-PEPTIDASE I) (PGP-I) (PYRASE)	Both	>MTC:Rv0319 [A8] PROBABLE PYRROLIDONE-CARBOXYLATE PEPTIDASE PCP (5-OXOPROLYL-PEPTIDASE) (PYROGLUTAMYL-PEPTIDASE I) (PGP-I) (PYRASE) pcp	1	2	2	2	2	2	2	32	32	32	33.435	322	6.5411e-06	9560800	0.0533866	4.07221e-05
Rv0321	3	3	3	FALSE	dcd	ROBABLE DEOXYCYTIDINE TRIPHOSPHATE DEAMINASE DCD (DCTP DEAMINASE)	Both	>MTC:Rv0321 [A8] PROBABLE DEOXYCYTIDINE TRIPHOSPHATE DEAMINASE DCD (DCTP DEAMINASE) dcd	1	3	4	3	4	3	4	14.4	14.4	14.4	30.8	285	5.4937e-37	112650000	0.629027	0.000479807
Rv0324	1	1	1	FALSE	_	POSSIBLE TRANSCRIPTIONAL REGULATORY PROTEIN (POSSIBLY ARSR-FAMILY)	Both	>MTC:Rv0324 [A8] POSSIBLE TRANSCRIPTIONAL REGULATORY PROTEIN (POSSIBLY ARSR-FAMILY) -	1	1	1	1	1	1	1	3.1	3.1	3.1	31.077	294	2.4101e-05	2234500	0.0124772	9.51735e-06
Rv0328	2	2	2	FALSE	_	POSSIBLE TRANSCRIPTIONAL REGULATORY PROTEIN (POSSIBLY TETR/ACRR-FAMILY)	Both	>MTC:Rv0328 [A8] POSSIBLE TRANSCRIPTIONAL REGULATORY PROTEIN (POSSIBLY TETR/ACRR-FAMILY) -	1	2	2	2	2	2	2	10	10	10	23.591	220	3.6884e-09	3643700	0.0203461	1.55195e-05
Rv0331	3	3	3	FALSE	_	POSSIBLE DEHYDROGENASE/REDUCTASE	Both	>MTC:Rv0331 [A8] POSSIBLE DEHYDROGENASE/REDUCTASE -	1	3	3	3	3	3	3	16.6	16.6	16.6	54.251	518	7.6285e-103	121010000	0.675709	0.000515415
Rv0332	1	1	1	FALSE	_	CONSERVED HYPOTHETICAL PROTEIN	Both	>MTC:Rv0332 [A7] CONSERVED HYPOTHETICAL PROTEIN -	1	1	1	1	1	1	1	4.6	4.6	4.6	28.74	263	1.7575e-11	9974500	0.0556967	4.24841e-05
Rv0333	3	3	3	FALSE	_	HYPOTHETICAL PROTEIN	Both	>MTC:Rv0333 [A7] HYPOTHETICAL PROTEIN -	1	3	3	3	3	3	3	18	18	18	21.129	200	1.3982e-66	152500000	0.851546	0.000649539
Rv0338c	8	8	8	FALSE	_	PROBABLE IRON-SULFUR-BINDING REDUCTASE	Both	>MTC:Rv0338c [A8] PROBABLE IRON-SULFUR-BINDING REDUCTASE -	1	8	12	8	12	8	12	10.6	10.6	10.6	123.44	1154	9.1129e-109	593240000	3.3126	0.00252677
Rv0346c	4	4	4	FALSE	ansP2	POSSIBLE L-ASPARAGINE PERMEASE ANSP2 (L-ASPARAGINE TRANSPORT PROTEIN)	Both	>MTC:Rv0346c [A8] POSSIBLE L-ASPARAGINE PERMEASE ANSP2 (L-ASPARAGINE TRANSPORT PROTEIN) ansP2	1	4	4	4	4	4	4	11.2	11.2	11.2	57.492	536	3.0231e-17	84816000	0.473605	0.000361255
Rv0350	21	21	21	FALSE	dnaK	PROBABLE CHAPERONE PROTEIN DNAK (HEAT SHOCK PROTEIN 70) (HEAT SHOCK 70 KDA PROTEIN) (HSP70)	Both	>MTC:Rv0350 [A8] PROBABLE CHAPERONE PROTEIN DNAK (HEAT SHOCK PROTEIN 70) (HEAT SHOCK 70 KDA PROTEIN) (HSP70) dnaK	1	21	23	21	23	21	23	41.5	41.5	41.5	77.738	733	0	6393600000	35.7013	0.0272321
Rv0351	5	5	5	FALSE	grpE	PROBABLE GRPE PROTEIN (HSP-70 COFACTOR)	Both	>MTC:Rv0351 [A8] PROBABLE GRPE PROTEIN (HSP-70 COFACTOR) grpE	1	5	6	5	6	5	6	13.8	13.8	13.8	34.951	341	9.8058e-34	337030000	1.88195	0.0014355
Rv0352	7	7	7	FALSE	dnaJ1	PROBABLE CHAPERONE PROTEIN DNAJ1	Both	>MTC:Rv0352 [A8] PROBABLE CHAPERONE PROTEIN DNAJ1 dnaJ1	1	7	7	7	7	7	7	22.9	22.9	22.9	47.94	459	1.4203e-135	266750000	1.48951	0.00113616
Rv0353	1	1	1	FALSE	hspR	PROBABLE HEAT SHOCK PROTEIN TRANSCRIPTIONAL REPRESSOR HSPR (MERR FAMILY)	H37Rv	>MTC:Rv0353 [A8] PROBABLE HEAT SHOCK PROTEIN TRANSCRIPTIONAL REPRESSOR HSPR (MERR FAMILY) hspR	1	1	1	1	1	1	1	9.4	9.4	9.4	14.326	128	0.00035828	702190	2.97004e-06	1.86561e-09
Rv0356c	1	1	1	FALSE	_	CONSERVED HYPOTHETICAL PROTEIN	Both	>MTC:Rv0356c [A8] CONSERVED HYPOTHETICAL PROTEIN -	1	1	1	1	1	1	1	7.6	7.6	7.6	26.457	250	2.9675e-11	1552700	0.00867014	6.61338e-06
Rv0357c	5	5	5	FALSE	purA	PROBABLE ADENYLOSUCCINATE SYNTHETASE PURA (IMP--ASPARTATE LIGASE) (ADSS) (AMPSASE)	Both	>MTC:Rv0357c [A8] PROBABLE ADENYLOSUCCINATE SYNTHETASE PURA (IMP--ASPARTATE LIGASE) (ADSS) (AMPSASE) purA	1	5	5	5	5	5	5	13.5	13.5	13.5	51.754	481	1.3577e-79	44559000	0.248813	0.000189789
Rv0358	2	2	2	FALSE	_	CONSERVED HYPOTHETICAL PROTEIN	Both	>MTC:Rv0358 [A8] CONSERVED HYPOTHETICAL PROTEIN -	1	2	2	2	2	2	2	9.7	9.7	9.7	24.251	226	5.3984e-15	8679100	0.0484633	3.69667e-05
Rv0359	2	2	2	FALSE	_	PROBABLE CONSERVED INTEGRAL MEMBRANE PROTEIN	Both	>MTC:Rv0359 [A8] PROBABLE CONSERVED INTEGRAL MEMBRANE PROTEIN -	1	2	2	2	2	2	2	4.3	4.3	4.3	45.203	418	2.5757e-19	14197000	0.0792748	6.04689e-05
Rv0360c	1	1	1	FALSE	_	CONSERVED HYPOTHETICAL PROTEIN	Both	>MTC:Rv0360c [A8] CONSERVED HYPOTHETICAL PROTEIN -	1	1	1	1	1	1	1	6.3	6.3	6.3	21.256	205	3.1773e-07	1555100	0.00868354	6.6236e-06
Rv0361	8	8	8	FALSE	_	PROBABLE CONSERVED MEMBRANE PROTEIN	Both	>MTC:Rv0361 [A8] PROBABLE CONSERVED MEMBRANE PROTEIN -	1	8	9	8	9	8	9	16.8	16.8	16.8	43.653	416	5.0009e-106	977990000	5.46101	0.00416553
Rv0363c	5	5	5	FALSE	fba	PROBABLE FRUCTOSE-BISPHOSPHATE ALDOLASE FBA	Both	>MTC:Rv0363c [A8] PROBABLE FRUCTOSE-BISPHOSPHATE ALDOLASE FBA fba	1	5	6	5	6	5	6	23.1	23.1	23.1	48.418	454	8.8229e-83	344770000	1.92516	0.00146847
Rv0364	2	2	2	FALSE	_	POSSIBLE CONSERVED TRANSMEMBRANE PROTEIN	Both	>MTC:Rv0364 [A8] POSSIBLE CONSERVED TRANSMEMBRANE PROTEIN -	1	2	2	2	2	2	2	11.5	11.5	11.5	25.375	234	3.2825e-18	3905700	0.0218091	1.66355e-05
Rv0365c	2	2	2	FALSE	_	CONSERVED HYPOTHETICAL PROTEIN	Both	>MTC:Rv0365c [A8] CONSERVED HYPOTHETICAL PROTEIN -	1	2	3	2	3	2	3	7.9	7.9	7.9	45.898	419	2.2708e-41	3306900	0.0184654	1.4085e-05
Rv0379	2	2	2	FALSE	secE2	POSSIBLE PROTEIN TRANSPORT PROTEIN SECE2	Both	>MTC:Rv0379 [A7] POSSIBLE PROTEIN TRANSPORT PROTEIN SECE2 secE2	1	2	2	2	2	2	2	6.7	6.7	6.7	31.329	300	2.0238e-37	39818000	0.22234	0.000169596
Rv0381c	1	1	1	FALSE	_	HYPOTHETICAL PROTEIN	H37Rv	>MTC:Rv0381c [A8] HYPOTHETICAL PROTEIN -	1	1	1	1	1	1	1	2.6	2.6	2.6	47.673	466	1.513e-07	1477000	6.24725e-06	3.92415e-09
Rv0382c	1	1	1	FALSE	pyrE	PROBABLE OROTATE PHOSPHORIBOSYLTRANSFERASE PYRE (OPRT) (OPRTASE)	Both	>MTC:Rv0382c [A8] PROBABLE OROTATE PHOSPHORIBOSYLTRANSFERASE PYRE (OPRT) (OPRTASE) pyrE	1	1	1	1	1	1	1	6.6	6.6	6.6	22.006	211	3.2003e-10	404310	0.00225763	1.72207e-06
Rv0383c	1	1	1	FALSE	_	POSSIBLE CONSERVED SECRETED PROTEIN	Both	>MTC:Rv0383c [A8] POSSIBLE CONSERVED SECRETED PROTEIN -	1	1	2	1	2	1	2	3.8	3.8	3.8	37.997	341	4.7231e-12	2829700	0.0158008	1.20525e-05
Rv0384c	9	9	8	FALSE	clpB	PROBABLE ENDOPEPTIDASE ATP BINDING PROTEIN (CHAIN B) CLPB (CLPB PROTEIN) (HEAT SHOCK PROTEIN F84.1)	Both	>MTC:Rv0384c [A8] PROBABLE ENDOPEPTIDASE ATP BINDING PROTEIN (CHAIN B) CLPB (CLPB PROTEIN) (HEAT SHOCK PROTEIN F84.1) clpB	1	9	9	9	9	8	8	10.7	10.7	9.3	102.75	948	1.7165e-65	18035000	0.100706	7.6816e-05
Rv0389	2	2	2	FALSE	purT	PROBABLE PHOSPHORIBOSYLGLYCINAMIDE FORMYLTRANSFERASE 2 PURT (GART 2) (GAR TRANSFORMYLASE 2) (5'-PHOSPHORIBOSYLGLYCINAMIDE TRANSFORMYLASE 2) (FORMATE-DEPENDENT GAR TRANSFORMYLASE)	Both	>MTC:Rv0389 [A8] PROBABLE PHOSPHORIBOSYLGLYCINAMIDE FORMYLTRANSFERASE 2 PURT (GART 2) (GAR TRANSFORMYLASE 2) (5'-PHOSPHORIBOSYLGLYCINAMIDE TRANSFORMYLASE 2) (FORMATE-DEPENDENT GAR TRANSFORMYLASE) purT	1	2	2	2	2	2	2	5.6	5.6	5.6	64.429	610	9.004e-21	42623000	0.238003	0.000181543
Rv0390	1	1	1	FALSE	_	CONSERVED HYPOTHETICAL PROTEIN	Both	>MTC:Rv0390 [A8] CONSERVED HYPOTHETICAL PROTEIN -	1	1	1	1	1	1	1	1.7	1.7	1.7	37.352	346	1.2089e-05	2753000	0.0153725	1.17258e-05
Rv0391	6	6	6	FALSE	metZ	PROBABLE O-SUCCINYLHOMOSERINE SULFHYDRYLASE METZ (OSH SULFHYDRYLASE)	Both	>MTC:Rv0391 [A8] PROBABLE O-SUCCINYLHOMOSERINE SULFHYDRYLASE METZ (OSH SULFHYDRYLASE) metZ	1	6	6	6	6	6	6	17.4	17.4	17.4	47.307	447	1.0704e-84	65471000	0.365584	0.000278859
Rv0392c	6	6	5	FALSE	ndhA	PROBABLE MEMBRANE NADH DEHYDROGENASE NDHA	Both	>MTC:Rv0392c [A8] PROBABLE MEMBRANE NADH DEHYDROGENASE NDHA ndhA	1	6	7	6	7	5	6	14.5	14.5	11.8	58.586	550	4.0533e-98	70362000	0.392895	0.000299691
Rv0399c	2	2	2	FALSE	lpqK	POSSIBLE CONSERVED LIPOPROTEIN LPQK	Both	>MTC:Rv0399c [A8] POSSIBLE CONSERVED LIPOPROTEIN LPQK lpqK	1	2	2	2	2	2	2	6.6	6.6	6.6	44.736	412	4.5085e-35	32122000	0.179366	0.000136816
Rv0400c	7	7	7	FALSE	fadE7	ACYL-COA DEHYDROGENASE FADE7	Both	>MTC:Rv0400c [A8] ACYL-CoA DEHYDROGENASE FADE7 fadE7	1	7	8	7	8	7	8	16.7	16.7	16.7	60.195	569	2.9335e-134	234080000	1.30708	0.000997011
Rv0402c	5	5	4	FALSE	mmpL1	PROBABLE CONSERVED TRANSMEMBRANE TRANSPORT PROTEIN MMPL1	Both	>MTC:Rv0402c [A8] PROBABLE CONSERVED TRANSMEMBRANE TRANSPORT PROTEIN MMPL1 mmpL1;>MTC:Mb0409c [A3] PROBABLE CONSERVED TRANSMEMBRANE TRANSPORT PROTEIN MMPL1A [FIRST PART] mmpL1a	2	5	5	5	5	4	4	5.1	5.1	4.5	128.2	1180	4.2314e-65	10946000	0.0611215	4.6622e-05
Rv0406c	2	2	2	FALSE	_	BETA LACTAMASE LIKE PROTEIN	Both	>MTC:Rv0406c [A8] BETA LACTAMASE LIKE PROTEIN -	1	2	2	2	2	2	2	5.6	5.6	5.6	35.812	337	3.3773e-13	44728000	0.249757	0.000190509
Rv0407	2	2	2	FALSE	fgd1	PROBABLE F420-DEPENDENT GLUCOSE-6-PHOSPHATE DEHYDROGENASE FGD1	Both	>MTC:Rv0407 [A8] PROBABLE F420-DEPENDENT GLUCOSE-6-PHOSPHATE DEHYDROGENASE FGD1 fgd1	1	2	2	2	2	2	2	7	7	7	39.264	358	3.8278e-20	11267000	0.0629139	4.79893e-05
Rv0410c	1	1	1	FALSE	pknG	SERINE/THREONINE-PROTEIN KINASE PKNG (PROTEIN KINASE G) (STPK G)	Both	>MTC:Rv0410c [A8] SERINE/THREONINE-PROTEIN KINASE PKNG (PROTEIN KINASE G) (STPK G) pknG	1	1	1	1	1	1	1	1.5	1.5	1.5	88.372	818	0.0032762	303030	0.00169209	1.29069e-06
Rv0411c	2	2	2	FALSE	glnH	PROBABLE GLUTAMINE-BINDING LIPOPROTEIN GLNH (GLNBP)	Both	>MTC:Rv0411c [A8] PROBABLE GLUTAMINE-BINDING LIPOPROTEIN GLNH (GLNBP) glnH	1	2	2	2	2	2	2	4.8	4.8	4.8	43.219	397	8.9987e-10	12595000	0.0703293	5.36456e-05
Rv0412c	3	3	3	FALSE	_	POSSIBLE CONSERVED MEMBRANE PROTEIN	Both	>MTC:Rv0412c [A8] POSSIBLE CONSERVED MEMBRANE PROTEIN -	1	3	3	3	3	3	3	6.7	6.7	6.7	57.061	536	8.6417e-15	5838300	0.0326005	2.48669e-05
Rv0414c	2	2	2	FALSE	thiE	PROBABLE THIAMINE-PHOSPHATE PYROPHOSPHORYLASE THIE (TMP PYROPHOSPHORYLASE) (TMP-PPASE) (THIAMINE-PHOSPHATE SYNTHASE)	H37Rv	>MTC:Rv0414c [A8] PROBABLE THIAMINE-PHOSPHATE PYROPHOSPHORYLASE THIE (TMP PYROPHOSPHORYLASE) (TMP-PPASE) (THIAMINE-PHOSPHATE SYNTHASE) thiE	1	2	2	2	2	2	2	7.7	7.7	7.7	25.795	246	3.6037e-05	4919000	2.08058e-05	1.3069e-08
Rv0415	1	1	1	FALSE	thiO	POSSIBLE THIAMINE BIOSYNTHESIS OXIDOREDUCTASE THIO	Both	>MTC:Rv0415 [A8] POSSIBLE THIAMINE BIOSYNTHESIS OXIDOREDUCTASE THIO thiO	1	1	1	1	1	1	1	3.2	3.2	3.2	53.035	502	9.4988e-13	857450	0.00478792	3.65212e-06
Rv0417	2	2	2	FALSE	thiG	PROBABLE THIAMIN BIOSYNTHESIS PROTEIN THIG (THIAZOLE BIOSYNTHESIS PROTEIN)	Both	>MTC:Rv0417 [A8] PROBABLE THIAMIN BIOSYNTHESIS PROTEIN THIG (THIAZOLE BIOSYNTHESIS PROTEIN) thiG	1	2	2	2	2	2	2	11	11	11	34.053	335	4.3319e-09	30379000	0.169634	0.000129393
Rv0418	8	8	8	FALSE	lpqL	PROBABLE LIPOPROTEIN AMINOPEPTIDASE LPQL	Both	>MTC:Rv0418 [A8] PROBABLE LIPOPROTEIN AMINOPEPTIDASE LPQL lpqL	1	8	8	8	8	8	8	17.2	17.2	17.2	60.433	580	5.2834e-175	271710000	1.5172	0.00115729
Rv0419	7	7	7	FALSE	lpqM	POSSIBLE LIPOPROTEIN PEPTIDASE LPQM	Both	>MTC:Rv0419 [A8] POSSIBLE LIPOPROTEIN PEPTIDASE LPQM lpqM	1	7	9	7	9	7	9	16.4	16.4	16.4	60.023	574	7.8179e-123	166860000	0.931731	0.000710703
Rv0420c	1	1	1	FALSE	_	POSSIBLE TRANSMEMBRANE PROTEIN	Both	>MTC:Rv0420c [A8] POSSIBLE TRANSMEMBRANE PROTEIN -	1	1	1	1	1	1	1	3.8	3.8	3.8	23.04	213	6.6003e-08	1343500	0.00750198	5.72234e-06
Rv0423c	2	2	2	FALSE	thiC	PROBABLE THIAMINE BIOSYNTHESIS PROTEIN THIC	Both	>MTC:Rv0423c [A8] PROBABLE THIAMINE BIOSYNTHESIS PROTEIN THIC thiC	1	2	2	2	2	2	2	3.7	3.7	3.7	70.026	648	1.0479e-23	5703900	0.0318501	2.42945e-05
Rv0426c	2	2	2	FALSE	_	POSSIBLE TRANSMEMBRANE PROTEIN	Both	>MTC:Rv0426c [A8] POSSIBLE TRANSMEMBRANE PROTEIN -	1	2	2	2	2	2	2	8.3	8.3	8.3	25.909	264	0.00012881	19688000	0.109936	8.38566e-05
Rv0428c	1	1	1	FALSE	_	GCN5-RELATED N-ACETYLTRANSFERASE	H37Rv	>MTC:Rv0428c [A8] HYPOTHETICAL PROTEIN -	1	1	1	1	1	1	1	3.9	3.9	3.9	44.497	413	0.00042523	733590	3.10286e-06	1.94903e-09
Rv0429c	1	1	1	FALSE	def	PROBABLE POLYPEPTIDE DEFORMYLASE DEF (PDF) (FORMYLMETHIONINE DEFORMYLASE)	H37Rv	>MTC:Rv0429c [A8] PROBABLE POLYPEPTIDE DEFORMYLASE DEF (PDF) (FORMYLMETHIONINE DEFORMYLASE) def	1	1	1	1	1	1	1	2.2	2.2	2.2	46.854	459	3.9024e-12	2243500	9.4893e-06	5.96062e-09
Rv0431	2	2	2	FALSE	_	PUTATIVE TUBERCULIN RELATED PEPTIDE	Both	>MTC:Rv0431 [A8] PUTATIVE TUBERCULIN RELATED PEPTIDE -	1	2	2	2	2	2	2	15.3	15.3	15.3	25.832	255	3.1738e-14	138170000	0.771529	0.000588504
Rv0432	7	7	7	FALSE	sodC	PROBABLE PERIPLASMIC SUPEROXIDE DISMUTASE [CU-ZN] SODC	Both	>MTC:Rv0432 [A8] PROBABLE PERIPLASMIC SUPEROXIDE DISMUTASE [CU-ZN] SODC sodC	1	7	9	7	9	7	9	41.9	41.9	41.9	25.835	260	6.6293e-163	367900000	2.05432	0.00156699
Rv0433	1	1	1	FALSE	_	CONSERVED HYPOTHETICAL PROTEIN	Both	>MTC:Rv0433 [A8] CONSERVED HYPOTHETICAL PROTEIN -	1	1	1	1	1	1	1	2.9	2.9	2.9	46.451	419	0.068136	345300	0.00192812	1.47073e-06
Rv0437c	1	1	1	FALSE	psd	POSSIBLE PHOSPHATIDYLSERINE DECARBOXYLASE PSD (PS DECARBOXYLASE)	Both	>MTC:Rv0437c [A8] POSSIBLE PHOSPHATIDYLSERINE DECARBOXYLASE PSD (PS DECARBOXYLASE) psd	1	1	1	1	1	1	1	7.7	7.7	7.7	24.555	234	0.00096638	1871200	0.0104486	7.96996e-06
Rv0439c	2;1	2;1	2;1	FALSE	_	PROBABLE DEHYDROGENASE/REDUCTASE	H37Rv	>MTC:Rv0439c [A8] PROBABLE DEHYDROGENASE/REDUCTASE -;>MTC:Rv0068 [A8] PROBABLE OXIDOREDUCTASE -	2	2	2	2	2	2	2	6.7	6.7	6.7	43.415	401	1.2486e-17	1099400	4.65012e-06	2.92093e-09
Rv0440	38	38	37	FALSE	groEL2	60 KDA CHAPERONIN 2 GROEL2 (PROTEIN CPN60-2) (GROEL PROTEIN 2) (65 KDA ANTIGEN) (HEAT SHOCK PROTEIN 65) (CELL WALL PROTEIN A) (ANTIGEN A)	Both	>MTC:Rv0440 [A8] 60 KDA CHAPERONIN 2 GROEL2 (PROTEIN CPN60-2) (GROEL PROTEIN 2) (65 KDA ANTIGEN) (HEAT SHOCK PROTEIN 65) (CELL WALL PROTEIN A) (ANTIGEN A) groEL2	1	38	45	38	45	37	44	72	72	70.4	61.623	585	0	6208100000	34.6655	0.026442
Rv0443	3	3	3	FALSE	_	CONSERVED HYPOTHETICAL PROTEIN	Both	>MTC:Rv0443 [A8] CONSERVED HYPOTHETICAL PROTEIN -	1	3	3	3	3	3	3	14.7	14.7	14.7	28.245	259	4.1441e-27	7433800	0.0415097	3.16626e-05
Rv0444c	7	7	7	FALSE	_	CONSERVED HYPOTHETICAL PROTEIN	Both	>MTC:Rv0444c [A8] CONSERVED HYPOTHETICAL PROTEIN -	1	7	11	7	11	7	11	28.7	28.7	28.7	39.78	387	1.0654e-170	1587800000	8.86613	0.00676288
Rv0445c	6	6	6	FALSE	sigK	PROBABLE ALTERNATIVE RNA POLYMERASE SIGMA FACTOR SIGK	Both	>MTC:Rv0445c [A8] PROBABLE ALTERNATIVE RNA POLYMERASE SIGMA FACTOR SIGK sigK	1	6	8	6	8	6	8	36.9	36.9	36.9	29.593	271	3.4286e-102	168050000	0.938376	0.000715771
Rv0450c	5	4	4	FALSE	mmpL4	PROBABLE CONSERVED TRANSMEMBRANE TRANSPORT PROTEIN MMPL4	Both	>MTC:Rv0450c [A8] PROBABLE CONSERVED TRANSMEMBRANE TRANSPORT PROTEIN MMPL4 mmpL4	3	5	6	4	5	4	5	4.8	4.1	4.1	118.03	1088	1.0645e-64	13927000	0.0777671	5.93189e-05
Rv0455c	1	1	1	FALSE	_	CONSERVED HYPOTHETICAL PROTEIN	H37Rv	>MTC:Rv0455c [A8] CONSERVED HYPOTHETICAL PROTEIN -	1	1	1	1	1	1	1	3.2	3.2	3.2	30.485	281	2.4101e-05	651970	2.75763e-06	1.73218e-09
Rv0456c	5	5	5	FALSE	echA2	ENOYL-COA HYDRATASE ECHA2 (ENOYL HYDRASE) (UNSATURATED ACYL-COA HYDRATASE) (CROTONASE)	Both	>MTC:Rv0456c [A8] ENOYL-CoA HYDRATASE ECHA2 (ENOYL HYDRASE) (UNSATURATED ACYL-CoA HYDRATASE) (CROTONASE) echA2	1	5	5	5	5	5	5	16.6	16.6	16.6	44.11	409	1.2301e-20	23033000	0.128614	9.81039e-05
Rv0458	3	3	3	FALSE	_	PROBABLE ALDEHYDE DEHYDROGENASE	Both	>MTC:Rv0458 [A8] PROBABLE ALDEHYDE DEHYDROGENASE -	1	3	4	3	4	3	4	6.3	6.3	6.3	59.87	558	7.9381e-19	13592000	0.0758965	5.78921e-05
Rv0461	1	1	1	FALSE	_	PROBABLE TRANSMEMBRANE PROTEIN	Both	>MTC:Rv0461 [A8] PROBABLE TRANSMEMBRANE PROTEIN -	1	1	1	1	1	1	1	9.1	9.1	9.1	36.026	331	8.116e-18	20136000	0.112438	8.57648e-05
Rv0462	17	17	17	FALSE	lpdC	DIHYDROLIPOAMIDE DEHYDROGENASE LPD (LIPOAMIDE REDUCTASE (NADH)) (LIPOYL DEHYDROGENASE) (DIHYDROLIPOYL DEHYDROGENASE) (DIAPHORASE)	Both	>MTC:Rv0462 [A8] DIHYDROLIPOAMIDE DEHYDROGENASE LPD (LIPOAMIDE REDUCTASE (NADH)) (LIPOYL DEHYDROGENASE) (DIHYDROLIPOYL DEHYDROGENASE) (DIAPHORASE) lpd	1	17	18	17	18	17	18	46.6	46.6	46.6	58.211	556	0	1578100000	8.81197	0.00672156
Rv0464c	3	3	3	FALSE	_	CONSERVED HYPOTHETICAL PROTEIN	Both	>MTC:Rv0464c [A8] CONSERVED HYPOTHETICAL PROTEIN -	1	3	4	3	4	3	4	8.1	8.1	8.1	29.708	270	6.0207e-13	274960000	1.53535	0.00117113
Rv0466	1	1	1	FALSE	_	CONSERVED HYPOTHETICAL PROTEIN	H37Rv	>MTC:Rv0466 [A8] CONSERVED HYPOTHETICAL PROTEIN -	1	1	1	1	1	1	1	2.2	2.2	2.2	36.178	318	0.12669	0	0	0
Rv0468	11	11	11	FALSE	fadB2	PROBABLE 3-HYDROXYBUTYRYL-COA DEHYDROGENASE FADB2 (BETA-HYDROXYBUTYRYL-COA DEHYDROGENASE) (BHBD)	Both	>MTC:Rv0468 [A8] PROBABLE 3-HYDROXYBUTYRYL-CoA DEHYDROGENASE FADB2 (BETA-HYDROXYBUTYRYL-CoA DEHYDROGENASE) (BHBD) fadB2	1	11	13	11	13	11	13	56.8	56.8	56.8	37.547	361	1.316e-206	512960000	2.86432	0.00218484
Rv0474	5	5	5	FALSE	_	PROBABLE TRANSCRIPTIONAL REGULATORY PROTEIN	Both	>MTC:Rv0474 [A8] PROBABLE TRANSCRIPTIONAL REGULATORY PROTEIN -	1	5	5	5	5	5	5	37	37	37	17.48	162	5.6739e-59	79693000	0.444998	0.000339434
Rv0475	7	7	7	FALSE	hbhA	IRON-REGULATED HEPARIN BINDING HEMAGGLUTININ HBHA (ADHESIN)	Both	>MTC:Rv0475 [A8] IRON-REGULATED HEPARIN BINDING HEMAGGLUTININ HBHA (ADHESIN) hbhA	1	7	7	7	7	7	7	24.4	24.4	24.4	32.864	311	7.0772e-61	565320000	3.1567	0.00240785
Rv0476	1	1	1	FALSE	_	POSSIBLE CONSERVED TRANSMEMBRANE PROTEIN	Both	>MTC:Rv0476 [A7] POSSIBLE CONSERVED TRANSMEMBRANE PROTEIN -	1	1	1	1	1	1	1	4.3	4.3	4.3	16.973	163	8.7318e-05	190230000	1.06223	0.000810242
Rv0479c	10	10	10	FALSE	_	PROBABLE CONSERVED MEMBRANE PROTEIN	Both	>MTC:Rv0479c [A8] PROBABLE CONSERVED MEMBRANE PROTEIN -	1	10	11	10	11	10	11	36.1	36.1	36.1	42.691	404	2.9149e-197	1013900000	5.66153	0.00431848
Rv0480c	1	1	1	FALSE	_	POSSIBLE AMIDOHYDROLASE	Both	>MTC:Rv0480c [A8] POSSIBLE AMIDOHYDROLASE -	1	1	1	1	1	1	1	2.4	2.4	2.4	60.358	582	1.4694e-18	5332100	0.029774	2.27109e-05
Rv0484c	5	5	5	FALSE	_	PROBABLE SHORT-CHAIN TYPE OXIDOREDUCTASE	Both	>MTC:Rv0484c [A8] PROBABLE SHORT-CHAIN TYPE OXIDOREDUCTASE -	1	5	5	5	5	5	5	26.2	26.2	26.2	35.914	343	6.196e-95	42963000	0.239902	0.000182991
Rv0489	9	9	9	FALSE	gpm1	PROBABLE PHOSPHOGLYCERATE MUTASE 1 GPM1 (PHOSPHOGLYCEROMUTASE) (PGAM) (BPG-DEPENDENT PGAM)	Both	>MTC:Rv0489 [A8] PROBABLE PHOSPHOGLYCERATE MUTASE 1 GPM1 (PHOSPHOGLYCEROMUTASE) (PGAM) (BPG-DEPENDENT PGAM) gpm1	1	9	9	9	9	9	9	42.7	42.7	42.7	38.881	358	9.674e-190	513660000	2.86823	0.00218782
Rv0492c	6	6	6	FALSE	_	PROBABLE OXIDOREDUCTASE GMC-TYPE	Both	>MTC:Rv0492c [A8] PROBABLE OXIDOREDUCTASE GMC-TYPE -	2	6	7	6	7	6	7	8.1	8.1	8.1	95.514	910	5.6765e-65	61233000	0.34192	0.000260808
Rv0493c	8	8	8	FALSE	_	CONSERVED HYPOTHETICAL PROTEIN	Both	>MTC:Rv0493c [A8] CONSERVED HYPOTHETICAL PROTEIN -	1	8	8	8	8	8	8	17.9	17.9	17.9	47.988	457	5.1264e-91	168780000	0.942452	0.00071888
Rv0496	1	1	1	FALSE	_	CONSERVED HYPOTHETICAL PROTEIN	Both	>MTC:Rv0496 [A8] CONSERVED HYPOTHETICAL PROTEIN -	1	1	1	1	1	1	1	1.6	1.6	1.6	44.998	427	8.7318e-05	1778100	0.00992875	7.57342e-06
Rv0497	5	5	5	FALSE	_	PROBABLE CONSERVED TRANSMEMBRANE PROTEIN	Both	>MTC:Rv0497 [A8] PROBABLE CONSERVED TRANSMEMBRANE PROTEIN -	1	5	6	5	6	5	6	19.1	19.1	19.1	39.497	371	4.0353e-87	128540000	0.717756	0.000547487
Rv0498	1	1	1	FALSE	_	CONSERVED HYPOTHETICAL PROTEIN	Both	>MTC:Rv0498 [A8] CONSERVED HYPOTHETICAL PROTEIN -	1	1	1	1	1	1	1	4.2	4.2	4.2	30.963	285	1.1428e-14	43091000	0.240616	0.000183536
Rv0500	5	5	5	FALSE	proC	PROBABLE PYRROLINE-5-CARBOXYLATE REDUCTASE PROC (P5CR) (P5C REDUCTASE)	Both	>MTC:Rv0500 [A8] PROBABLE PYRROLINE-5-CARBOXYLATE REDUCTASE PROC (P5CR) (P5C REDUCTASE) proC	1	5	12	5	12	5	12	32.1	32.1	32.1	38.408	380	3.7991e-270	573970000	3.205	0.0024447
Rv0500A	1	1	1	FALSE	_	CONSERVED HYPOTHETICAL PROTEIN	Both	>MTC:Rv0500A [A8] CONSERVED HYPOTHETICAL PROTEIN -	1	1	2	1	2	1	2	11.1	11.1	11.1	13.314	126	7.1627e-36	4723400	0.026375	2.01183e-05
Rv0502	1	1	1	FALSE	_	CONSERVED HYPOTHETICAL PROTEIN	H37Rv	>MTC:Rv0502 [A8] CONSERVED HYPOTHETICAL PROTEIN -	1	1	1	1	1	1	1	2.3	2.3	2.3	43.506	399	0.00088667	242650	1.02633e-06	6.44682e-10
Rv0504c	1	1	1	FALSE	_	CONSERVED HYPOTHETICAL PROTEIN	Both	>MTC:Rv0504c [A7] CONSERVED HYPOTHETICAL PROTEIN -	1	1	1	1	1	1	1	4.3	4.3	4.3	23.009	211	6.9529e-09	4713700	0.0263209	2.00769e-05
Rv0506	1	1	1	FALSE	mmpS2	PROBABLE CONSERVED MEMBRANE PROTEIN MMPS2	Both	>MTC:Rv0506 [A8] PROBABLE CONSERVED MEMBRANE PROTEIN MMPS2 mmpS2	1	1	1	1	1	1	1	5.4	5.4	5.4	21.316	203	5.1181e-07	5550400	0.0309929	2.36407e-05
Rv0511	2	2	2	FALSE	hemD	PROBABLE UROPORPHYRIN-III C-METHYLTRANSFERASE HEMD (UROPORPHYRINOGEN III METHYLASE) (UROGEN III METHYLASE) (SUMT) (UROGEN III METHYLASE) (UROM)	Both	>MTC:Rv0511 [A8] PROBABLE UROPORPHYRIN-III C-METHYLTRANSFERASE HEMD (UROPORPHYRINOGEN III METHYLASE) (UROGEN III METHYLASE) (SUMT) (UROGEN III METHYLASE) (UROM) hemD	1	2	2	2	2	2	2	5.5	5.5	5.5	61.082	587	0.0087482	288570	0.00161135	1.2291e-06
Rv0512	3	3	3	FALSE	hemB	PROBABLE DELTA-AMINOLEVULINIC ACID DEHYDRATASE HEMB (PORPHOBILINOGEN SYNTHASE) (ALAD) (ALADH)	Both	>MTC:Rv0512 [A8] PROBABLE DELTA-AMINOLEVULINIC ACID DEHYDRATASE HEMB (PORPHOBILINOGEN SYNTHASE) (ALAD) (ALADH) hemB	1	3	3	3	3	3	3	8.7	8.7	8.7	51.195	481	1.3023e-16	23782000	0.132797	0.000101294
Rv0513	2	2	2	FALSE	_	POSSIBLE CONSERVED TRANSMEMBRANE PROTEIN	H37Rv	>MTC:Rv0513 [A8] POSSIBLE CONSERVED TRANSMEMBRANE PROTEIN -	1	2	2	2	2	2	2	9.7	9.7	9.7	21.909	207	3.7047e-23	110190000	0.000466069	2.92757e-07
Rv0514	1	1	1	FALSE	_	POSSIBLE TRANSMEMBRANE PROTEIN	Both	>MTC:Rv0514 [A8] POSSIBLE TRANSMEMBRANE PROTEIN -	1	1	1	1	1	1	1	13.7	13.7	13.7	15.548	153	7.3905e-23	569320	0.00317903	2.42489e-06
Rv0518	3	3	3	FALSE	_	POSSIBLE EXPORTED PROTEIN	Both	>MTC:Rv0518 [A8] POSSIBLE EXPORTED PROTEIN -	1	3	3	3	3	3	3	11.5	11.5	11.5	30.723	295	1.8356e-28	12624000	0.0704913	5.37691e-05
Rv0522	1	1	1	FALSE	gabP	PROBABLE GABA PERMEASE GABP (4-AMINO BUTYRATE TRANSPORT CARRIER) (GAMA-AMINOBUTYRATE PERMEASE)	H37Rv	>MTC:Rv0522 [A8] PROBABLE GABA PERMEASE GABP (4-AMINO BUTYRATE TRANSPORT CARRIER) (GAMA-AMINOBUTYRATE PERMEASE) gabP	1	1	1	1	1	1	1	1.4	1.4	1.4	58.24	560	0.040322	50433	2.13316e-07	1.33992e-10
Rv0523c	8	8	8	FALSE	_	CONSERVED HYPOTHETICAL PROTEIN	Both	>MTC:Rv0523c [A8] CONSERVED HYPOTHETICAL PROTEIN -	1	8	9	8	9	8	9	53	53	53	22.528	198	5.3001e-84	692440000	3.86652	0.00294929
Rv0524	10	10	10	FALSE	hemL	PROBABLE GLUTAMATE-1-SEMIALDEHYDE 2	Both	>MTC:Rv0524 [A8] PROBABLE GLUTAMATE-1-SEMIALDEHYDE 2,1-AMINOMUTASE HEML (GSA) (GLUTAMATE-1-SEMIALDEHYDE AMINOTRANSFERASE) (GSA-AT) hemL	1	10	13	10	13	10	13	33.3	33.3	33.3	54.703	534	7.9554e-295	1170200000	6.53429	0.0049842
Rv0526	2	2	2	FALSE	_	POSSIBLE THIOREDOXIN PROTEIN (THIOL-DISULFIDE INTERCHANGE PROTEIN)	Both	>MTC:Rv0526 [A8] POSSIBLE THIOREDOXIN PROTEIN (THIOL-DISULFIDE INTERCHANGE PROTEIN) -	1	2	2	2	2	2	2	8.5	8.5	8.5	26.09	246	8.8253e-17	8277100	0.0462186	3.52544e-05
Rv0530	3	3	3	FALSE	_	CONSERVED HYPOTHETICAL PROTEIN	Both	>MTC:Rv0530 [A8] CONSERVED HYPOTHETICAL PROTEIN -	1	3	3	3	3	3	3	4.3	4.3	4.3	64.091	627	1.4547e-19	23118000	0.129089	9.84659e-05
Rv0531	1	1	1	FALSE	_	POSSIBLE CONSERVED MEMBRANE PROTEIN	Both	>MTC:Rv0531 [A8] POSSIBLE CONSERVED MEMBRANE PROTEIN -	1	1	1	1	1	1	1	9.2	9.2	9.2	14.038	131	1.7575e-11	2331200	0.0130172	9.92922e-06
Rv0533c	1	1	1	FALSE	fabH	3-OXOACYL-[ACYL-CARRIER-PROTEIN] SYNTHASE III FABH (BETA-KETOACYL-ACP SYNTHASE III) (KAS III)	Both	>MTC:Rv0533c [A8] 3-OXOACYL-[ACYL-CARRIER-PROTEIN] SYNTHASE III FABH (BETA-KETOACYL-ACP SYNTHASE III) (KAS III) fabH	1	1	1	1	1	1	1	3.4	3.4	3.4	42.093	407	5.6619e-15	8393500	0.0468685	3.57502e-05
Rv0534c	1	1	1	FALSE	menA	DHNA-OCTAPRENYLTRANSFERASE	Both	>MTC:Rv0534c [A7] 1,4-DIHYDROXY-2-NAPHTHOATE OCTAPRENYLTRANSFERASE MENA (DHNA-OCTAPRENYLTRANSFERASE) menA;>MTC:TBMG_00540 [A1] 1,4-dihydroxy-2-naphthoate octaprenyltransferase menA -	2	1	1	1	1	1	1	9.6	9.6	9.6	35.185	342	1.6234e-14	2802000	0.0156461	1.19345e-05
Rv0535	1	1	1	FALSE	pnp	ROBABLE 5'-METHYLTHIOADENOSINE PHOSPHORYLASE PNP (MTA PHOSPHORYLASE)	Both	>MTC:Rv0535 [A8] PROBABLE 5'-METHYLTHIOADENOSINE PHOSPHORYLASE PNP (MTA PHOSPHORYLASE) pnp	1	1	1	1	1	1	1	1.5	1.5	1.5	49.26	475	0.083912	4388000	0.0245022	1.86897e-05
Rv0537c	6	6	6	FALSE	_	PROBABLE INTEGRAL MEMBRANE PROTEIN	Both	>MTC:Rv0537c [A8] PROBABLE INTEGRAL MEMBRANE PROTEIN -	1	6	6	6	6	6	6	15.1	15.1	15.1	52.749	503	7.0529e-102	105350000	0.588265	0.000448715
Rv0538	2	2	2	FALSE	_	POSSIBLE CONSERVED MEMBRANE PROTEIN	Both	>MTC:Rv0538 [A8] POSSIBLE CONSERVED MEMBRANE PROTEIN -	1	2	2	2	2	2	2	4.7	4.7	4.7	62.201	623	6.9882e-25	19499000	0.108881	8.30516e-05
Rv0539	1	1	1	FALSE	_	PROBABLE DOLICHYL-PHOSPHATE SUGAR SYNTHASE (DOLICHOL-PHOSPHATE SUGAR SYNTHETASE) (DOLICHOL-PHOSPHATE SUGAR TRANSFERASE) (SUGAR PHOSPHORYLDOLICHOL SYNTHASE)	H37Rv	>MTC:Rv0539 [A8] PROBABLE DOLICHYL-PHOSPHATE SUGAR SYNTHASE (DOLICHOL-PHOSPHATE SUGAR SYNTHETASE) (DOLICHOL-PHOSPHATE SUGAR TRANSFERASE) (SUGAR PHOSPHORYLDOLICHOL SYNTHASE) -	1	1	1	1	1	1	1	1.6	1.6	1.6	66.163	641	0.14749	190720	8.06686e-07	5.06712e-10
Rv0543c	2	2	2	FALSE	_	CONSERVED HYPOTHETICAL PROTEIN	Both	>MTC:Rv0543c [A7] CONSERVED HYPOTHETICAL PROTEIN -	1	2	2	2	2	2	2	14.4	14.4	14.4	15.516	139	6.6945e-09	5782600	0.0322895	2.46297e-05
Rv0544c	1	1	1	FALSE	_	POSSIBLE CONSERVED TRANSMEMBRANE PROTEIN	Both	>MTC:Rv0544c [A8] POSSIBLE CONSERVED TRANSMEMBRANE PROTEIN -	1	1	1	1	1	1	1	2.1	2.1	2.1	68.628	634	1.38e-15	12822000	0.0715969	5.46124e-05
Rv0546c	4	4	4	FALSE	_	CONSERVED HYPOTHETICAL PROTEIN	Both	>MTC:Rv0546c [A8] CONSERVED HYPOTHETICAL PROTEIN -	1	4	5	4	5	4	5	20.8	20.8	20.8	27.958	255	2.4244e-44	60284000	0.33662	0.000256766
Rv0548c	5	5	5	FALSE	menB	PROBABLE NAPHTHOATE SYNTHASE MENB (DIHYDROXYNAPHTHOIC ACID SYNTHETASE) (DHNA SYNTHETASE)	Both	>MTC:Rv0548c [A8] PROBABLE NAPHTHOATE SYNTHASE MENB (DIHYDROXYNAPHTHOIC ACID SYNTHETASE) (DHNA SYNTHETASE) menB	1	5	5	5	5	5	5	19.9	19.9	19.9	39.717	366	4.1238e-59	74998000	0.418782	0.000319437
Rv0549c	1	1	1	FALSE	_	CONSERVED HYPOTHETICAL PROTEIN WITH PIN DOMAIN	Both	>MTC:Rv0549c [A5] CONSERVED HYPOTHETICAL PROTEIN -;>MTC:Mb0564c [A3] CONSERVED HYPOTHETICAL PROTEIN [FIRST PART] -	2	1	1	1	1	1	1	8.9	8.9	8.9	20.125	191	1.2488e-22	6758500	0.0377389	2.87863e-05
Rv0552	2	2	2	FALSE	_	CONSERVED HYPOTHETICAL PROTEIN	Both	>MTC:Rv0552 [A8] CONSERVED HYPOTHETICAL PROTEIN -	1	2	2	2	2	2	2	3.5	3.5	3.5	81.23	766	1.0343e-31	6491900	0.0362502	2.76508e-05
Rv0553	1	1	1	FALSE	menC	PROBABLE MUCONATE CYCLOISOMERASE MENC (CIS	Both	>MTC:Rv0553 [A8] PROBABLE MUCONATE CYCLOISOMERASE MENC (CIS,CIS-MUCONATE LACTONIZING ENZYME) (MLE) menC	1	1	1	1	1	1	1	3.8	3.8	3.8	43.507	420	3.6267e-16	1163900	0.00649911	4.95737e-06
Rv0556	2	2	2	FALSE	_	PROBABLE CONSERVED TRANSMEMBRANE PROTEIN	Both	>MTC:Rv0556 [A8] PROBABLE CONSERVED TRANSMEMBRANE PROTEIN -	1	2	3	2	3	2	3	6.7	6.7	6.7	40.527	371	8.6509e-49	39764000	0.222039	0.000169366
Rv0559c	1	1	1	FALSE	_	POSSIBLE CONSERVED SECRETED PROTEIN	H37Rv	>MTC:Rv0559c [A8] POSSIBLE CONSERVED SECRETED PROTEIN -	1	1	1	1	1	1	1	12.2	12.2	12.2	13.498	123	2.0398e-19	5556600	2.35027e-05	1.4763e-08
Rv0560c	1	1	1	FALSE	_	POSSIBLE BENZOQUINONE METHYLTRANSFERASE (METHYLASE)	H37Rv	>MTC:Rv0560c [A8] POSSIBLE BENZOQUINONE METHYLTRANSFERASE (METHYLASE) -	1	1	1	1	1	1	1	4.8	4.8	4.8	33.784	310	1.4173e-15	1236600	5.23043e-06	3.28545e-09
Rv0561c	1	1	1	FALSE	_	POSSIBLE OXIDOREDUCTASE	H37Rv	>MTC:Rv0561c [A8] POSSIBLE OXIDOREDUCTASE -	1	1	1	1	1	1	1	1.4	1.4	1.4	68.591	644	0.086543	18257000	7.72214e-05	4.85059e-08
Rv0562	4	4	4	FALSE	grcC1	PROBABLE POLYPRENYL-DIPHOSPHATE SYNTHASE GRCC1 (POLYPRENYL PYROPHOSPHATE SYNTHETASE)	Both	>MTC:Rv0562 [A8] PROBABLE POLYPRENYL-DIPHOSPHATE SYNTHASE GRCC1 (POLYPRENYL PYROPHOSPHATE SYNTHETASE) grcC1	1	4	4	4	4	4	4	24.2	24.2	24.2	42.407	405	2.8139e-70	21079000	0.117703	8.97813e-05
Rv0563	3	3	3	FALSE	htpX	PROBABLE PROTEASE TRANSMEMBRANE PROTEIN HEAT SHOCK PROTEIN HTPX	Both	>MTC:Rv0563 [A8] PROBABLE PROTEASE TRANSMEMBRANE PROTEIN HEAT SHOCK PROTEIN HTPX htpX	1	3	3	3	3	3	3	12.6	12.6	12.6	34	317	2.8332e-34	215010000	1.2006	0.000915787
Rv0564c	1	1	1	FALSE	gpdA1	PROBABLE GLYCEROL-3-PHOSPHATE DEHYDROGENASE [NAD(P)+] GPDA1 (NAD(P)H-DEPENDENT GLYCEROL-3-PHOSPHATE DEHYDROGENASE) (NAD(P)H-DEPENDENT DIHYDROXYACETONE-PHOSPHATE REDUCTASE)	H37Rv	>MTC:Rv0564c [A8] PROBABLE GLYCEROL-3-PHOSPHATE DEHYDROGENASE [NAD(P)+] GPDA1 (NAD(P)H-DEPENDENT GLYCEROL-3-PHOSPHATE DEHYDROGENASE) (NAD(P)H-DEPENDENT DIHYDROXYACETONE-PHOSPHATE REDUCTASE) gpdA1	1	1	1	1	1	1	1	3.1	3.1	3.1	44.788	423	2.6818e-06	0	0	0
Rv0566c	2	2	2	FALSE	_	CONSERVED HYPOTHETICAL PROTEIN	Both	>MTC:Rv0566c [A8] CONSERVED HYPOTHETICAL PROTEIN -	1	2	2	2	2	2	2	10.2	10.2	10.2	22.645	206	1.0133e-17	26438000	0.147627	0.000112607
Rv0569	2	2	2	FALSE	_	CONSERVED HYPOTHETICAL PROTEIN	Both	>MTC:Rv0569 [A8] CONSERVED HYPOTHETICAL PROTEIN -	1	2	2	2	2	2	2	5.9	5.9	5.9	34.431	322	4.5687e-05	3457100	0.0193041	1.47247e-05
Rv0573c	1	1	1	FALSE	_	CONSERVED HYPOTHETICAL PROTEIN	Both	>MTC:Rv0573c [A8] CONSERVED HYPOTHETICAL PROTEIN -	1	1	1	1	1	1	1	3.1	3.1	3.1	56.953	521	0.13543	452380	0.00252605	1.92681e-06
Rv0576	3	3	3	FALSE	_	PROBABLE TRANSCRIPTIONAL REGULATORY PROTEIN (POSSIBLY ARSR-FAMILY)	Both	>MTC:Rv0576 [A8] PROBABLE TRANSCRIPTIONAL REGULATORY PROTEIN (POSSIBLY ARSR-FAMILY) -	1	3	3	3	3	3	3	10.5	10.5	10.5	58.82	553	3.7691e-47	2487400	0.0138894	1.05945e-05
Rv0577	4	4	4	FALSE	TB27.3	CONSERVED HYPOTHETICAL PROTEIN TB27.3	Both	>MTC:Rv0577 [A8] CONSERVED HYPOTHETICAL PROTEIN TB27.3 TB27.3	1	4	5	4	5	4	5	23.9	23.9	23.9	34.633	326	6.0902e-83	44455000	0.248233	0.000189346
Rv0580c	12	12	12	FALSE	_	CONSERVED HYPOTHETICAL PROTEIN	Both	>MTC:Rv0580c [A8] CONSERVED HYPOTHETICAL PROTEIN -	1	12	13	12	13	12	13	45.2	45.2	45.2	37.685	345	2.6697e-201	1786700000	9.97677	0.00761005
Rv0583c	4	4	4	FALSE	lpqN	PROBABLE CONSERVED LIPOPROTEIN LPQN	Both	>MTC:Rv0583c [A8] PROBABLE CONSERVED LIPOPROTEIN LPQN lpqN	1	4	4	4	4	4	4	17.5	17.5	17.5	30.704	297	1.0962e-28	1312800000	7.33056	0.00559158
Rv0595c	1	1	1	FALSE	_	CONSERVED HYPOTHETICAL PROTEIN WITH PIN DOMAIN	Both	>MTC:Rv0595c [A8] CONSERVED HYPOTHETICAL PROTEIN -	1	1	1	1	1	1	1	6.5	6.5	6.5	23.169	215	0.12855	245420	0.0013704	1.04531e-06
Rv0598c	2	2	2	FALSE	_	CONSERVED HYPOTHETICAL PROTEIN WITH PIN DOMAIN	Both	>MTC:Rv0598c [A8] CONSERVED HYPOTHETICAL PROTEIN -	1	2	2	2	2	2	2	10.2	10.2	10.2	18.842	177	1.0552e-13	78340000	0.437443	0.000333672
Rv0604	2	2	2	FALSE	lpqO	PROBABLE CONSERVED LIPOPROTEIN LPQO	Both	>MTC:Rv0604 [A8] PROBABLE CONSERVED LIPOPROTEIN LPQO lpqO	1	2	2	2	2	2	2	3.6	3.6	3.6	74.054	723	4.5631e-31	86089000	0.480713	0.000366677
Rv0617	1	1	1	FALSE	_	CONSERVED HYPOTHETICAL PROTEIN WITH PIN DOMAIN	Both	>MTC:Rv0617 [A8] CONSERVED HYPOTHETICAL PROTEIN -	1	1	2	1	2	1	2	6.7	6.7	6.7	19.427	180	1.497e-05	1793500	0.0100147	7.63901e-06
Rv0623	1	1	1	FALSE	_	CONSERVED HYPOTHETICAL PROTEIN	Both	>MTC:Rv0623 [A8] CONSERVED HYPOTHETICAL PROTEIN -	1	1	1	1	1	1	1	12.5	12.5	12.5	12.093	112	0.045075	2469600	0.01379	1.05187e-05
Rv0624	1	1	1	FALSE	_	CONSERVED HYPOTHETICAL PROTEIN WITH PIN DOMAIN	Both	>MTC:Rv0624 [A8] CONSERVED HYPOTHETICAL PROTEIN -	1	1	1	1	1	1	1	8.5	8.5	8.5	21.626	201	7.5127e-15	682090	0.00380873	2.90521e-06
Rv0625c	1	1	1	FALSE	_	PROBABLE CONSERVED TRANSMEMBRANE PROTEIN	H37Rv	>MTC:Rv0625c [A8] PROBABLE CONSERVED TRANSMEMBRANE PROTEIN -	1	1	1	1	1	1	1	4.5	4.5	4.5	32.096	312	1.4694e-18	5569700	2.35581e-05	1.47978e-08
Rv0627	1	1	1	FALSE	_	CONSERVED HYPOTHETICAL PROTEIN WITH PIN DOMAIN	Both	>MTC:Rv0627 [A7] CONSERVED HYPOTHETICAL PROTEIN -	1	1	1	1	1	1	1	6	6	6	22.906	217	1.7904e-26	3043900	0.0169969	1.29648e-05
Rv0630c	2	2	2	FALSE	recB	PROBABLE EXONUCLEASE V (BETA CHAIN) RECB (EXODEOXYRIBONUCLEASE V BETA CHAIN)(EXODEOXYRIBONUCLEASE V POLYPEPTIDE) (CHI-SPECIFIC ENDONUCLEASE)	Both	>MTC:Rv0630c [A5] PROBABLE EXONUCLEASE V (BETA CHAIN) RECB (EXODEOXYRIBONUCLEASE V BETA CHAIN)(EXODEOXYRIBONUCLEASE V POLYPEPTIDE) (CHI-SPECIFIC ENDONUCLEASE) recB;>MTC:Mb0647c [A3] PROBABLE EXONUCLEASE V (BETA CHAIN) RECBA [FIRST PART] (EXODEOXYRIBONUCLEA	2	2	2	2	2	2	2	1.3	1.3	1.3	160.81	1483	2.0637e-08	641960	0.00358465	2.73428e-06
Rv0632c	8	8	8	FALSE	echA3	PROBABLE ENOYL-COA HYDRATASE ECHA3 (ENOYL HYDRASE) (UNSATURATED ACYL-COA HYDRATASE) (CROTONASE)	Both	>MTC:Rv0632c [A8] PROBABLE ENOYL-CoA HYDRATASE ECHA3 (ENOYL HYDRASE) (UNSATURATED ACYL-CoA HYDRATASE) (CROTONASE) echA3	1	8	10	8	10	8	10	45.5	45.5	45.5	30.467	290	8.3247e-57	104220000	0.581955	0.000443902
Rv0633c	2	2	2	FALSE	_	POSSIBLE EXPORTED PROTEIN	Both	>MTC:Rv0633c [A8] POSSIBLE EXPORTED PROTEIN -	1	2	2	2	2	2	2	9.2	9.2	9.2	35.406	305	3.8343e-14	3630300	0.0202713	1.54624e-05
Rv0634A	1	1	1	FALSE	_	HYPOTHETICAL PROTEIN	Both	>MTC:Rv0634A [A8] HYPOTHETICAL PROTEIN -	1	1	1	1	1	1	1	6.6	6.6	6.6	13.229	121	6.6003e-08	58231000	0.325157	0.000248022
Rv0634c	1	1	1	FALSE	_	POSSIBLE GLYOXALASE II (HYDROXYACYLGLUTATHIONE HYDROLASE) (GLX II)	Both	>MTC:Rv0634c [A8] POSSIBLE GLYOXALASE II (HYDROXYACYLGLUTATHIONE HYDROLASE) (GLX II) -	1	1	1	1	1	1	1	5.8	5.8	5.8	26.127	240	1.4605e-22	10730000	0.0599153	4.5702e-05
Rv0635	3	3	3	FALSE	_	CONSERVED HYPOTHETICAL PROTEIN	Both	>MTC:Rv0635 [A8] CONSERVED HYPOTHETICAL PROTEIN -	1	3	3	3	3	3	3	40.3	40.3	40.3	25.464	231	2.3964e-40	4278500	0.0238908	1.82233e-05
Rv0636	4	4	4	FALSE	_	SINGLE HOTDOG HYDRATASE	Both	>MTC:Rv0636 [A8] CONSERVED HYPOTHETICAL PROTEIN -	1	4	4	4	4	4	4	22.1	22.1	22.1	23.888	226	1.5716e-15	177880000	0.993266	0.00075764
Rv0638	1	1	1	FALSE	secE1	PROBABLE PREPROTEIN TRANSLOCASE SECE1	Both	>MTC:Rv0638 [A8] PROBABLE PREPROTEIN TRANSLOCASE SECE1 secE1	1	1	1	1	1	1	1	5.9	5.9	5.9	22.601	221	2.1779e-09	2725200	0.0152173	1.16074e-05
Rv0639	8	8	8	FALSE	nusG	PROBABLE TRANSCRIPTION ANTITERMINATION PROTEIN NUSG	Both	>MTC:Rv0639 [A8] PROBABLE TRANSCRIPTION ANTITERMINATION PROTEIN NUSG nusG	1	8	10	8	10	8	10	28.3	28.3	28.3	26.098	244	6.6024e-91	278490000	1.55506	0.00118617
Rv0640	4	4	4	FALSE	rplK	PROBABLE 50S RIBOSOMAL PROTEIN L11 RPLK	Both	>MTC:Rv0640 [A8] PROBABLE 50S RIBOSOMAL PROTEIN L11 RPLK rplK	1	4	4	4	4	4	4	31.3	31.3	31.3	15.961	150	3.303e-46	33338000	0.186156	0.000141996
Rv0641	1	1	1	FALSE	rplA	PROBABLE 50S RIBOSOMAL PROTEIN L1 RPLA	Both	>MTC:Rv0641 [A8] PROBABLE 50S RIBOSOMAL PROTEIN L1 RPLA rplA	1	1	1	1	1	1	1	5.7	5.7	5.7	27.644	263	6.8048e-27	11428000	0.0638129	4.8675e-05
Rv0642c	2	2	2	FALSE	mmaA4	METHOXY MYCOLIC ACID SYNTHASE 4 MM	Both	>MTC:Rv0642c [A8] METHOXY MYCOLIC ACID SYNTHASE 4 MMAA4 (METHYL MYCOLIC ACID SYNTHASE 4) (MMA4) (HYDROXY MYCOLIC ACID SYNTHASE) mmaA4;>MTC:Rv3392c [A8] CYCLOPROPANE-FATTY-ACYL-PHOSPHOLIPID SYNTHASE 1 CMAA1 (CYCLOPROPANE FATTY ACID SYNTHASE) (CFA SYNTHASE)	2	2	2	2	2	2	2	7	7	7	55.403	498	5.8945e-44	5200100	0.0290369	2.21487e-05
Rv0644c	3	3	3	FALSE	mmaA2	METHOXY MYCOLIC ACID SYNTHASE 2 MM	Both	>MTC:Rv0644c [A8] METHOXY MYCOLIC ACID SYNTHASE 2 MMAA2 (METHYL MYCOLIC ACID SYNTHASE 2) (MMA2) (HYDROXY MYCOLIC ACID SYNTHASE) mmaA2	1	3	3	3	3	3	3	9.6	9.6	9.6	54.005	488	4.0182e-42	19055000	0.106401	8.11605e-05
Rv0645c	1	1	1	FALSE	mmaA1	METHOXY MYCOLIC ACID SYNTHASE 1 MM	Both	>MTC:Rv0645c [A8] METHOXY MYCOLIC ACID SYNTHASE 1 MMAA1 (METHYL MYCOLIC ACID SYNTHASE 1) (MMA1) (HYDROXY MYCOLIC ACID SYNTHASE) mmaA1	1	1	1	1	1	1	1	4	4	4	37.454	325	0.046797	0	0	0
Rv0647c	1	1	1	FALSE	_	CONSERVED HYPOTHETICAL PROTEIN	Both	>MTC:Rv0647c [A8] CONSERVED HYPOTHETICAL PROTEIN -	1	1	1	1	1	1	1	2.8	2.8	2.8	63.867	578	0.040322	668970	0.00373547	2.84933e-06
Rv0651	5	5	5	FALSE	rplJ	PROBABLE 50S RIBOSOMAL PROTEIN L10 RPLJ	Both	>MTC:Rv0651 [A8] PROBABLE 50S RIBOSOMAL PROTEIN L10 RPLJ rplJ	1	5	5	5	5	5	5	23.2	23.2	23.2	24.666	237	1.9684e-60	457570000	2.55503	0.00194892
Rv0652	5	5	5	FALSE	rplL	PROBABLE 50S RIBOSOMAL PROTEIN L7/L12 RPLL (SA1)	Both	>MTC:Rv0652 [A8] PROBABLE 50S RIBOSOMAL PROTEIN L7/L12 RPLL (SA1) rplL	1	5	6	5	6	5	6	44.4	44.4	44.4	17.665	171	7.3876e-43	789290000	4.40732	0.0033618
Rv0654	12	12	12	FALSE	_	PROBABLE DIOXYGENASE	Both	>MTC:Rv0654 [A8] PROBABLE DIOXYGENASE -	1	12	13	12	13	12	13	31.2	31.2	31.2	55.242	504	1.0771e-135	598280000	3.34074	0.00254824
Rv0655	2	2	2	FALSE	mkl	OSSIBLE RIBONUCLEOTIDE-TRANSPORT ATP-BINDING PROTEIN ABC TRANSPORTER MKL	Both	>MTC:Rv0655 [A8] POSSIBLE RIBONUCLEOTIDE-TRANSPORT ATP-BINDING PROTEIN ABC TRANSPORTER MKL mkl	1	2	2	2	2	2	2	6.2	6.2	6.2	56.665	528	1.5723e-19	42210000	0.235697	0.000179784
Rv0667	5	5	5	FALSE	rpoB	DNA-DIRECTED RNA POLYMERASE (BETA CHAIN) RPOB (TRANSCRIPTASE BETA CHAIN) (RNA POLYMERASE BETA SUBUNIT)	Both	>MTC:Rv0667 [A8] DNA-DIRECTED RNA POLYMERASE (BETA CHAIN) RPOB (TRANSCRIPTASE BETA CHAIN) (RNA POLYMERASE BETA SUBUNIT) rpoB	1	5	5	5	5	5	5	3.8	3.8	3.8	152.99	1399	2.7432e-27	13502000	0.0753939	5.75087e-05
Rv0668	5	5	5	FALSE	rpoC	DNA-DIRECTED RNA POLYMERASE (BETA' CHAIN) RPOC (TRANSCRIPTASE BETA' CHAIN) (RNA POLYMERASE BETA' SUBUNIT).	Both	>MTC:Rv0668 [A8] DNA-DIRECTED RNA POLYMERASE (BETA' CHAIN) RPOC (TRANSCRIPTASE BETA' CHAIN) (RNA POLYMERASE BETA' SUBUNIT). rpoC	1	5	5	5	5	5	5	3.8	3.8	3.8	154.2	1386	2.1892e-35	9185100	0.0512888	3.91219e-05
Rv0669c	7	7	7	FALSE	_	POSSIBLE HYDROLASE	Both	>MTC:Rv0669c [A7] POSSIBLE HYDROLASE -	1	7	7	7	7	7	7	10.9	10.9	10.9	83.593	782	1.2109e-104	192320000	1.0739	0.000819144
Rv0670	1	1	1	FALSE	end	ROBABLE ENDONUCLEASE IV END (ENDODEOXYRIBONUCLEASE IV) (APURINASE)	Both	>MTC:Rv0670 [A8] PROBABLE ENDONUCLEASE IV END (ENDODEOXYRIBONUCLEASE IV) (APURINASE) end	1	1	1	1	1	1	1	1.9	1.9	1.9	38.476	367	0.0069054	3024400	0.016888	1.28818e-05
Rv0675	7	7	7	FALSE	echA5	PROBABLE ENOYL-COA HYDRATASE ECHA5 (ENOYL HYDRASE) (UNSATURATED ACYL-COA HYDRATASE) (CROTONASE)	Both	>MTC:Rv0675 [A8] PROBABLE ENOYL-CoA HYDRATASE ECHA5 (ENOYL HYDRASE) (UNSATURATED ACYL-CoA HYDRATASE) (CROTONASE) echA5	1	7	10	7	10	7	10	27.4	27.4	27.4	33.187	317	7.0647e-85	362750000	2.02556	0.00154505
Rv0676c	3	3	3	FALSE	mmpL5	PROBABLE CONSERVED TRANSMEMBRANE TRANSPORT PROTEIN MMPL5	Both	>MTC:Rv0676c [A8] PROBABLE CONSERVED TRANSMEMBRANE TRANSPORT PROTEIN MMPL5 mmpL5	1	3	3	3	3	3	3	5.7	5.7	5.7	124.2	1142	1.8434e-16	5890000	0.0328892	2.50871e-05
Rv0677c	3	3	3	FALSE	mmpS5	POSSIBLE CONSERVED MEMBRANE PROTEIN MMPS5	Both	>MTC:Rv0677c [A8] POSSIBLE CONSERVED MEMBRANE PROTEIN MMPS5 mmpS5	1	3	3	3	3	3	3	9.1	9.1	9.1	44.792	418	2.7812e-45	151460000	0.845739	0.00064511
Rv0678	2	2	2	FALSE	_	CONSERVED HYPOTHETICAL PROTEIN	Both	>MTC:Rv0678 [A8] CONSERVED HYPOTHETICAL PROTEIN -	1	2	2	2	2	2	2	6.1	6.1	6.1	46.498	426	2.5825e-29	1952600	0.0109031	8.31666e-06
Rv0679c	2	2	2	FALSE	_	CONSERVED HYPOTHETICAL THREONINE RICH PROTEIN	Both	>MTC:Rv0679c [A8] CONSERVED HYPOTHETICAL THREONINE RICH PROTEIN -	1	2	2	2	2	2	2	14.4	14.4	14.4	18.882	188	2.6308e-44	58580000	0.327105	0.000249508
Rv0680c	1	1	1	FALSE	_	PROBABLE CONSERVED TRANSMEMBRANE PROTEIN	Both	>MTC:Rv0680c [A8] PROBABLE CONSERVED TRANSMEMBRANE PROTEIN -	1	1	1	1	1	1	1	3.9	3.9	3.9	23.518	231	2.4101e-05	224530	0.00125376	9.56335e-07
Rv0682	1	1	1	FALSE	rpsL	PROBABLE 30S RIBOSOMAL PROTEIN S12 RPSL	Both	>MTC:Rv0682 [A8] PROBABLE 30S RIBOSOMAL PROTEIN S12 RPSL rpsL	1	1	1	1	1	1	1	16.6	16.6	16.6	16.109	145	6.6003e-08	17284000	0.0965123	7.36173e-05
Rv0683	4	4	4	FALSE	rpsG	PROBABLE 30S RIBOSOMAL PROTEIN S7 RPSG	Both	>MTC:Rv0683 [A8] PROBABLE 30S RIBOSOMAL PROTEIN S7 RPSG rpsG	1	4	4	4	4	4	4	22.7	22.7	22.7	22.646	203	2.8983e-70	65534000	0.365936	0.000279127
Rv0684	2	2	2	FALSE	fusA1	PROBABLE ELONGATION FACTOR G FUSA1 (EF-G)	Both	>MTC:Rv0684 [A8] PROBABLE ELONGATION FACTOR G FUSA1 (EF-G) fusA1	1	2	2	2	2	2	2	5.1	5.1	5.1	82.142	748	8.849e-17	622800	0.00347766	2.65268e-06
Rv0685	14	14	14	FALSE	tuf	ROBABLE IRON-REGULATED ELONGATION FACTOR TU TUF (EF-TU)	Both	>MTC:Rv0685 [A8] PROBABLE IRON-REGULATED ELONGATION FACTOR TU TUF (EF-TU) tuf	1	14	19	14	19	14	19	44.9	44.9	44.9	44.39	403	6.0164e-201	708700000	3.95732	0.00301855
Rv0686	4	4	4	FALSE	_	PROBABLE MEMBRANE PROTEIN	Both	>MTC:Rv0686 [A8] PROBABLE MEMBRANE PROTEIN -	1	4	5	4	5	4	5	21.3	21.3	21.3	36.43	343	4.5078e-78	128560000	0.717867	0.000547572
Rv0688	2	2	2	FALSE	_	PUTATIVE FERREDOXIN REDUCTASE	Both	>MTC:Rv0688 [A8] PUTATIVE FERREDOXIN REDUCTASE -	1	2	2	2	2	2	2	4.9	4.9	4.9	49.495	472	1.9022e-09	1305900	0.00729203	5.56219e-06
Rv0694	1	1	1	FALSE	lldD1	POSSIBLE L-LACTATE DEHYDROGENASE (CYTOCHROME) LLDD1	Both	>MTC:Rv0694 [A8] POSSIBLE L-LACTATE DEHYDROGENASE (CYTOCHROME) LLDD1 lldD1	1	1	1	1	1	1	1	2.4	2.4	2.4	52.594	500	1.497e-05	1074900	0.00600214	4.57829e-06
Rv0696	1	1	1	FALSE	_	PROBABLE MEMBRANE SUGAR TRANSFERASE	H37Rv	>MTC:Rv0696 [A8] PROBABLE MEMBRANE SUGAR TRANSFERASE -	1	1	1	1	1	1	1	1.6	1.6	1.6	60.015	564	0.086543	23865000	0.000100941	6.34055e-08
Rv0700	2	2	2	FALSE	rpsJ	30S RIBOSOMAL PROTEIN S10 RPSJ (TRANSCRIPTION ANTITERMINATION FACTOR NUSE)	Both	>MTC:Rv0700 [A8] 30S RIBOSOMAL PROTEIN S10 RPSJ (TRANSCRIPTION ANTITERMINATION FACTOR NUSE) rpsJ	1	2	2	2	2	2	2	20.8	20.8	20.8	13.294	120	6.8495e-18	45661000	0.254967	0.000194483
Rv0701	1	1	1	FALSE	rplC	PROBABLE 50S RIBOSOMAL PROTEIN L3 RPLC	Both	>MTC:Rv0701 [A8] PROBABLE 50S RIBOSOMAL PROTEIN L3 RPLC rplC	1	1	1	1	1	1	1	3.2	3.2	3.2	26.838	251	0.003351	1743200	0.00973387	7.42477e-06
Rv0702	1	1	1	FALSE	rplD	PROBABLE 50S RIBOSOMAL PROTEIN L4 RPLD	Both	>MTC:Rv0702 [A8] PROBABLE 50S RIBOSOMAL PROTEIN L4 RPLD rplD	1	1	1	1	1	1	1	3.7	3.7	3.7	26.098	246	6.713e-12	8200600	0.0457914	3.49286e-05
Rv0703	1	1	1	FALSE	rplW	PROBABLE 50S RIBOSOMAL PROTEIN L23 RPLW	Both	>MTC:Rv0703 [A8] PROBABLE 50S RIBOSOMAL PROTEIN L23 RPLW rplW	1	1	1	1	1	1	1	12	12	12	16.952	158	9.9636e-06	18629000	0.104023	7.9346e-05
Rv0705	4	4	4	FALSE	rpsS	ROBABLE 30S RIBOSOMAL PROTEIN S19 RPSS	Both	>MTC:Rv0705 [A8] PROBABLE 30S RIBOSOMAL PROTEIN S19 RPSS rpsS	1	4	4	4	4	4	4	41.1	41.1	41.1	11.002	95	9.1701e-35	209720000	1.17106	0.000893255
Rv0706	2	2	2	FALSE	rplV	PROBABLE 50S RIBOSOMAL PROTEIN L22 RPLV	Both	>MTC:Rv0706 [A8] PROBABLE 50S RIBOSOMAL PROTEIN L22 RPLV rplV	1	2	2	2	2	2	2	9.2	9.2	9.2	24.43	238	1.584e-38	40386000	0.225512	0.000172015
Rv0707	1	1	1	FALSE	rpsC	PROBABLE 30S RIBOSOMAL PROTEIN S3 RPSC	Both	>MTC:Rv0707 [A8] PROBABLE 30S RIBOSOMAL PROTEIN S3 RPSC rpsC	1	1	1	1	1	1	1	3.3	3.3	3.3	33.567	307	0.0063543	47973	0.000267877	2.0433e-07
Rv0708	1	1	1	FALSE	rplP	PROBABLE 50S RIBOSOMAL PROTEIN L16 RPLP	Both	>MTC:Rv0708 [A8] PROBABLE 50S RIBOSOMAL PROTEIN L16 RPLP rplP	1	1	1	1	1	1	1	9.4	9.4	9.4	15.805	139	0.011611	4095500	0.0228689	1.74439e-05
Rv0709	1	1	1	FALSE	rpmC	ROBABLE 50S RIBOSOMAL PROTEIN L29 RPMC	Both	>MTC:Rv0709 [A8] PROBABLE 50S RIBOSOMAL PROTEIN L29 RPMC rpmC	1	1	1	1	1	1	1	20.3	20.3	20.3	16.344	148	8.116e-18	36524000	0.203947	0.000155566
Rv0710	3	3	3	FALSE	rpsQ	PROBABLE 30S RIBOSOMAL PROTEIN S17 RPSQ	Both	>MTC:Rv0710 [A8] PROBABLE 30S RIBOSOMAL PROTEIN S17 RPSQ rpsQ	1	3	3	3	3	3	3	18.2	18.2	18.2	16.918	159	1.8624e-22	120590000	0.673364	0.000513626
Rv0711	4	4	4	FALSE	atsA	POSSIBLE ARYLSULFATASE ATSA (ARYL-SULFATE SULPHOHYDROLASE) (ARYLSULPHATASE)	Both	>MTC:Rv0711 [A8] POSSIBLE ARYLSULFATASE ATSA (ARYL-SULFATE SULPHOHYDROLASE) (ARYLSULPHATASE) atsA	1	4	6	4	6	4	6	4.7	4.7	4.7	107.31	987	2.158e-16	15515000	0.0866344	6.60827e-05
Rv0712	5	5	5	FALSE	_	CONSERVED HYPOTHETICAL PROTEIN	Both	>MTC:Rv0712 [A8] CONSERVED HYPOTHETICAL PROTEIN -	1	5	5	5	5	5	5	20.1	20.1	20.1	37.871	349	1.727e-71	25946000	0.14488	0.000110511
Rv0716	4	4	4	FALSE	rplE	PROBABLE 50S RIBOSOMAL PROTEIN L5 RPLE	Both	>MTC:Rv0716 [A8] PROBABLE 50S RIBOSOMAL PROTEIN L5 RPLE rplE	1	4	7	4	7	4	7	14.7	14.7	14.7	33.194	299	2.1615e-47	124640000	0.695978	0.000530876
Rv0718	5	5	5	FALSE	rpsH	PROBABLE 30S RIBOSOMAL PROTEIN S8 RPSH	Both	>MTC:Rv0718 [A8] PROBABLE 30S RIBOSOMAL PROTEIN S8 RPSH rpsH	1	5	7	5	7	5	7	50.3	50.3	50.3	18.05	165	7.2299e-101	389530000	2.1751	0.00165912
Rv0719	3	3	3	FALSE	rplF	PROBABLE 50S RIBOSOMAL PROTEIN L6 RPLF	Both	>MTC:Rv0719 [A8] PROBABLE 50S RIBOSOMAL PROTEIN L6 RPLF rplF	1	3	3	3	3	3	3	20.8	20.8	20.8	19.808	183	4.2001e-30	75753000	0.422998	0.000322653
Rv0720	1	1	1	FALSE	rplR	PROBABLE 50S RIBOSOMAL PROTEIN L18 RPLR	Both	>MTC:Rv0720 [A8] PROBABLE 50S RIBOSOMAL PROTEIN L18 RPLR rplR	1	1	1	1	1	1	1	6.2	6.2	6.2	15.399	145	0.014875	2632600	0.0147002	1.1213e-05
Rv0721	2	2	2	FALSE	rpsE	PROBABLE 30S RIBOSOMAL PROTEIN S5 RPSE	Both	>MTC:Rv0721 [A8] PROBABLE 30S RIBOSOMAL PROTEIN S5 RPSE rpsE	1	2	2	2	2	2	2	8.8	8.8	8.8	32.782	320	8.3196e-33	4765200	0.0266084	2.02963e-05
Rv0722	1	1	1	FALSE	rpmD	ROBABLE 50S RIBOSOMAL PROTEIN L30 RPMD	Both	>MTC:Rv0722 [A8] PROBABLE 50S RIBOSOMAL PROTEIN L30 RPMD rpmD	1	1	1	1	1	1	1	15.6	15.6	15.6	9.9996	90	3.2003e-10	9487700	0.0529785	4.04107e-05
Rv0723	2	2	2	FALSE	rplO	PROBABLE 50S RIBOSOMAL PROTEIN L15 RPLO	Both	>MTC:Rv0723 [A8] PROBABLE 50S RIBOSOMAL PROTEIN L15 RPLO rplO	1	2	2	2	2	2	2	15.5	15.5	15.5	18.657	174	7.159e-34	98994000	0.552774	0.000421643
Rv0724	4	4	4	FALSE	sppA	POSSIBLE PROTEASE IV SPPA (ENDOPEPTIDASE IV) (SIGNAL PEPTIDE PEPTIDASE)	Both	>MTC:Rv0724 [A8] POSSIBLE PROTEASE IV SPPA (ENDOPEPTIDASE IV) (SIGNAL PEPTIDE PEPTIDASE) sppA	1	4	4	4	4	4	4	10	10	10	76.955	727	7.7562e-100	25542000	0.142624	0.00010879
Rv0727c	3	3	3	FALSE	fucA	POSSIBLE L-FUCULOSE PHOSPHATE ALDOLASE FUCA (L-FUCULOSE-1-PHOSPHATE ALDOLASE)	Both	>MTC:Rv0727c [A8] POSSIBLE L-FUCULOSE PHOSPHATE ALDOLASE FUCA (L-FUCULOSE-1-PHOSPHATE ALDOLASE) fucA	1	3	3	3	3	3	3	18.4	18.4	18.4	43.271	414	1.6112e-43	16159000	0.0902304	6.88256e-05
Rv0730	4	4	4	FALSE	_	GCN5-RELATED N-ACETYLTRANSFERASE	Both	>MTC:Rv0730 [A8] CONSERVED HYPOTHETICAL PROTEIN -	1	4	6	4	6	4	6	16.9	16.9	16.9	31.7	295	2.6194e-40	68007000	0.379745	0.000289661
Rv0731c	7	7	7	FALSE	_	CONSERVED HYPOTHETICAL PROTEIN. POSSIBLE S-ADENOSYLMETHIONINE-DEPENDENT METHYLTRANSFERASE.	Both	>MTC:Rv0731c [A8] CONSERVED HYPOTHETICAL PROTEIN -	1	7	9	7	9	7	9	22.3	22.3	22.3	43.691	404	1.139e-93	112340000	0.627296	0.000478487
Rv0732	5	5	5	FALSE	secY	PROBABLE PREPROTEIN TRANSLOCASE SECY	Both	>MTC:Rv0732 [A8] PROBABLE PREPROTEIN TRANSLOCASE SECY secY	1	5	7	5	7	5	7	9.4	9.4	9.4	51.753	480	5.1133e-50	187440000	1.04665	0.000798358
Rv0733	7	7	7	FALSE	adk	ROBABLE ADENYLATE KINASE ADK (ATP-AMP TRANSPHOSPHORYLASE)	Both	>MTC:Rv0733 [A8] PROBABLE ADENYLATE KINASE ADK (ATP-AMP TRANSPHOSPHORYLASE) adk	1	7	8	7	8	7	8	13.9	13.9	13.9	72.897	649	8.1577e-58	460770000	2.5729	0.00196255
Rv0734	4	4	4	FALSE	mapA	PROBABLE METHIONINE AMINOPEPTIDASE MAPA (MAP) (PEPTIDASE M) (METAP)	Both	>MTC:Rv0734 [A8] PROBABLE METHIONINE AMINOPEPTIDASE MAPA (MAP) (PEPTIDASE M) (MetAP) mapA	1	4	5	4	5	4	5	20.4	20.4	20.4	40.203	383	1.3778e-143	45894000	0.256268	0.000195475
Rv0738	1	1	1	FALSE	_	CONSERVED HYPOTHETICAL PROTEIN	Both	>MTC:Rv0738 [A8] CONSERVED HYPOTHETICAL PROTEIN -	1	1	1	1	1	1	1	6.2	6.2	6.2	25.116	240	2.5323e-41	15482000	0.0864501	6.59421e-05
Rv0740	1	1	1	FALSE	_	CONSERVED HYPOTHETICAL PROTEIN	Both	>MTC:Rv0740 [A8] CONSERVED HYPOTHETICAL PROTEIN -;>MTC:MT0765 [A1] hypothetical protein -	2	1	1	1	1	1	1	4.7	4.7	4.7	30.372	278	4.3943e-05	1760500	0.00983047	7.49845e-06
Rv0744c	1	1	1	FALSE	_	POSSIBLE TRANSCRIPTIONAL REGULATORY PROTEIN	H37Rv	>MTC:Rv0744c [A8] POSSIBLE TRANSCRIPTIONAL REGULATORY PROTEIN -	1	1	1	1	1	1	1	5.1	5.1	5.1	38.24	355	4.8993e-12	551120	2.33107e-06	1.46424e-09
Rv0753c	3	3	3	FALSE	mmsA	PROBABLE METHYLMALONATE-SEMIALDEHYDE DEHYDROGENASE MMSA (METHYLMALONIC ACID SEMIALDEHYDE DEHYDROGENASE) (MMSDH)	Both	>MTC:Rv0753c [A8] PROBABLE METHYLMALONATE-SEMIALDEHYDE DEHYDROGENASE MMSA (METHYLMALONIC ACID SEMIALDEHYDE DEHYDROGENASE) (MMSDH) mmsA	1	3	4	3	4	3	4	8.2	8.2	8.2	76.369	721	6.4301e-63	13221000	0.0738249	5.63119e-05
Rv0756c	4	4	4	FALSE	_	HYPOTHETICAL PROTEIN	Both	>MTC:Rv0756c [A7] HYPOTHETICAL PROTEIN -	1	4	5	4	5	4	5	24.1	24.1	24.1	40.779	403	2.1354e-52	44762000	0.249947	0.000190654
Rv0757	1	1	1	FALSE	phoP	POSSIBLE TWO COMPONENT SYSTEM RESPONSE TRANSCRIPTIONAL POSITIVE REGULATOR PHOP	Both	>MTC:Rv0757 [A8] POSSIBLE TWO COMPONENT SYSTEM RESPONSE TRANSCRIPTIONAL POSITIVE REGULATOR PHOP phoP	1	1	1	1	1	1	1	12.9	12.9	12.9	48.184	441	2.4029e-18	130440	0.000728365	5.5558e-07
Rv0759c	1	1	1	FALSE	_	CONSERVED HYPOTHETICAL PROTEIN	H37Rv	>MTC:Rv0759c [A8] CONSERVED HYPOTHETICAL PROTEIN -	1	1	1	1	1	1	1	3.8	3.8	3.8	28.827	265	0.039317	6520700	2.75805e-05	1.73244e-08
Rv0760c	1	1	1	FALSE	_	CONSERVED HYPOTHETICAL PROTEIN	Both	>MTC:Rv0760c [A8] CONSERVED HYPOTHETICAL PROTEIN -	1	1	1	1	1	1	1	5.7	5.7	5.7	21.091	194	0.061605	10917000	0.0609595	4.64985e-05
Rv0761c	11	11	11	FALSE	adhB	POSSIBLE ZINC-CONTAINING ALCOHOL DEHYDROGENASE NAD DEPENDENT ADHB	Both	>MTC:Rv0761c [A8] POSSIBLE ZINC-CONTAINING ALCOHOL DEHYDROGENASE NAD DEPENDENT ADHB adhB	1	11	14	11	14	11	14	34.6	34.6	34.6	53.028	508	3.2753e-293	666610000	3.72229	0.00283928
Rv0769	2	2	2	FALSE	_	PROBABLE DEHYDROGENASE/REDUCTASE	Both	>MTC:Rv0769 [A8] PROBABLE DEHYDROGENASE/REDUCTASE -	1	2	3	2	3	2	3	8.9	8.9	8.9	34.749	336	1.1258e-11	3911100	0.0218392	1.66585e-05
Rv0772	1	1	1	FALSE	purD	PROBABLE PHOSPHORIBOSYLAMINE--GLYCINE LIGASE PURD (GARS) (GLYCINAMIDE RIBONUCLEOTIDE SYNTHETASE) (PHOSPHORIBOSYLGLYCINAMIDE SYNTHETASE) (5'-PHOSPHORIBOSYLGLYCINAMIDE SYNTHETASE)	Both	>MTC:Rv0772 [A8] PROBABLE PHOSPHORIBOSYLAMINE--GLYCINE LIGASE PURD (GARS) (GLYCINAMIDE RIBONUCLEOTIDE SYNTHETASE) (PHOSPHORIBOSYLGLYCINAMIDE SYNTHETASE) (5'-PHOSPHORIBOSYLGLYCINAMIDE SYNTHETASE) purD	1	1	1	1	1	1	1	2.5	2.5	2.5	45.881	447	1.6442e-09	1634000	0.00912411	6.95966e-06
Rv0773c	1	1	1	FALSE	ggtA	PROBABLE BIFUNCTIONAL ACYLASE GGTA: CEPHALOSPORIN ACYLASE (GL-7ACA ACYLASE) + GAMMA-GLUTAMYLTRANSPEPTIDASE (GGT)	Both	>MTC:Rv0773c [A8] PROBABLE BIFUNCTIONAL ACYLASE GGTA: CEPHALOSPORIN ACYLASE (GL-7ACA ACYLASE) + GAMMA-GLUTAMYLTRANSPEPTIDASE (GGT) ggtA	1	1	1	1	1	1	1	1.1	1.1	1.1	90.42	850	0.014875	996020	0.00556169	4.24232e-06
Rv0785	2	2	2	FALSE	_	CONSERVED HYPOTHETICAL PROTEIN	Both	>MTC:Rv0785 [A8] CONSERVED HYPOTHETICAL PROTEIN -	1	2	2	2	2	2	2	2.7	2.7	2.7	79.402	754	6.8526e-31	11725000	0.0654713	4.994e-05
Rv0786c	2	2	2	FALSE	_	CONSERVED HYPOTHETICAL PROTEIN	Both	>MTC:Rv0786c [A8] CONSERVED HYPOTHETICAL PROTEIN -	1	2	3	2	3	2	3	7.6	7.6	7.6	60.308	554	5.815e-07	10145000	0.0566488	4.32103e-05
Rv0788	1	1	1	FALSE	purQ	PROBABLE PHOSPHORIBOSYLFORMYLGLYCINAMIDINE SYNTHASE I PURG (FGAM SYNTHASE I)	Both	>MTC:Rv0788 [A8] PROBABLE PHOSPHORIBOSYLFORMYLGLYCINAMIDINE SYNTHASE I PURG (FGAM SYNTHASE I) purQ	1	1	1	1	1	1	1	4.1	4.1	4.1	30.79	293	0.068136	1700900	0.00949767	7.2446e-06
Rv0791c	1	1	1	FALSE	_	CONSERVED HYPOTHETICAL PROTEIN	Both	>MTC:Rv0791c [A8] CONSERVED HYPOTHETICAL PROTEIN -	1	1	1	1	1	1	1	2.4	2.4	2.4	49.33	456	0.013634	101570	0.000567158	4.32615e-07
Rv0794c	7	7	7	FALSE	_	PROBABLE OXIDOREDUCTASE	Both	>MTC:Rv0794c [A7] PROBABLE OXIDOREDUCTASE -;>MTC:Rv0792c [A8] PROBABLE TRANSCRIPTIONAL REGULATORY PROTEIN (PROBABLY GNTR-FAMILY) -;>MTC:Mb0819c [A3] PROBABLE OXIDOREDUCTASE [FIRST PART] -	3	7	7	7	7	7	7	9.8	9.8	9.8	73.036	702	1.4129e-43	113590000	0.634276	0.000483811
Rv0798c	12	12	12	FALSE	cfp29	29 KDA ANTIGEN CFP29	Both	>MTC:Rv0798c [A8] 29 KDa ANTIGEN CFP29 cfp29	1	12	13	12	13	12	13	54.8	54.8	54.8	39.541	363	2.1696e-265	626490000	3.49826	0.00266839
Rv0799c	3	3	3	FALSE	_	CONSERVED HYPOTHETICAL PROTEIN	Both	>MTC:Rv0799c [A8] CONSERVED HYPOTHETICAL PROTEIN -	1	3	3	3	3	3	3	12.8	12.8	12.8	37.338	345	1.7182e-62	12365000	0.069045	5.26659e-05
Rv0800	1	1	1	FALSE	pepC	PROBABLE AMINOPEPTIDASE PEPC	Both	>MTC:Rv0800 [A8] PROBABLE AMINOPEPTIDASE PEPC pepC	1	1	1	1	1	1	1	3.6	3.6	3.6	58.849	558	3.9024e-12	45399000	0.253504	0.000193367
Rv0801	3	3	3	FALSE	_	CONSERVED HYPOTHETICAL PROTEIN	Both	>MTC:Rv0801 [A7] CONSERVED HYPOTHETICAL PROTEIN -	1	3	4	3	4	3	4	9.7	9.7	9.7	40.744	382	1.6306e-28	42344000	0.236445	0.000180355
Rv0803	2	2	2	FALSE	purL	PHOSPHORIBOSYLFORMYLGLYCINAMIDINE SYNTHASE II PURL (FGAM SYNTHASE II)	Both	>MTC:Rv0803 [A8] PHOSPHORIBOSYLFORMYLGLYCINAMIDINE SYNTHASE II PURL (FGAM SYNTHASE II) purL	1	2	2	2	2	2	2	3.4	3.4	3.4	91.626	871	9.3217e-61	1830800	0.010223	7.79788e-06
Rv0807	2	2	2	FALSE	_	CONSERVED HYPOTHETICAL PROTEIN	Both	>MTC:Rv0807 [A8] CONSERVED HYPOTHETICAL PROTEIN -	1	2	2	2	2	2	2	20.8	20.8	20.8	13.537	130	1.5844e-34	1976900	0.0110388	8.42016e-06
Rv0811c	1	1	1	FALSE	_	CONSERVED HYPOTHETICAL PROTEIN	Both	>MTC:Rv0811c [A8] CONSERVED HYPOTHETICAL PROTEIN -	1	1	1	1	1	1	1	5.8	5.8	5.8	47.311	448	7.5978e-05	128600	0.000718091	5.47743e-07
Rv0812	2	2	2	FALSE	_	PROBABLE AMINO ACID AMINOTRANSFERASE	Both	>MTC:Rv0812 [A8] PROBABLE AMINO ACID AMINOTRANSFERASE -	1	2	2	2	2	2	2	8.4	8.4	8.4	55.958	534	3.8848e-07	8322500	0.0464721	3.54478e-05
Rv0813c	4	4	4	FALSE	_	CONSERVED HYPOTHETICAL PROTEIN	Both	>MTC:Rv0813c [A8] CONSERVED HYPOTHETICAL PROTEIN -	1	4	4	4	4	4	4	17.8	17.8	17.8	35.087	343	1.175e-130	26606000	0.148565	0.000113322
Rv0814c	3	3	3	FALSE	sseC2	CONSERVED HYPOTHETICAL PROTEIN SSEC2	Both	>MTC:Rv0814c [A13] CONSERVED HYPOTHETICAL PROTEIN SSEC2 sseC2	1	3	3	3	3	3	3	23.7	23.7	23.7	19.814	194	1.4308e-55	70311000	0.39261	0.000299474
Rv0815c	2	2	2	FALSE	cysA2	PROBABLE THIOSULFATE SULFURTRANSFERASE CYSA2 (RHODANESE-LIKE PROTEIN) (THIOSULFATE CYANIDE TRANSSULFURASE) (THIOSULFATE THIOTRANSFERASE)	Both	>MTC:Rv0815c [A13] PROBABLE THIOSULFATE SULFURTRANSFERASE CYSA2 (RHODANESE-LIKE PROTEIN) (THIOSULFATE CYANIDE TRANSSULFURASE) (THIOSULFATE THIOTRANSFERASE) cysA2;>MTC:Mb3144 [A3] PROBABLE THIOSULFATE SULFURTRANSFERASE CYSA3 (RHODANESE-LIKE PROTEIN) (THIOSU	2	2	2	2	2	2	2	15.1	15.1	15.1	45.71	416	2.0895e-07	4823900	0.0269362	2.05463e-05
Rv0817c	1	1	1	FALSE	_	PROBABLE CONSERVED EXPORTED PROTEIN	Both	>MTC:Rv0817c [A8] PROBABLE CONSERVED EXPORTED PROTEIN -	1	1	1	1	1	1	1	3.2	3.2	3.2	29.86	283	3.3807e-18	4103500	0.0229136	1.74779e-05
Rv0821c	1	1	1	FALSE	phoY2	PROBABLE PHOSPHATE-TRANSPORT SYSTEM TRANSCRIPTIONAL REGULATORY PROTEIN PHOY2	H37Rv	>MTC:Rv0821c [A8] PROBABLE PHOSPHATE-TRANSPORT SYSTEM TRANSCRIPTIONAL REGULATORY PROTEIN PHOY2 phoY2	1	1	1	1	1	1	1	5.7	5.7	5.7	27.184	245	1.4575e-30	1762300	7.45398e-06	4.68215e-09
Rv0824c	1	1	1	FALSE	desA1	PROBABLE ACYL-[ACYL-CARRIER PROTEIN] DESATURASE DESA1 (ACYL-[ACP] DESATURASE) (STEAROYL-ACP DESATURASE) (PROTEIN DES)	Both	>MTC:Rv0824c [A8] PROBABLE ACYL-[ACYL-CARRIER PROTEIN] DESATURASE DESA1 (ACYL-[ACP] DESATURASE) (STEAROYL-ACP DESATURASE) (PROTEIN DES) desA1	1	1	1	1	1	1	1	12.4	12.4	12.4	43.819	386	0.00053889	1535500	0.00857409	6.54012e-06
Rv0827c	1	1	1	FALSE	_	PROBABLE TRANSCRIPTIONAL REGULATORY PROTEIN	H37Rv	>MTC:Rv0827c [A8] PROBABLE TRANSCRIPTIONAL REGULATORY PROTEIN -	1	1	1	1	1	1	1	4	4	4	27.596	253	8.116e-18	20979000	8.87346e-05	5.57378e-08
Rv0830	1	1	1	FALSE	_	CONSERVED HYPOTHETICAL PROTEIN. POSSIBLE S-ADENOSYLMETHIONINE-DEPENDENT METHYLTRANSFERASE.	H37Rv	>MTC:Rv0830 [A8] CONSERVED HYPOTHETICAL PROTEIN -	1	1	1	1	1	1	1	3.9	3.9	3.9	39.794	363	1.4694e-18	1333200	5.63902e-06	3.5421e-09
Rv0831c	4	4	4	FALSE	_	CONSERVED HYPOTHETICAL PROTEIN	Both	>MTC:Rv0831c [A8] CONSERVED HYPOTHETICAL PROTEIN -	1	4	4	4	4	4	4	12.5	12.5	12.5	45.378	415	5.9012e-96	225410000	1.25867	0.000960083
Rv0838	2	2	2	FALSE	lpqR	PROBABLE CONSERVED LIPOPROTEIN LPQR	H37Rv	>MTC:Rv0838 [A8] PROBABLE CONSERVED LIPOPROTEIN LPQR lpqR	1	2	2	2	2	2	2	5.8	5.8	5.8	53.488	504	1.8474e-05	8135900	3.44123e-05	2.16158e-08
Rv0846c	7	7	7	FALSE	_	PROBABLE OXIDASE	Both	>MTC:Rv0846c [A8] PROBABLE OXIDASE -	1	7	8	7	8	7	8	17.1	17.1	17.1	62.843	586	7.7658e-127	431490000	2.4094	0.00183783
Rv0853c	6	6	6	FALSE	pdc	PROBABLE PYRUVATE OR INDOLE-3-PYRUVATE DECARBOXYLASE PDC	Both	>MTC:Rv0853c [A8] PROBABLE PYRUVATE OR INDOLE-3-PYRUVATE DECARBOXYLASE PDC pdc	1	6	7	6	7	6	7	13.6	13.6	13.6	75.329	713	1.4662e-83	97115000	0.542281	0.000413639
Rv0854	5	5	5	FALSE	_	CONSERVED HYPOTHETICAL PROTEIN	Both	>MTC:Rv0854 [A8] CONSERVED HYPOTHETICAL PROTEIN -	1	5	5	5	5	5	5	23.3	23.3	23.3	24.635	223	1.0543e-97	358770000	2.00334	0.0015281
Rv0858c	5	5	5	FALSE	_	PROBABLE AMINOTRANSFERASE	Both	>MTC:Rv0858c [A8] PROBABLE AMINOTRANSFERASE -	1	5	5	5	5	5	5	10.7	10.7	10.7	55.652	523	2.9881e-46	45763000	0.255536	0.000194917
Rv0859	1	1	1	FALSE	fadA	POSSIBLE ACYL-COA THIOLASE FADA	Both	>MTC:Rv0859 [A8] POSSIBLE ACYL-CoA THIOLASE FADA fadA	1	1	1	1	1	1	1	10.8	10.8	10.8	54.146	508	1.6234e-14	1014100	0.00566264	4.31933e-06
Rv0860	9	9	9	FALSE	fadB	PROBABLE FATTY OXIDATION PROTEIN FADB	Both	>MTC:Rv0860 [A8] PROBABLE FATTY OXIDATION PROTEIN FADB fadB	1	9	9	9	9	9	9	14.8	14.8	14.8	95.792	907	3.4915e-107	68061000	0.380046	0.000289891
Rv0864	1	1	1	FALSE	moaC2	PROBABLE MOLYBDENUM COFACTOR BIOSYNTHESIS PROTEIN C 2 MOAC2	Both	>MTC:Rv0864 [A8] PROBABLE MOLYBDENUM COFACTOR BIOSYNTHESIS PROTEIN C 2 MOAC2 moaC2	1	1	1	1	1	1	1	6.9	6.9	6.9	24.029	233	0.02521	3705700	0.0206923	1.57836e-05
Rv0865	1	1	1	FALSE	mog	ROBABLE MOLYBDOPTERIN BIOSYNTHESIS MOG PROTEIN	Both	>MTC:Rv0865 [A8] PROBABLE MOLYBDOPTERIN BIOSYNTHESIS MOG PROTEIN mog	1	1	1	1	1	1	1	7.3	7.3	7.3	19.567	192	9.1475e-08	54148000	0.302358	0.000230631
Rv0866	1	1	1	FALSE	moaE2	PROBABLE MOLYBDENUM COFACTOR BIOSYNTHESIS PROTEIN E2 MOAE2 (MOLYBDOPTERIN CONVERTING FACTOR LARGE SUBUNIT) (MOLYBDOPTERIN [MPT] CONVERTING FACTOR	Both	>MTC:Rv0866 [A8] PROBABLE MOLYBDENUM COFACTOR BIOSYNTHESIS PROTEIN E2 MOAE2 (MOLYBDOPTERIN CONVERTING FACTOR LARGE SUBUNIT) (MOLYBDOPTERIN [MPT] CONVERTING FACTOR, SUBUNIT 2) moaE2	1	1	1	1	1	1	1	6	6	6	23.512	217	1.38e-15	1790000	0.0099952	7.6241e-06
Rv0870c	2	2	2	FALSE	_	POSSIBLE CONSERVED INTEGRAL MEMBRANE PROTEIN	Both	>MTC:Rv0870c [A8] POSSIBLE CONSERVED INTEGRAL MEMBRANE PROTEIN -	1	2	2	2	2	2	2	16.1	16.1	16.1	14.364	137	4.1964e-27	226440000	1.26442	0.00096447
Rv0871	3	3	3	FALSE	cspB	PROBABLE COLD SHOCK-LIKE PROTEIN B CSPB	Both	>MTC:Rv0871 [A8] PROBABLE COLD SHOCK-LIKE PROTEIN B CSPB cspB	1	3	3	3	3	3	3	15.7	15.7	15.7	22.664	210	1.8332e-15	203850000	1.13828	0.000868253
Rv0873	37	37	37	FALSE	fadE10	PROBABLE ACYL-COA DEHYDROGENASE FADE10	Both	>MTC:Rv0873 [A8] PROBABLE ACYL-CoA DEHYDROGENASE FADE10 fadE10	1	37	45	37	45	37	45	59.3	59.3	59.3	75.863	698	0	3825200000	21.3596	0.0162926
Rv0879c	1	1	1	FALSE	_	POSSIBLE CONSERVED TRANSMEMBRANE PROTEIN	Both	>MTC:Rv0879c [A8] POSSIBLE CONSERVED TRANSMEMBRANE PROTEIN -	1	1	1	1	1	1	1	6.8	6.8	6.8	19.951	192	2.1779e-09	1963700	0.0109651	8.36394e-06
Rv0880	5	5	5	FALSE	_	POSSIBLE TRANSCRIPTIONAL REGULATORY PROTEIN (POSSIBLY MARR-FAMILY)	Both	>MTC:Rv0880 [A7] POSSIBLE TRANSCRIPTIONAL REGULATORY PROTEIN (POSSIBLY MARR-FAMILY) -	1	5	5	5	5	5	5	44	44	44	22.865	216	2.7944e-86	30444000	0.169997	0.000129669
Rv0884c	11	11	11	FALSE	serC	POSSIBLE PHOSPHOSERINE AMINOTRANSFERASE SERC (PSAT)	Both	>MTC:Rv0884c [A8] POSSIBLE PHOSPHOSERINE AMINOTRANSFERASE SERC (PSAT) serC	1	11	12	11	12	11	12	29	29	29	48.326	451	5.4597e-226	681500000	3.80543	0.0029027
Rv0888	4	4	4	FALSE	_	PROBABLE EXPORTED PROTEIN	Both	>MTC:Rv0888 [A8] PROBABLE EXPORTED PROTEIN -	1	4	4	4	4	4	4	11.5	11.5	11.5	62.371	590	1.9996e-86	67297000	0.37578	0.000286636
Rv0889c	1	1	1	FALSE	citA	PROBABLE CITRATE SYNTHASE II CITA	Both	>MTC:Rv0889c [A8] PROBABLE CITRATE SYNTHASE II CITA citA	1	1	2	1	2	1	2	3.1	3.1	3.1	48.511	457	7.8153e-06	11627000	0.0649241	4.95226e-05
Rv0896	18	18	18	FALSE	gltA2	PROBABLE CITRATE SYNTHASE I GLTA2	Both	>MTC:Rv0896 [A8] PROBABLE CITRATE SYNTHASE I GLTA2 gltA2	1	18	19	18	19	18	19	45.6	45.6	45.6	70.425	645	1.2277e-187	1186300000	6.62419	0.00505278
Rv0897c	3	3	3	FALSE	_	PROBABLE OXIDOREDUCTASE	Both	>MTC:Rv0897c [A8] PROBABLE OXIDOREDUCTASE -	1	3	3	3	3	3	3	4.1	4.1	4.1	87.345	828	3.4553e-30	81699000	0.4562	0.000347979
Rv0899	6	6	6	FALSE	ompA	OUTER MEMBRANE PROTEIN A OMPA	Both	>MTC:Rv0899 [A8] OUTER MEMBRANE PROTEIN A OMPA ompA	1	6	6	6	6	6	6	30.7	30.7	30.7	37.026	365	7.8071e-46	251320000	1.40335	0.00107044
Rv0901	3	3	3	FALSE	_	POSSIBLE CONSERVED EXPORTED OR MEMBRANE PROTEIN	Both	>MTC:Rv0901 [A8] POSSIBLE CONSERVED EXPORTED OR MEMBRANE PROTEIN -	1	3	3	3	3	3	3	11.1	11.1	11.1	36.511	334	8.4753e-30	623750000	3.48296	0.00265672
Rv0903c	1	1	1	FALSE	prrA	TWO COMPONENT RESPONSE TRANSCRIPTIONAL REGULATORY PROTEIN PRRA	Both	>MTC:Rv0903c [A8] TWO COMPONENT RESPONSE TRANSCRIPTIONAL REGULATORY PROTEIN PRRA prrA	1	1	1	1	1	1	1	3.4	3.4	3.4	31.229	296	0.0063543	3534300	0.0197352	1.50536e-05
Rv0904c	1	1	1	FALSE	accD3	PUTATIVE ACETYL-COENZYME A CARBOXYLASE CARBOXYL TRANSFERASE (SUBUNIT BETA) ACCD3 (ACCASE BETA CHAIN)	Both	>MTC:Rv0904c [A8] PUTATIVE ACETYL-COENZYME A CARBOXYLASE CARBOXYL TRANSFERASE (SUBUNIT BETA) ACCD3 (ACCASE BETA CHAIN) accD3	1	1	1	1	1	1	1	3.9	3.9	3.9	54.404	519	0.0019645	3231400	0.0180438	1.37634e-05
Rv0905	2	2	2	FALSE	echA6	POSSIBLE ENOYL-COA HYDRATASE ECHA6 (ENOYL HYDRASE) (UNSATURATED ACYL-COA HYDRATASE) (CROTONASE)	Both	>MTC:Rv0905 [A8] POSSIBLE ENOYL-CoA HYDRATASE ECHA6 (ENOYL HYDRASE) (UNSATURATED ACYL-CoA HYDRATASE) (CROTONASE) echA6	1	2	2	2	2	2	2	10.5	10.5	10.5	30.682	287	3.0901e-60	46404000	0.259116	0.000197647
Rv0906	11	11	11	FALSE	_	CONSERVED HYPOTHETICAL PROTEIN	Both	>MTC:Rv0906 [A8] CONSERVED HYPOTHETICAL PROTEIN -	1	11	11	11	11	11	11	29.4	29.4	29.4	46.25	429	7.9815e-149	573060000	3.19992	0.00244082
Rv0907	3	3	3	FALSE	_	CONSERVED HYPOTHETICAL PROTEIN	Both	>MTC:Rv0907 [A8] CONSERVED HYPOTHETICAL PROTEIN -	1	3	3	3	3	3	3	6.1	6.1	6.1	97.819	947	7.6444e-32	31965000	0.17849	0.000136148
Rv0908	3	3	3	FALSE	ctpE	PROBABLE METAL CATION TRANSPORTER ATPASE P-TYPE CTPE	Both	>MTC:Rv0908 [A8] PROBABLE METAL CATION TRANSPORTER ATPASE P-TYPE CTPE ctpE	1	3	3	3	3	3	3	2.4	2.4	2.4	120.69	1126	4.5276e-10	605360	0.00338028	2.57839e-06
Rv0911	2	2	2	FALSE	_	CONSERVED HYPOTHETICAL PROTEIN	Both	>MTC:Rv0911 [A8] CONSERVED HYPOTHETICAL PROTEIN -	1	2	3	2	3	2	3	8.2	8.2	8.2	34.033	319	5.598e-16	9370600	0.0523246	3.9912e-05
Rv0913c	1	1	1	FALSE	_	POSSIBLE DIOXYGENASE	H37Rv	>MTC:Rv0913c [A8] POSSIBLE DIOXYGENASE -	1	1	1	1	1	1	1	1.8	1.8	1.8	67.346	597	0.0016386	4459700	1.88631e-05	1.18487e-08
Rv0917	1	1	1	FALSE	betP	POSSIBLE GLYCINE BETAINE TRANSPORT INTEGRAL MEMBRANE PROTEIN BETP	Both	>MTC:Rv0917 [A8] POSSIBLE GLYCINE BETAINE TRANSPORT INTEGRAL MEMBRANE PROTEIN BETP betP	1	1	1	1	1	1	1	1.5	1.5	1.5	64.584	599	0.014875	3300000	0.0184269	1.40556e-05
Rv0918	1	1	1	FALSE	_	CONSERVED HYPOTHETICAL PROTEIN	Both	>MTC:Rv0918 [A8] CONSERVED HYPOTHETICAL PROTEIN -	1	1	1	1	1	1	1	3.4	3.4	3.4	31.293	294	3.9024e-12	11800000	0.0658901	5.02594e-05
Rv0919	1	1	1	FALSE	_	GCN5-RELATED N-ACETYLTRANSFERASE	H37Rv	>MTC:Rv0919 [A8] CONSERVED HYPOTHETICAL PROTEIN -	1	1	1	1	1	1	1	6.1	6.1	6.1	23.12	214	0.088699	777550	3.28879e-06	2.06582e-09
Rv0925c	5	5	5	FALSE	_	CONSERVED HYPOTHETICAL PROTEIN	Both	>MTC:Rv0925c [A7] CONSERVED HYPOTHETICAL PROTEIN -;>MTC:Rv0924c [A8] DIVALENT CATION-TRANSPORT INTEGRAL MEMBRANE PROTEIN MNTH (BRAMP) (MRAMP) mntH	2	5	8	5	8	5	8	23.2	23.2	23.2	31.031	285	1.0548e-108	353100000	1.97168	0.00150395
Rv0927c	1	1	1	FALSE	_	PROBABLE SHORT-CHAIN TYPE DEHYDROGENASE/REDUCTASE	Both	>MTC:Rv0927c [A8] PROBABLE SHORT-CHAIN TYPE DEHYDROGENASE/REDUCTASE -	1	1	1	1	1	1	1	7.4	7.4	7.4	35.165	337	7.1372e-09	962160	0.00537261	4.0981e-06
Rv0928	8	8	8	FALSE	pstS3	PERIPLASMIC PHOSPHATE-BINDING LIPOPROTEIN PSTS3 (PBP-3) (PSTS3) (PHOS1)	Both	>MTC:Rv0928 [A8] PERIPLASMIC PHOSPHATE-BINDING LIPOPROTEIN PSTS3 (PBP-3) (PSTS3) (PHOS1) pstS3	1	8	9	8	9	8	9	22.5	22.5	22.5	45.606	448	3.8003e-125	886880000	4.95226	0.00377747
Rv0931c	8	8	8	FALSE	pknD	TRANSMEMBRANE SERINE/THREONINE-PROTEIN KINASE D PKND (PROTEIN KINASE D) (STPK D)	Both	>MTC:Rv0931c [A8] TRANSMEMBRANE SERINE/THREONINE-PROTEIN KINASE D PKND (PROTEIN KINASE D) (STPK D) pknD;>MTC:Mb0955c [A3] TRANSMEMBRANE SERINE/THREONINE-PROTEIN KINASE D PKNDa [FIRST PART] (PROTEIN KINASE D) (STPK D) pknDa	2	8	8	8	8	8	8	23.6	23.6	23.6	87.118	845	2.3328e-175	650770000	3.63384	0.00277181
Rv0932c	10	10	10	FALSE	pstS2	PERIPLASMIC PHOSPHATE-BINDING LIPOPROTEIN PSTS2 (PBP-2) (PSTS2)	Both	>MTC:Rv0932c [A8] PERIPLASMIC PHOSPHATE-BINDING LIPOPROTEIN PSTS2 (PBP-2) (PSTS2) pstS2	1	10	14	10	14	10	14	43.4	43.4	43.4	43.923	426	1.629e-230	1518900000	8.4814	0.00646941
Rv0933	4	4	4	FALSE	pstB	PHOSPHATE-TRANSPORT ATP-BINDING PROTEIN ABC TRANSPORTER PSTB	Both	>MTC:Rv0933 [A8] PHOSPHATE-TRANSPORT ATP-BINDING PROTEIN ABC TRANSPORTER PSTB pstB	2	4	4	4	4	4	4	11.7	11.7	11.7	38.78	367	1.1523e-25	17296000	0.0965793	7.36684e-05
Rv0933	4;1	4;1	4;1	FALSE		PHOSPHATE-TRANSPORT ATP-BINDING PROTEIN ABC TRANSPORTER PSTB	H37Rv	>MTC:Rv0933 [A8] PHOSPHATE-TRANSPORT ATP-BINDING PROTEIN ABC TRANSPORTER PSTB pstB	2	4	4	4	4	4	4	11.7	11.7	11.7	38.78	367	1.1523e-25	17296000	7.31567e-05	4.59527e-08
Rv0934	10	10	10	FALSE	pstS1	PERIPLASMIC PHOSPHATE-BINDING LIPOPROTEIN PSTS1 (PBP-1) (PSTS1)	Both	>MTC:Rv0934 [A8] PERIPLASMIC PHOSPHATE-BINDING LIPOPROTEIN PSTS1 (PBP-1) (PSTS1) pstS1	1	10	13	10	13	10	13	45.2	45.2	45.2	48.092	467	9.1425e-165	2913400000	16.2682	0.012409
Rv0935	1	1	1	FALSE	pstC1	PHOSPHATE-TRANSPORT INTEGRAL MEMBRANE ABC TRANSPORTER PSTC1	H37Rv	>MTC:Rv0935 [A8] PHOSPHATE-TRANSPORT INTEGRAL MEMBRANE ABC TRANSPORTER PSTC1 pstC1	1	1	1	1	1	1	1	5.2	5.2	5.2	40.007	388	3.9444e-23	1051300	4.44667e-06	2.79313e-09
Rv0936	3	3	3	FALSE	pstA2	PHOSPHATE-TRANSPORT INTEGRAL MEMBRANE ABC TRANSPORTER PSTA2	Both	>MTC:Rv0936 [A8] PHOSPHATE-TRANSPORT INTEGRAL MEMBRANE ABC TRANSPORTER PSTA2 pstA2	1	3	3	3	3	3	3	15.4	15.4	15.4	38.86	364	3.3343e-42	20534000	0.11466	8.746e-05
Rv0946c	3	3	3	FALSE	pgi	PROBABLE GLUCOSE-6-PHOSPHATE ISOMERASE PGI (GPI) (PHOSPHOGLUCOSE ISOMERASE) (PHOSPHOHEXOSE ISOMERASE) (PHI)	Both	>MTC:Rv0946c [A8] PROBABLE GLUCOSE-6-PHOSPHATE ISOMERASE PGI (GPI) (PHOSPHOGLUCOSE ISOMERASE) (PHOSPHOHEXOSE ISOMERASE) (PHI) pgi	1	3	3	3	3	3	3	6.4	6.4	6.4	64.488	597	2.9414e-62	38138000	0.212959	0.00016244
Rv0951	9	9	9	FALSE	sucC	PROBABLE SUCCINYL-COA SYNTHETASE (BETA CHAIN) SUCC (SCS-BETA)	Both	>MTC:Rv0951 [A8] PROBABLE SUCCINYL-CoA SYNTHETASE (BETA CHAIN) SUCC (SCS-BETA) sucC	1	9	12	9	12	9	12	24.3	24.3	24.3	53.293	506	3.9286e-103	312760000	1.74642	0.00133213
Rv0952	6	6	6	FALSE	sucD	PROBABLE SUCCINYL-COA SYNTHETASE (ALPHA CHAIN) SUCD (SCS-ALPHA)	Both	>MTC:Rv0952 [A8] PROBABLE SUCCINYL-CoA SYNTHETASE (ALPHA CHAIN) SUCD (SCS-ALPHA) sucD	1	6	7	6	7	6	7	23	23	23	38.058	369	4.5375e-97	82709000	0.46184	0.00035228
Rv0953c	1	1	1	FALSE	_	POSSIBLE OXIDOREDUCTASE	Both	>MTC:Rv0953c [A8] POSSIBLE OXIDOREDUCTASE -	1	1	1	1	1	1	1	2	2	2	59.672	560	1.6234e-14	188070	0.00105017	8.01042e-07
Rv0954	1	1	1	FALSE	_	PROBABLE CONSERVED TRANSMEMBRANE PROTEIN	Both	>MTC:Rv0954 [A8] PROBABLE CONSERVED TRANSMEMBRANE PROTEIN -	1	1	1	1	1	1	1	2.8	2.8	2.8	31.748	320	6.713e-12	1761300000	9.83494	0.00750186
Rv0960	1	1	1	FALSE	_	CONSERVED HYPOTHETICAL PROTEIN WITH PIN DOMAIN	H37Rv	>MTC:Rv0960 [A8] CONSERVED HYPOTHETICAL PROTEIN -	1	1	1	1	1	1	1	4.1	4.1	4.1	24.015	220	6.9529e-09	474330	2.00627e-06	1.26022e-09
Rv0968	7	7	7	FALSE	_	CONSERVED HYPOTHETICAL PROTEIN	Both	>MTC:Rv0968 [A8] CONSERVED HYPOTHETICAL PROTEIN -	1	7	8	7	8	7	8	46.8	46.8	46.8	24.455	237	6.4517e-180	590290000	3.29613	0.00251421
Rv0969	1	1	1	FALSE	ctpV	PROBABLE METAL CATION TRANSPORTER P-TYPE ATPASE CTPV	Both	>MTC:Rv0969 [A8] PROBABLE METAL CATION TRANSPORTER P-TYPE ATPASE CTPV ctpV	1	1	1	1	1	1	1	1.6	1.6	1.6	96.533	929	1.6547e-09	406820	0.00227165	1.73276e-06
Rv0972c	3	3	3	FALSE	fadE12	PROBABLE ACYL-COA DEHYDROGENASE FADE12	Both	>MTC:Rv0972c [A8] PROBABLE ACYL-CoA DEHYDROGENASE FADE12 fadE12	1	3	3	3	3	3	3	8.8	8.8	8.8	62.545	578	9.6071e-34	4329500	0.0241755	1.84405e-05
Rv0979A	1	1	1	FALSE	rpmF	PROBABLE 50S RIBOSOMAL PROTEIN L32 RPMF	Both	>MTC:Rv0979A [A8] PROBABLE 50S RIBOSOMAL PROTEIN L32 RPMF rpmF	1	1	1	1	1	1	1	3.7	3.7	3.7	26.563	241	6.9529e-09	39443000	0.220246	0.000167999
Rv0983	4	4	4	FALSE	pepD	PROBABLE SERINE PROTEASE PEPD (SERINE PROTEINASE) (MTB32B)	Both	>MTC:Rv0983 [A8] PROBABLE SERINE PROTEASE PEPD (SERINE PROTEINASE) (MTB32B) pepD	1	4	5	4	5	4	5	10.8	10.8	10.8	73.703	716	2.399e-69	57150000	0.31912	0.000243418
Rv0984	5	5	5	FALSE	moaB2	POSSIBLE PTERIN-4-ALPHA-CARBINOLAMINE DEHYDRATASE MOAB2 (PHS) (4-ALPHAHYDROXY-TETRAHYDROPTERIN DEHYDRATASE) (PTERIN-4-A-CARBINOLAMINE DEHYDRATASE) (PHENYLALANINE HYDROXYLASE-STIMULATING PROTEIN) (PHS) (PTERIN CARBINOLAMINE DEHYDRATASE) (PCD)	Both	>MTC:Rv0984 [A8] POSSIBLE PTERIN-4-ALPHA-CARBINOLAMINE DEHYDRATASE MOAB2 (PHS) (4-ALPHA-HYDROXY-TETRAHYDROPTERIN DEHYDRATASE) (PTERIN-4-A-CARBINOLAMINE DEHYDRATASE) (PHENYLALANINE HYDROXYLASE-STIMULATING PROTEIN) (PHS) (PTERIN CARBINOLAMINE DEHYDRATASE) (P	1	5	5	5	5	5	5	27.4	27.4	27.4	23.512	234	3.0621e-54	84648000	0.472667	0.000360539
Rv0985c	4	4	4	FALSE	mscL	POSSIBLE LARGE-CONDUCTANCE ION MECHANOSENSITIVE CHANNEL MSCL	Both	>MTC:Rv0985c [A8] POSSIBLE LARGE-CONDUCTANCE ION MECHANOSENSITIVE CHANNEL MSCL mscL	1	4	4	4	4	4	4	28.2	28.2	28.2	19.845	188	6.4843e-91	1049500000	5.86031	0.00447011
Rv0986	1	1	1	FALSE	_	PROBABLE ADHESION COMPONENT TRANSPORT ATP-BINDING PROTEIN ABC TRANSPORTER	H37Rv	>MTC:Rv0986 [A8] PROBABLE ADHESION COMPONENT TRANSPORT ATP-BINDING PROTEIN ABC TRANSPORTER -	1	1	1	1	1	1	1	9.7	9.7	9.7	48.029	432	0.010506	76257	3.22543e-07	2.02603e-10
Rv0988	1	1	1	FALSE	_	POSSIBLE CONSERVED EXPORTED PROTEIN	H37Rv	>MTC:Rv0988 [A8] POSSIBLE CONSERVED EXPORTED PROTEIN -	1	1	1	1	1	1	1	2.2	2.2	2.2	53.679	493	1.6442e-09	425910	1.80147e-06	1.13157e-09
Rv0991c	1	1	1	FALSE	_	CONSERVED HYPOTHETICAL SERINE RICH PROTEIN	Both	>MTC:Rv0991c [A8] CONSERVED HYPOTHETICAL SERINE RICH PROTEIN -	1	1	1	1	1	1	1	32.8	32.8	32.8	28.082	259	1.7518e-18	175520	0.000980088	7.47588e-07
Rv0994	1	1	1	FALSE	moeA1	PROBABLE MOLYBDOPTERIN BIOSYNTHESIS PROTEIN MOEA1	H37Rv	>MTC:Rv0994 [A8] PROBABLE MOLYBDOPTERIN BIOSYNTHESIS PROTEIN MOEA1 moeA1	1	1	1	1	1	1	1	2.1	2.1	2.1	55.439	535	0.0016386	3866600	1.63545e-05	1.02729e-08
Rv0999	3	3	3	FALSE	_	HYPOTHETICAL PROTEIN	Both	>MTC:Rv0999 [A8] HYPOTHETICAL PROTEIN -	1	3	3	3	3	3	3	9.5	9.5	9.5	32.392	315	4.8877e-10	3907200	0.0218175	1.66418e-05
Rv1001	3	3	3	FALSE	arcA	PROBABLE ARGININE DEIMINASE ARCA (ADI) (AD) (ARGININE DIHYDROLASE)	Both	>MTC:Rv1001 [A8] PROBABLE ARGININE DEIMINASE ARCA (ADI) (AD) (ARGININE DIHYDROLASE) arcA	1	3	3	3	3	3	3	9.4	9.4	9.4	51.276	481	1.5369e-107	42378000	0.236635	0.0001805
Rv1002c	2	2	2	FALSE	_	CONSERVED MEMBRANE PROTEIN	Both	>MTC:Rv1002c [A8] CONSERVED MEMBRANE PROTEIN -	1	2	2	2	2	2	2	2.6	2.6	2.6	81.434	755	1.8031e-07	2583100	0.0144238	1.10021e-05
Rv1004c	1	1	1	FALSE	_	PROBABLE MEMBRANE PROTEIN	Both	>MTC:Rv1004c [A8] PROBABLE MEMBRANE PROTEIN -	1	1	1	1	1	1	1	2.9	2.9	2.9	45.399	486	3.2003e-10	5614100	0.0313486	2.3912e-05
Rv1006	15	15	15	FALSE	_	HYPOTHETICAL PROTEIN	Both	>MTC:Rv1006 [A8] HYPOTHETICAL PROTEIN -	1	15	17	15	17	15	17	31.8	31.8	31.8	72.921	683	3.4551e-171	708680000	3.9572	0.00301846
Rv1007c	1	1	1	FALSE	metS	PROBABLE METHIONYL-TRNA SYNTHETASE METS (METRS) (METHIONINE--TRNA LIGASE)	H37Rv	>MTC:Rv1007c [A8] PROBABLE METHIONYL-TRNA SYNTHETASE METS (MetRS) (Methionine--tRNA ligase) metS	1	1	1	1	1	1	1	2.6	2.6	2.6	68.099	614	0.071279	2846700	1.20406e-05	7.56322e-09
Rv1008	2	2	2	FALSE	tatD	PROBABLE DEOXYRIBONUCLEASE TATD (YJJV PROTEIN)	Both	>MTC:Rv1008 [A8] PROBABLE DEOXYRIBONUCLEASE TATD (YJJV PROTEIN) tatD	1	2	2	2	2	2	2	7.1	7.1	7.1	42.634	393	4.4249e-20	14143000	0.0789732	6.02389e-05
Rv1015c	1	1	1	FALSE	rplY	PROBABLE 50S RIBOSOMAL PROTEIN L25 RPLY	Both	>MTC:Rv1015c [A8] PROBABLE 50S RIBOSOMAL PROTEIN L25 RPLY rplY	1	1	1	1	1	1	1	3.9	3.9	3.9	29.897	282	2.5523e-18	36320000	0.202808	0.000154697
Rv1016c	5	5	5	FALSE	lpqT	PROBABLE CONSERVED LIPOPROTEIN LPQT	Both	>MTC:Rv1016c [A5] PROBABLE CONSERVED LIPOPROTEIN LPQT lpqT;>MTC:Mb1044c [A3] PUTATIVE CONSERVED LIPOPROTEIN LPQT lpqT	2	5	8	5	8	5	8	21.8	21.8	21.8	29.51	285	1.0153e-78	92021000	0.513837	0.000391943
Rv1017c	7	7	7	FALSE	prsA	PROBABLE RIBOSE-PHOSPHATE PYROPHOSPHOKINASE PRSA (PHOSPHORIBOSYL PYROPHOSPHATE SYNTHETASE) (PRPP SYNTHETASE)	Both	>MTC:Rv1017c [A8] PROBABLE RIBOSE-PHOSPHATE PYROPHOSPHOKINASE PRSA (Phosphoribosyl pyrophosphate synthetase) (PRPP synthetase) prsA	1	7	10	7	10	7	10	24	24	24	38.885	358	1.1001e-69	213660000	1.19306	0.000910037
Rv1018c	1	1	1	FALSE	glmU	PROBABLE UDP-N-ACETYLGLUCOSAMINE PYROPHOSPHORYLASE GLMU	H37Rv	>MTC:Rv1018c [A8] Probable UDP-N-acetylglucosamine pyrophosphorylase glmU glmU	1	1	1	1	1	1	1	2	2	2	72.329	699	3.2003e-10	271990	1.15043e-06	7.22634e-10
Rv1019	1	1	1	FALSE	_	PROBABLE TRANSCRIPTIONAL REGULATORY PROTEIN (PROBABLY TETR-FAMILY)	H37Rv	>MTC:Rv1019 [A8] PROBABLE TRANSCRIPTIONAL REGULATORY PROTEIN (PROBABLY TETR-FAMILY) -	1	1	1	1	1	1	1	3	3	3	44.603	406	1.513e-07	1947200	8.23605e-06	5.1734e-09
Rv1021	1	1	1	FALSE	_	CONSERVED HYPOTHETICAL PROTEIN	H37Rv	>MTC:Rv1021 [A8] CONSERVED HYPOTHETICAL PROTEIN -	1	1	1	1	1	1	1	3	3	3	49.882	469	7.9503e-06	1451700	6.14024e-06	3.85693e-09
Rv1022	1	1	1	FALSE	lpqU	PROBABLE CONSERVED LIPOPROTEIN LPQU	Both	>MTC:Rv1022 [A8] PROBABLE CONSERVED LIPOPROTEIN LPQU lpqU	1	1	1	1	1	1	1	7	7	7	28.879	272	1.2367e-41	2988900	0.0166897	1.27305e-05
Rv1023	10	10	10	FALSE	eno	ROBABLE ENOLASE ENO	Both	>MTC:Rv1023 [A8] PROBABLE ENOLASE ENO eno	1	10	10	10	10	10	10	28.3	28.3	28.3	56.82	540	2.4873e-211	435020000	2.42911	0.00185287
Rv1024	3	3	3	FALSE	_	POSSIBLE CONSERVED MEMBRANE PROTEIN	Both	>MTC:Rv1024 [A8] POSSIBLE CONSERVED MEMBRANE PROTEIN -	1	3	3	3	3	3	3	12.9	12.9	12.9	31.155	287	3.6208e-32	37632000	0.210134	0.000160285
Rv1025	1	1	1	FALSE	_	CONSERVED HYPOTHETICAL PROTEIN	Both	>MTC:Rv1025 [A8] CONSERVED HYPOTHETICAL PROTEIN -	1	1	1	1	1	1	1	7.2	7.2	7.2	30.817	279	5.6364e-42	1961400	0.0109523	8.35414e-06
Rv1029	1	1	1	FALSE	kdpA	PROBABLE POTASSIUM-TRANSPORTING ATPASE A CHAIN KDPA (POTASSIUM-TRANSLOCATING ATPASE A CHAIN) (ATP PHOSPHOHYDROLASE [POTASSIUM-TRANSPORTING] A CHAIN) (POTASSIUM BINDING AND TRANSLOCATING SUBUNIT A)	Both	>MTC:Rv1029 [A8] Probable Potassium-transporting ATPase A chain KDPA (Potassium-translocating ATPase A chain) (ATP phosphohydrolase [potassium-transporting] A chain) (Potassium binding and translocating subunit A) kdpA	1	1	1	1	1	1	1	1	1	1	74.598	712	0.083912	1037500	0.00579331	4.419e-06
Rv1030	2	2	2	FALSE	kdpB	PROBABLE POTASSIUM-TRANSPORTING P-TYPE ATPASE B CHAIN KDPB (POTASSIUM-TRANSLOCATING ATPASE B CHAIN) (ATP PHOSPHOHYDROLASE [POTASSIUM-TRANSPORTING] B CHAIN) (POTASSIUM BINDING AND TRANSLOCATING SUBUNIT B)	Both	>MTC:Rv1030 [A8] Probable Potassium-transporting P-type ATPase B chain KDPB (Potassium-translocating ATPase B chain) (ATP phosphohydrolase [potassium-transporting] B chain) (Potassium binding and translocating subunit B) kdpB	1	2	2	2	2	2	2	2.6	2.6	2.6	84.058	799	2.7543e-19	5880500	0.0328362	2.50467e-05
Rv1031	1	1	1	FALSE	kdpC	PROBABLE POTASSIUM-TRANSPORTING ATPASE C CHAIN KDPC (POTASSIUM-TRANSLOCATING ATPASE C CHAIN) (ATP PHOSPHOHYDROLASE [POTASSIUM-TRANSPORTING] C CHAIN) (POTASSIUM BINDING AND TRANSLOCATING SUBUNIT C)	Both	>MTC:Rv1031 [A8] Probable Potassium-transporting ATPase C chain KDPC (Potassium-translocating ATPase C chain) (ATP phosphohydrolase [potassium-transporting] C chain) (Potassium binding and translocating subunit C) kdpC	1	1	1	1	1	1	1	4	4	4	21.557	202	1.8685e-05	28187000	0.157394	0.000120056
Rv1038c	1	1	1	FALSE	esxJ	ESAT-6 LIKE PROTEIN ESXJ (ESAT-6 LIKE PROTEIN 2)	H37Rv	>MTC:Rv1038c [A32] ESAT-6 LIKE PROTEIN ESXJ (ESAT-6 LIKE PROTEIN 2) esxJ	1	1	1	1	1	1	1	1.5	1.5	1.5	72.17	678	0.00092709	12926000	5.46729e-05	3.43423e-08
Rv1056	6	6	6	FALSE	_	CONSERVED HYPOTHETICAL PROTEIN	Both	>MTC:Rv1056 [A8] CONSERVED HYPOTHETICAL PROTEIN -	1	6	7	6	7	6	7	28.1	28.1	28.1	39.117	345	1.0299e-77	404890000	2.26087	0.00172454
Rv1059	2	2	2	FALSE	_	CONSERVED HYPOTHETICAL PROTEIN	Both	>MTC:Rv1059 [A8] CONSERVED HYPOTHETICAL PROTEIN -	1	2	2	2	2	2	2	5.7	5.7	5.7	45.696	439	3.9999e-12	3151900	0.0175999	1.34248e-05
Rv1060	4	4	4	FALSE	_	HYPOTHETICAL PROTEIN	Both	>MTC:Rv1060 [A8] HYPOTHETICAL PROTEIN -	1	4	5	4	5	4	5	18.4	18.4	18.4	25.979	244	1.6435e-46	200420000	1.11913	0.000853644
Rv1061	2	2	2	FALSE	_	CONSERVED HYPOTHETICAL PROTEIN	Both	>MTC:Rv1061 [A8] CONSERVED HYPOTHETICAL PROTEIN -	1	2	2	2	2	2	2	5.5	5.5	5.5	39.822	363	1.5343e-13	13144000	0.0733949	5.59839e-05
Rv1069c	3	3	3	FALSE	_	CONSERVED HYPOTHETICAL PROTEIN	Both	>MTC:Rv1069c [A7] CONSERVED HYPOTHETICAL PROTEIN -;>MTC:MT1099 [A1] hypothetical protein -	2	3	4	3	4	3	4	9.2	9.2	9.2	79.011	720	2.2651e-55	33172000	0.185229	0.000141289
Rv1070c	4	4	4	FALSE	echA8	PROBABLE ENOYL-COA HYDRATASE ECHA8 (ENOYL HYDRASE) (UNSATURATED ACYL-COA HYDRATASE) (CROTONASE)	Both	>MTC:Rv1070c [A8] PROBABLE ENOYL-CoA HYDRATASE ECHA8 (ENOYL HYDRASE) (UNSATURATED ACYL-CoA HYDRATASE) (CROTONASE) echA8	1	4	6	4	6	4	6	22.1	22.1	22.1	30.569	285	1.3898e-48	45387000	0.253437	0.000193316
Rv1071c	2	2	2	FALSE	echA9	POSSIBLE ENOYL-COA HYDRATASE ECHA9 (ENOYL HYDRASE) (UNSATURATED ACYL-COA HYDRATASE) (CROTONASE)	Both	>MTC:Rv1071c [A8] POSSIBLE ENOYL-CoA HYDRATASE ECHA9 (ENOYL HYDRASE) (UNSATURATED ACYL-CoA HYDRATASE) (CROTONASE) echA9	1	2	2	2	2	2	2	6.4	6.4	6.4	47.671	452	3.9762e-37	5649200	0.0315446	2.40615e-05
Rv1072	2	2	2	FALSE	_	PROBABLE CONSERVED TRANSMEMBRANE PROTEIN	Both	>MTC:Rv1072 [A8] PROBABLE CONSERVED TRANSMEMBRANE PROTEIN -	1	2	2	2	2	2	2	11.4	11.4	11.4	32.199	306	1.4129e-14	4063600	0.0226908	1.7308e-05
Rv1074c	1	1	1	FALSE	fadA3	PROBABLE BETA-KETOACYL COA THIOLASE FADA3	Both	>MTC:Rv1074c [A8] PROBABLE BETA-KETOACYL CoA THIOLASE FADA3 fadA3	1	1	1	1	1	1	1	6.7	6.7	6.7	47.223	451	0.0004164	951560	0.00531342	4.05296e-06
Rv1077	5	5	5	FALSE	cbs	ROBABLE CYSTATHIONINE BETA-SYNTHASE CBS (SERINE SULFHYDRASE) (BETA-THIONASE) (HEMOPROTEIN H-450)	Both	>MTC:Rv1077 [A8] Probable cystathionine beta-synthase CBS (Serine sulfhydrase) (Beta-thionase) (Hemoprotein H-450) cbs	1	5	7	5	7	5	7	19.8	19.8	19.8	52.966	505	2.4159e-106	80398000	0.448935	0.000342437
Rv1078	5	5	5	FALSE	pra	ROBABLE PROLINE-RICH ANTIGEN HOMOLOG PRA	Both	>MTC:Rv1078 [A8] Probable Proline-rich antigen homolog pra pra	1	5	11	5	11	5	11	21.4	21.4	21.4	27.09	262	4.9775e-92	2500400000	13.962	0.0106499
Rv1079	8	8	8	FALSE	metB	PROBABLE CYSTATHIONINE GAMMA-SYNTHASE METB (CGS) (O-SUCCINYLHOMOSERINE [THIOL]-LYASE)	Both	>MTC:Rv1079 [A8] PROBABLE CYSTATHIONINE GAMMA-SYNTHASE METB (CGS) (O-SUCCINYLHOMOSERINE [THIOL]-LYASE) metB	1	8	9	8	9	8	9	22.4	22.4	22.4	46.433	441	7.8247e-113	389690000	2.17599	0.0016598
Rv1080c	3	3	3	FALSE	greA	PROBABLE TRANSCRIPTION ELONGATION FACTOR GREA (TRANSCRIPT CLEAVAGE FACTOR GREA)	Both	>MTC:Rv1080c [A8] PROBABLE TRANSCRIPTION ELONGATION FACTOR GREA (Transcript cleavage factor greA) greA	1	3	3	3	3	3	3	34.3	34.3	34.3	25.604	230	1.0809e-41	88900000	0.49641	0.00037865
Rv1081c	1	1	1	FALSE	_	PROBABLE CONSERVED MEMBRANE PROTEIN	Both	>MTC:Rv1081c [A8] PROBABLE CONSERVED MEMBRANE PROTEIN -	1	1	1	1	1	1	1	8.4	8.4	8.4	23.931	227	8.6777e-05	744310	0.00415616	3.17022e-06
Rv1093	16	16	16	FALSE	glyA1	PROBABLE SERINE HYDROXYMETHYLTRANSFERASE 1 GLYA1	Both	>MTC:Rv1093 [A8] Probable Serine hydroxymethyltransferase 1 glyA1 glyA1	1	16	20	16	20	16	20	37.7	37.7	37.7	60.76	579	1.3982e-205	2018200000	11.2694	0.00859607
Rv1094	3	3	3	FALSE	desA2	POSSIBLE ACYL-[ACYL-CARRIER PROTEIN] DESATURASE DESA2 (ACYL-[ACP] DESATURASE) (STEAROYL-ACP DESATURASE)	Both	>MTC:Rv1094 [A8] POSSIBLE ACYL-[ACYL-CARRIER PROTEIN] DESATURASE DESA2 (ACYL-[ACP] DESATURASE) (STEAROYL-ACP DESATURASE) desA2	1	3	3	3	3	3	3	12.9	12.9	12.9	39.479	350	2.3004e-75	21427000	0.119646	9.12635e-05
Rv1096	1	1	1	FALSE	_	POSSIBLE GLYCOSYL HYDROLASE	Both	>MTC:Rv1096 [A8] POSSIBLE GLYCOSYL HYDROLASE -	1	1	1	1	1	1	1	3.7	3.7	3.7	31.441	294	2.5523e-18	10990000	0.0613672	4.68094e-05
Rv1097c	3	3	3	FALSE	_	PROBABLE MEMBRANE GLYCINE AND PROLINE RICH PROTEIN	Both	>MTC:Rv1097c [A8] PROBABLE MEMBRANE GLYCINE AND PROLINE RICH PROTEIN -	1	3	3	3	3	3	3	8.7	8.7	8.7	52.74	504	5.3971e-91	38708000	0.216142	0.000164868
Rv1098c	9	9	9	FALSE	fum	PROBABLE FUMARASE FUM (FUMARATE HYDRATASE)	Both	>MTC:Rv1098c [A8] PROBABLE FUMARASE FUM (Fumarate hydratase) fum	1	9	9	9	9	9	9	24.7	24.7	24.7	55.855	527	1.1406e-101	315810000	1.76345	0.00134512
Rv1099c	6	6	6	FALSE	_	CONSERVED HYPOTHETICAL PROTEIN	Both	>MTC:Rv1099c [A8] CONSERVED HYPOTHETICAL PROTEIN -	1	6	9	6	9	6	9	16.8	16.8	16.8	55.949	541	4.4234e-83	122120000	0.681907	0.000520143
Rv1100	4	4	4	FALSE	_	CONSERVED HYPOTHETICAL PROTEIN	Both	>MTC:Rv1100 [A8] CONSERVED HYPOTHETICAL PROTEIN -	1	4	4	4	4	4	4	13.8	13.8	13.8	49.254	471	9.1135e-116	189410000	1.05765	0.000806749
Rv1101c	4	4	4	FALSE	_	CONSERVED MEMBRANE PROTEIN	Both	>MTC:Rv1101c [A8] CONSERVED MEMBRANE PROTEIN -	1	4	4	4	4	4	4	10.5	10.5	10.5	53.72	494	5.8728e-31	30215000	0.168718	0.000128694
Rv1103c	1	1	1	FALSE	_	CONSERVED HYPOTHETICAL PROTEIN	Both	>MTC:Rv1103c [A8] CONSERVED HYPOTHETICAL PROTEIN -	1	1	1	1	1	1	1	22.2	22.2	22.2	20.292	189	0.0023787	275420	0.00153792	1.17309e-06
Rv1106c	2	2	2	FALSE	_	3-BETA-HYDROXYSTEROID DEHYDROGENASE	Both	>MTC:Rv1106c [A8] PROBABLE CHOLESTEROL DEHYDROGENASE -	1	2	2	2	2	2	2	5.9	5.9	5.9	41.025	373	9.787e-18	16116000	0.0899903	6.86425e-05
Rv1109c	9	9	9	FALSE	_	CONSERVED HYPOTHETICAL PROTEIN	Both	>MTC:Rv1109c [A8] CONSERVED HYPOTHETICAL PROTEIN -	1	9	9	9	9	9	9	56	56	56	31.676	302	3.0426e-88	233000000	1.30105	0.000992411
Rv1110	4	4	4	FALSE	lytB2	PROBABLE LYTB-RELATED PROTEIN LYTB2	Both	>MTC:Rv1110 [A8] PROBABLE LYTB-RELATED PROTEIN LYTB2 lytB2	1	4	4	4	4	4	4	11.3	11.3	11.3	44.811	426	4.1977e-67	37232000	0.2079	0.000158581
Rv1112	1	1	1	FALSE	_	PROBABLE GTP BINDING PROTEIN	Both	>MTC:Rv1112 [A8] Probable GTP binding protein -	1	1	1	1	1	1	1	6.9	6.9	6.9	48.535	464	0.010729	120870	0.000674927	5.14819e-07
Rv1117	1	1	1	FALSE	_	CONSERVED HYPOTHETICAL PROTEIN	H37Rv	>MTC:Rv1117 [A8] CONSERVED HYPOTHETICAL PROTEIN -	1	1	1	1	1	1	1	9.8	9.8	9.8	14.734	132	4.3943e-05	145120	6.13812e-07	3.8556e-10
Rv1121	4	4	4	FALSE	zwf1	PROBABLE GLUCOSE-6-PHOSPHATE 1-DEHYDROGENASE ZWF1 (G6PD)	Both	>MTC:Rv1121 [A8] PROBABLE GLUCOSE-6-PHOSPHATE 1-DEHYDROGENASE ZWF1 (G6PD) zwf1	1	4	4	4	4	4	4	8.5	8.5	8.5	60.102	550	3.4726e-23	20250000	0.113074	8.62503e-05
Rv1122	5	5	5	FALSE	gnd2	PROBABLE 6-PHOSPHOGLUCONATE DEHYDROGENASE	Both	>MTC:Rv1122 [A8] PROBABLE 6-PHOSPHOGLUCONATE DEHYDROGENASE, DECARBOXYLATING GND2 gnd2	1	5	5	5	5	5	5	16	16	16	40.553	382	8.074e-59	367460000	2.05186	0.00156511
Rv1124	2	2	2	FALSE	ephC	PROBABLE EPOXIDE HYDROLASE EPHC (EPOXIDE HYDRATASE)	Both	>MTC:Rv1124 [A8] PROBABLE EPOXIDE HYDROLASE EPHC (EPOXIDE HYDRATASE) ephC	1	2	2	2	2	2	2	6.3	6.3	6.3	36.858	333	1.9973e-18	16104000	0.0899233	6.85914e-05
Rv1126c	1	1	1	FALSE	_	CONSERVED HYPOTHETICAL PROTEIN	Both	>MTC:Rv1126c [A8] CONSERVED HYPOTHETICAL PROTEIN -	1	1	1	1	1	1	1	5.7	5.7	5.7	26.737	244	0.12855	832260	0.00464726	3.54482e-06
Rv1132	1	1	1	FALSE	_	CONSERVED MEMBRANE PROTEIN	Both	>MTC:Rv1132 [A8] CONSERVED MEMBRANE PROTEIN -	1	1	1	1	1	1	1	2.3	2.3	2.3	73.187	660	1.6547e-09	363910	0.00203204	1.54999e-06
Rv1133c	10	10	10	FALSE	metE	PROBABLE5-METHYLTETRAHYDROPTEROYLTRIGLUTAMATE--HOMOCYSTEINE METHYLTRANSFERASE METE (METHIONINE SYNTHASE	Both	>MTC:Rv1133c [A8] PROBABLE 5-METHYLTETRAHYDROPTEROYLTRIGLUTAMATE--HOMOCYSTEINE METHYLTRANSFERASE METE (methionine synthase, vitamin-B12 independent isozyme) metE	1	10	12	10	12	10	12	12.9	12.9	12.9	98.125	922	1.4054e-105	134250000	0.74964	0.000571808
Rv1140	1	1	1	FALSE	_	PROBABLE INTEGRAL MEMBRANE PROTEIN	Both	>MTC:Rv1140 [A8] PROBABLE INTEGRAL MEMBRANE PROTEIN -	1	1	1	1	1	1	1	2.7	2.7	2.7	35.691	328	6.9529e-09	2498800	0.0139531	1.06431e-05
Rv1143	1	1	1	FALSE	mcr	ROBABLE ALPHA-METHYLACYL-COA RACEMASE MCR (2-METHYLACYL-COA RACEMASE) (2-ARYLPROPIONYL-COA EPIMERASE )	Both	>MTC:Rv1143 [A8] PROBABLE ALPHA-METHYLACYL-CoA RACEMASE MCR (2-methylacyl-CoA racemase) (2-arylpropionyl-CoA epimerase ) mcr	1	1	1	1	1	1	1	2	2	2	53.197	499	0.0004164	428610	0.00239332	1.82557e-06
Rv1144	4	4	4	FALSE	_	PROBABLE SHORT-CHAIN TYPE DEHYDROGENASE/REDUCTASE	Both	>MTC:Rv1144 [A8] PROBABLE SHORT-CHAIN TYPE DEHYDROGENASE/REDUCTASE -	1	4	5	4	5	4	5	19.4	19.4	19.4	30.704	294	3.8574e-61	91404000	0.510392	0.000389315
Rv1147	3	3	3	FALSE	_	CONSERVED HYPOTHETICAL PROTEIN	Both	>MTC:Rv1147 [A8] CONSERVED HYPOTHETICAL PROTEIN -	1	3	3	3	3	3	3	16.1	16.1	16.1	31.455	299	4.5145e-25	23426000	0.130809	9.97778e-05
Rv1152	5	5	5	FALSE	_	PROBABLE TRANSCRIPTIONAL REGULATORY PROTEIN	Both	>MTC:Rv1152 [A8] PROBABLE TRANSCRIPTIONAL REGULATORY PROTEIN -	1	5	6	5	6	5	6	33.6	33.6	33.6	16.016	146	7.0421e-92	100720000	0.562411	0.000428994
Rv1155	1	1	1	FALSE	_	CONSERVED HYPOTHETICAL PROTEIN	H37Rv	>MTC:Rv1155 [A8] CONSERVED HYPOTHETICAL PROTEIN -	1	1	1	1	1	1	1	8.5	8.5	8.5	23.08	211	2.4668e-12	9048400	3.82719e-05	2.40401e-08
Rv1156	1	1	1	FALSE	_	CONSERVED HYPOTHETICAL PROTEIN	Both	>MTC:Rv1156 [A8] CONSERVED HYPOTHETICAL PROTEIN -	1	1	1	1	1	1	1	3.6	3.6	3.6	24.182	224	1.8685e-05	1586600	0.00885943	6.75777e-06
Rv1157c	1	1	1	FALSE	_	CONSERVED HYPOTHETICAL ALA-	Both	>MTC:Rv1157c [A6] CONSERVED HYPOTHETICAL ALA-, PRO-RICH PROTEIN -;>MTC:JTY_1191 [A2] hypothetical ala-, pro-rich protein -	2	1	1	1	1	1	1	3.1	3.1	3.1	46.865	455	5.1707e-08	387130	0.0021617	1.64889e-06
Rv1159A	1	1	1	FALSE	_	HYPOTHETICAL PROTEIN	Both	>MTC:Rv1159A [A8] HYPOTHETICAL PROTEIN -	1	1	1	1	1	1	1	7.6	7.6	7.6	17.014	157	1.497e-05	1945900	0.0108657	8.28812e-06
Rv1161	17	17	16	FALSE	narG	PROBABLE RESPIRATORY NITRATE REDUCTASE (ALPHA CHAIN) NARG	Both	>MTC:Rv1161 [A8] PROBABLE RESPIRATORY NITRATE REDUCTASE (ALPHA CHAIN) NARG narG	1	17	20	17	20	16	18	13.5	13.5	12.9	155.17	1412	4.7806e-126	161080000	0.899456	0.000686084
Rv1162	10	10	10	FALSE	narH	PROBABLE RESPIRATORY NITRATE REDUCTASE (BETA CHAIN) NARH	Both	>MTC:Rv1162 [A8] PROBABLE RESPIRATORY NITRATE REDUCTASE (BETA CHAIN) NARH narH	1	10	12	10	12	10	12	23	23	23	68.339	617	1.1612e-94	308410000	1.72213	0.0013136
Rv1163	1	1	1	FALSE	narJ	PROBABLE RESPIRATORY NITRATE REDUCTASE (DELTA CHAIN) NARJ	H37Rv	>MTC:Rv1163 [A8] PROBABLE RESPIRATORY NITRATE REDUCTASE (DELTA CHAIN) NARJ narJ	1	1	1	1	1	1	1	4.9	4.9	4.9	39.589	366	4.8039e-19	227970	9.64242e-07	6.05679e-10
Rv1164	4	4	3	FALSE	narI	PROBABLE RESPIRATORY NITRATE REDUCTASE (GAMMA CHAIN) NARI	Both	>MTC:Rv1164 [A8] PROBABLE RESPIRATORY NITRATE REDUCTASE (GAMMA CHAIN) NARI narI	1	4	5	4	5	3	4	8.1	8.1	6.3	50.004	445	7.167e-37	183410000	1.02414	0.000781194
Rv1166	9	9	9	FALSE	lpqW	PROBABLE CONSERVED LIPOPROTEIN LPQW	Both	>MTC:Rv1166 [A8] PROBABLE CONSERVED LIPOPROTEIN LPQW lpqW	1	9	12	9	12	9	12	15.2	15.2	15.2	74.465	715	1.5256e-60	241850000	1.35047	0.00103011
Rv1169c	1	1	1	FALSE	lipX	PE FAMILY PROTEIN	H37Rv	>MTC:Rv1169c [A8] PE FAMILY PROTEIN PE11	1	1	1	1	1	1	1	3.8	3.8	3.8	30.795	287	5.1181e-07	1702400	7.20062e-06	4.523e-09
Rv1170	1	1	1	FALSE	mshB	N-ACETYL-1-D-MYO-INOSITYL-2-AMINO-2-DEOXY-ALPHA-D-GLUCOPYRANOSIDE DEACETYLASE MSHB (GLCNAC-INS DEACETYLASE)	Both	>MTC:Rv1170 [A8] N-Acetyl-1-D-myo-Inosityl-2-Amino-2-Deoxy-alpha-D-Glucopyranoside Deacetylase mshB (GlcNAc-Ins deacetylase) mshB	1	1	1	1	1	1	1	4.1	4.1	4.1	38.697	369	1.4173e-15	4554400	0.0254314	1.93984e-05
Rv1172c	1	1	1	FALSE	PE12	PE FAMILY PROTEIN	Both	>MTC:Rv1172c [A8] PE FAMILY PROTEIN PE12	1	1	1	1	1	1	1	5.7	5.7	5.7	31.873	314	0.035848	12122000	0.0676882	5.16309e-05
Rv1175c	4	4	4	FALSE	fadH	PROBABLE NADPH DEPENDENT 2	H37Rv	>MTC:Rv1175c [A8] PROBABLE NADPH DEPENDENT 2,4-DIENOYL-COA REDUCTASE FADH (2,4-dienoyl coenzyme A reductase) (4-enoyl-CoA reductase) fadH	1	4	4	4	4	4	4	5.4	5.4	5.4	86.474	809	4.1484e-39	4078400	1.72504e-05	1.08357e-08
Rv1177	2	2	2	FALSE	fdxC	PROBABLE FERREDOXIN FDXC	Both	>MTC:Rv1177 [A8] PROBABLE FERREDOXIN FDXC fdxC	1	2	3	2	3	2	3	20.8	20.8	20.8	27.853	259	7.0481e-20	74303000	0.414901	0.000316477
Rv1178	1	1	1	FALSE	_	PROBABLE AMINOTRANSFERASE	Both	>MTC:Rv1178 [A8] PROBABLE AMINOTRANSFERASE -	1	1	1	1	1	1	1	2.5	2.5	2.5	74.275	731	6.9529e-09	978900	0.00546609	4.1694e-06
Rv1179c	2;1	2;1	2;1	FALSE	_	HYPOTHETICAL PROTEIN	H37Rv	>MTC:Rv1179c [A8] HYPOTHETICAL PROTEIN -;>MTC:MT1217 [A1] hypothetical protein -	2	2	2	2	2	2	2	2.9	2.9	2.9	109.39	1027	2.4506e-06	993110	4.20054e-06	2.63853e-09
Rv1181	8;1	8;1	5;0	FALSE	pks4	PROBABLE POLYKETIDE BETA-KETOACYL SYNTHASE PKS4	H37Rv	>MTC:Rv1181 [A8] PROBABLE POLYKETIDE BETA-KETOACYL SYNTHASE PKS4 pks4	2	8	8	8	8	5	5	3.5	3.5	2.5	240.31	2285	6.2938e-75	30331000	0.000128291	8.05846e-08
Rv1183	3	3	3	FALSE	mmpL10	PROBABLE CONSERVED TRANSMEMBRANE TRANSPORT PROTEIN MMPL10	H37Rv	>MTC:Rv1183 [A8] PROBABLE CONSERVED TRANSMEMBRANE TRANSPORT PROTEIN MMPL10 mmpL10	1	3	3	3	3	3	3	7.3	7.3	7.3	117.33	1109	1.1317e-69	6413100	2.71254e-05	1.70386e-08
Rv1184c	5	5	5	FALSE	_	POSSIBLE EXPORTED PROTEIN	H37Rv	>MTC:Rv1184c [A8] POSSIBLE EXPORTED PROTEIN -	1	5	5	5	5	5	5	16.8	16.8	16.8	45.14	423	7.1682e-47	200920000	0.000849829	5.33812e-07
Rv1188	2	2	2	FALSE	_	PROBABLE PROLINE DEHYDROGENASE	Both	>MTC:Rv1188 [A8] PROBABLE PROLINE DEHYDROGENASE -	1	2	2	2	2	2	2	4.5	4.5	4.5	61.388	552	1.6596e-38	5010100	0.0279759	2.13394e-05
Rv1190	1	1	1	FALSE	_	CONSERVED HYPOTHETICAL PROTEIN	H37Rv	>MTC:Rv1190 [A7] CONSERVED HYPOTHETICAL PROTEIN -	1	1	1	1	1	1	1	3.4	3.4	3.4	34.507	320	0.013634	96841	4.09607e-07	2.57291e-10
Rv1192	2	2	2	FALSE	_	HYPOTHETICAL PROTEIN	Both	>MTC:Rv1192 [A8] HYPOTHETICAL PROTEIN -	1	2	2	2	2	2	2	8.4	8.4	8.4	36.523	332	0.0001773	481850	0.00269061	2.05233e-06
Rv1194c	2	2	2	FALSE	_	CONSERVED HYPOTHETICAL PROTEIN	Both	>MTC:Rv1194c [A8] CONSERVED HYPOTHETICAL PROTEIN -	1	2	2	2	2	2	2	6	6	6	51.035	466	3.8451e-21	10240000	0.0571792	4.3615e-05
Rv1196	4;4	2;2	2;2	FALSE	PPE18	PPE FAMILY PROTEIN	H37Rv	>MTC:Rv1196 [A5] PPE FAMILY PROTEIN PPE18;>MTC:JTY_1231 [A2] PPE family protein PPE18	2	4	5	2	2	2	2	22.1	3	3	74.854	756	2.5453e-73	40358000	0.000170702	1.07225e-07
Rv1198	8	8	7	FALSE	esxL	UTATIVE ESAT-6 LIKE PROTEIN ESXL (ESAT-6 LIKE PROTEIN 4)	Both	>MTC:Rv1198 [A37] PUTATIVE ESAT-6 LIKE PROTEIN ESXL (ESAT-6 LIKE PROTEIN 4) esxL	1	8	10	8	10	7	8	62.5	62.5	38.5	131.47	1273	2.3458e-159	928370000	5.18393	0.00395418
Rv1201c	3	3	3	FALSE	_	PROBABLE TRANSFERASE	Both	>MTC:Rv1201c [A8] PROBABLE TRANSFERASE -	1	3	4	3	4	3	4	7.8	7.8	7.8	48.309	463	5.2929e-28	30172000	0.168478	0.000128511
Rv1202	2	2	2	FALSE	dapE	PROBABLE SUCCINYL-DIAMINOPIMELATE DESUCCINYLASE DAPE	Both	>MTC:Rv1202 [A8] PROBABLE SUCCINYL-DIAMINOPIMELATE DESUCCINYLASE DAPE dapE	1	2	2	2	2	2	2	5.9	5.9	5.9	42.354	404	1.1853e-39	9904700	0.0553069	4.21868e-05
Rv1206	4	4	4	FALSE	fadD6	PROBABLE FATTY-ACID-COA LIGASE FADD6 (FATTY-ACID-COA SYNTHETASE) (FATTY-ACID-COA SYNTHASE)	Both	>MTC:Rv1206 [A8] PROBABLE FATTY-ACID-CoA LIGASE FADD6 (FATTY-ACID-CoA SYNTHETASE) (FATTY-ACID-CoA SYNTHASE) fadD6	1	4	4	4	4	4	4	7.2	7.2	7.2	72.065	669	5.495e-17	6214200	0.0346995	2.6468e-05
Rv1207	1;1	1;1	1;1	FALSE	folP2	PROBABLE DIHYDROPTEROATE SYNTHASE 2 FOLP2 (DHPS 2) (DIHYDROPTEROATE PYROPHOSPHORYLASE 2)	H37Rv	>MTC:Rv1207 [A7] PROBABLE DIHYDROPTEROATE SYNTHASE 2 FOLP2 (DHPS 2) (Dihydropteroate pyrophosphorylase 2) folP2;>MTC:TBMG_02775 [A1] dihydropteroate synthase 2 folP2 -	2	1	1	1	1	1	1	2.2	2.2	2.2	42.283	412	0.00088667	809150	3.42245e-06	2.14978e-09
Rv1209	2	2	2	FALSE	_	CONSERVED HYPOTHETICAL PROTEIN	Both	>MTC:Rv1209 [A8] CONSERVED HYPOTHETICAL PROTEIN -	1	2	2	2	2	2	2	11.9	11.9	11.9	21.376	202	1.1853e-39	396330000	2.21307	0.00168808
Rv1213	2	2	2	FALSE	glgC	PROBABLE GLUCOSE-1-PHOSPHATE ADENYLYLTRANSFERASE GLGC (ADP-GLUCOSE SYNTHASE) (ADP-GLUCOSE PYROPHOSPHORYLASE)	Both	>MTC:Rv1213 [A8] PROBABLE GLUCOSE-1-PHOSPHATE ADENYLYLTRANSFERASE GLGC (ADP-glucose synthase) (ADP-glucose pyrophosphorylase) glgC	1	2	2	2	2	2	2	4.8	4.8	4.8	47.428	442	4.0695e-14	12870000	0.0718649	5.48169e-05
Rv1215c	1	1	1	FALSE	_	CONSERVED HYPOTHETICAL PROTEIN	Both	>MTC:Rv1215c [A8] CONSERVED HYPOTHETICAL PROTEIN -	1	1	1	1	1	1	1	1.4	1.4	1.4	69.377	626	0.00088667	2848600	0.0159063	1.2133e-05
Rv1216c	1	1	1	FALSE	_	PROBABLE CONSERVED INTEGRAL MEMBRANE PROTEIN	Both	>MTC:Rv1216c [A8] PROBABLE CONSERVED INTEGRAL MEMBRANE PROTEIN -	1	1	1	1	1	1	1	4.3	4.3	4.3	25.516	231	3.9024e-12	2825500	0.0157773	1.20346e-05
Rv1217c	3	3	3	FALSE	_	PROBABLE TETRONASIN-TRANSPORT INTEGRAL MEMBRANE PROTEIN ABC TRANSPORTER	H37Rv	>MTC:Rv1217c [A8] PROBABLE TETRONASIN-TRANSPORT INTEGRAL MEMBRANE PROTEIN ABC TRANSPORTER -	1	3	3	3	3	3	3	6.5	6.5	6.5	66.616	643	6.5811e-33	1507600	6.37668e-06	4.00545e-09
Rv1218c	1	1	1	FALSE	_	PROBABLE TETRONASIN-TRANSPORT ATP-BINDING PROTEIN ABC TRANSPORTER	Both	>MTC:Rv1218c [A8] PROBABLE TETRONASIN-TRANSPORT ATP-BINDING PROTEIN ABC TRANSPORTER -	1	1	1	1	1	1	1	2.1	2.1	2.1	55.304	517	2.5523e-18	323400	0.00180584	1.37745e-06
Rv1220c	3	3	3	FALSE	_	PROBABLE METHYLTRANSFERASE	Both	>MTC:Rv1220c [A8] PROBABLE METHYLTRANSFERASE -	1	3	3	3	3	3	3	14.3	14.3	14.3	33.724	329	1.485e-44	45810000	0.255799	0.000195117
Rv1221	1	1	1	FALSE	sigE	ALTERNATIVE RNA POLYMERASE SIGMA FACTOR SIGE	H37Rv	>MTC:Rv1221 [A8] ALTERNATIVE RNA POLYMERASE SIGMA FACTOR SIGE sigE	1	1	1	1	1	1	1	4.4	4.4	4.4	42.627	387	3.4059e-08	295890	1.25152e-06	7.86132e-10
Rv1223	18	18	18	FALSE	htrA	PROBABLE SERINE PROTEASE HTRA (DEGP PROTEIN)	Both	>MTC:Rv1223 [A8] PROBABLE SERINE PROTEASE HTRA (DEGP PROTEIN) htrA	1	18	19	18	19	18	19	23.1	23.1	23.1	102.02	1006	5.545e-202	1275800000	7.12395	0.00543398
Rv1226c	1	1	1	FALSE	_	PROBABLE TRANSMEMBRANE PROTEIN	Both	>MTC:Rv1226c [A8] PROBABLE TRANSMEMBRANE PROTEIN -	1	1	1	1	1	1	1	1.7	1.7	1.7	99.45	935	1.8587e-05	648010	0.00361843	2.76005e-06
Rv1227c	3	3	3	FALSE	_	PROBABLE TRANSMEMBRANE PROTEIN	Both	>MTC:Rv1227c [A7] PROBABLE TRANSMEMBRANE PROTEIN -	1	3	3	3	3	3	3	14.9	14.9	14.9	25.967	241	2.1037e-47	39589000	0.221061	0.00016862
Rv1228	1	1	1	FALSE	lpqX	PROBABLE LIPOPROTEIN LPQX	Both	>MTC:Rv1228 [A8] PROBABLE LIPOPROTEIN LPQX lpqX	1	1	1	1	1	1	1	4.9	4.9	4.9	26.074	247	0.068136	4351800	0.0243001	1.85355e-05
Rv1229c	1	1	1	FALSE	mrp	PROBABLE MRP-RELATED PROTEIN MRP	Both	>MTC:Rv1229c [A8] PROBABLE MRP-RELATED PROTEIN MRP mrp	1	1	1	1	1	1	1	2.8	2.8	2.8	44.379	423	0.016525	112410	0.000627687	4.78785e-07
Rv1231c	4	4	4	FALSE	_	PROBABLE MEMBRANE PROTEIN	Both	>MTC:Rv1231c [A8] PROBABLE MEMBRANE PROTEIN -	1	4	4	4	4	4	4	18.8	18.8	18.8	24.43	218	5.4353e-31	54751000	0.305725	0.0002332
Rv1234	7	7	7	FALSE	_	PROBABLE TRANSMEMBRANE PROTEIN	Both	>MTC:Rv1234 [A8] PROBABLE TRANSMEMBRANE PROTEIN -	1	7	7	7	7	7	7	44.6	44.6	44.6	23.032	222	5.9904e-99	2493100000	13.9212	0.0106188
Rv1235	10	10	10	FALSE	lpqY	PROBABLE SUGAR-BINDING LIPOPROTEIN LPQY	Both	>MTC:Rv1235 [A8] PROBABLE SUGAR-BINDING LIPOPROTEIN LPQY lpqY	1	10	11	10	11	10	11	23.5	23.5	23.5	53.467	507	3.0859e-83	299380000	1.67171	0.00127514
Rv1236	1	1	1	FALSE	sugA	PROBABLE SUGAR-TRANSPORT INTEGRAL MEMBRANE PROTEIN ABC TRANSPORTER SUGA	H37Rv	>MTC:Rv1236 [A8] PROBABLE SUGAR-TRANSPORT INTEGRAL MEMBRANE PROTEIN ABC TRANSPORTER SUGA sugA	1	1	1	1	1	1	1	5.6	5.6	5.6	45.694	431	6.6003e-08	14687000	6.21214e-05	3.9021e-08
Rv1237	1	1	1	FALSE	sugB	PROBABLE SUGAR-TRANSPORT INTEGRAL MEMBRANE PROTEIN ABC TRANSPORTER SUGB	Both	>MTC:Rv1237 [A8] PROBABLE SUGAR-TRANSPORT INTEGRAL MEMBRANE PROTEIN ABC TRANSPORTER SUGB sugB	1	1	1	1	1	1	1	3.9	3.9	3.9	32.283	304	0.00035828	15589000	0.0870476	6.63978e-05
Rv1238	3	3	3	FALSE	sugC	PROBABLE SUGAR-TRANSPORT ATP-BINDING PROTEIN ABC TRANSPORTER SUGC	Both	>MTC:Rv1238 [A8] PROBABLE SUGAR-TRANSPORT ATP-BINDING PROTEIN ABC TRANSPORTER SUGC sugC	1	3	4	3	4	3	4	8	8	8	47.882	440	5.5369e-37	85276000	0.476173	0.000363214
Rv1239c	6	6	6	FALSE	corA	POSSIBLE MAGNESIUM AND COBALT TRANSPORT TRANSMEMBRANE PROTEIN CORA	Both	>MTC:Rv1239c [A8] POSSIBLE MAGNESIUM AND COBALT TRANSPORT TRANSMEMBRANE PROTEIN CORA corA	1	6	6	6	6	6	6	14	14	14	53.375	478	3.5327e-28	29945000	0.16721	0.000127544
Rv1240	12	12	12	FALSE	mdh	ROBABLE MALATE DEHYDROGENASE MDH	Both	>MTC:Rv1240 [A8] PROBABLE MALATE DEHYDROGENASE MDH mdh	1	12	12	12	12	12	12	50.5	50.5	50.5	42.833	414	1.2779e-224	416680000	2.3267	0.00177475
Rv1242	1	1	1	FALSE	_	CONSERVED HYPOTHETICAL PROTEIN WITH PIN DOMAIN	Both	>MTC:Rv1242 [A8] CONSERVED HYPOTHETICAL PROTEIN -	1	1	1	1	1	1	1	6.6	6.6	6.6	21.677	198	4.3943e-05	948640	0.00529712	4.04052e-06
Rv1244	2	2	2	FALSE	lpqZ	PROBABLE LIPOPROTEIN LPQZ	Both	>MTC:Rv1244 [A8] PROBABLE LIPOPROTEIN LPQZ lpqZ	1	2	5	2	5	2	5	15.3	15.3	15.3	44.44	424	2.0896e-79	4344200	0.0242576	1.85031e-05
Rv1245c	3	3	3	FALSE	_	PROBABLE SHORT-CHAIN TYPE DEHYDROGENASE/REDUCTASE	Both	>MTC:Rv1245c [A8] PROBABLE SHORT-CHAIN TYPE DEHYDROGENASE/REDUCTASE -	1	3	3	3	3	3	3	23.8	23.8	23.8	35.528	344	5.2666e-66	126420000	0.705918	0.000538458
Rv1247c	1	1	1	FALSE	_	CONSERVED HYPOTHETICAL PROTEIN	H37Rv	>MTC:Rv1247c [A7] CONSERVED HYPOTHETICAL PROTEIN -	1	1	1	1	1	1	1	9.4	9.4	9.4	30.561	286	0.014875	5040200	2.13185e-05	1.3391e-08
Rv1248c	1	1	1	FALSE	kgd	ALPHA-KETOGLUTARATE DECARBOXYLASE	Both	>MTC:Rv1248c [A8] PROBABLE 2-OXOGLUTARATE DEHYDROGENASE SUCA (Alpha-ketoglutarate dehydrogenase) sucA	1	1	1	1	1	1	1	0.5	0.5	0.5	160.46	1458	0.0069054	363200	0.00202808	1.54697e-06
Rv1257c	7	7	7	FALSE	_	PROBABLE OXIDOREDUCTASE	Both	>MTC:Rv1257c [A5] PROBABLE OXIDOREDUCTASE -	1	7	7	7	7	7	7	18.5	18.5	18.5	62.978	606	1.4544e-93	60201000	0.336157	0.000256413
Rv1261c	6	6	6	FALSE	_	CONSERVED HYPOTHETICAL PROTEIN	Both	>MTC:Rv1261c [A8] CONSERVED HYPOTHETICAL PROTEIN -	1	6	6	6	6	6	6	33.8	33.8	33.8	22.369	198	2.4969e-62	367940000	2.05454	0.00156716
Rv1263	2	2	2	FALSE	amiB2	PROBABLE AMIDASE AMIB2 (AMINOHYDROLASE)	H37Rv	>MTC:Rv1263 [A8] PROBABLE AMIDASE AMIB2 (AMINOHYDROLASE) amiB2	1	2	2	2	2	2	2	6.5	6.5	6.5	56.802	539	5.5776e-21	2200800	9.30869e-06	5.84717e-09
Rv1265	2	2	2	FALSE	_	HYPOTHETICAL PROTEIN	Both	>MTC:Rv1265 [A8] HYPOTHETICAL PROTEIN -	1	2	2	2	2	2	2	8.9	8.9	8.9	30.065	271	3.5965e-09	1119500	0.00625119	4.76826e-06
Rv1269c	4	4	4	FALSE	_	CONSERVED PROBABLE SECRETED PROTEIN	Both	>MTC:Rv1269c [A8] CONSERVED PROBABLE SECRETED PROTEIN -	1	4	5	4	5	4	5	25	25	25	21.213	208	1.6911e-60	90156000	0.503423	0.000383999
Rv1270c	9	9	9	FALSE	lprA	POSSIBLE LIPOPROTEIN LPRA	Both	>MTC:Rv1270c [A8] POSSIBLE LIPOPROTEIN LPRA lprA	1	9	10	9	10	9	10	30.2	30.2	30.2	42.36	424	1.1441e-132	1569100000	8.76171	0.00668323
Rv1272c	2	2	2	FALSE	_	PROBABLE DRUGS-TRANSPORT TRANSMEMBRANE ATP-BINDING PROTEIN ABC TRANSPORTER	Both	>MTC:Rv1272c [A8] PROBABLE DRUGS-TRANSPORT TRANSMEMBRANE ATP-BINDING PROTEIN ABC TRANSPORTER -	1	2	3	2	3	2	3	2.5	2.5	2.5	74.189	686	2.7068e-13	17220000	0.0961549	7.33447e-05
Rv1273c	4	4	4	FALSE	_	PROBABLE DRUGS-TRANSPORT TRANSMEMBRANE ATP-BINDING PROTEIN ABC TRANSPORTER	Both	>MTC:Rv1273c [A8] PROBABLE DRUGS-TRANSPORT TRANSMEMBRANE ATP-BINDING PROTEIN ABC TRANSPORTER -	1	4	4	4	4	4	4	6.4	6.4	6.4	72.817	684	1.9978e-20	5198100	0.0290257	2.21401e-05
Rv1274	2	2	2	FALSE	lprB	POSSIBLE LIPOPROTEIN LPRB	Both	>MTC:Rv1274 [A8] POSSIBLE LIPOPROTEIN LPRB lprB	1	2	2	2	2	2	2	7.1	7.1	7.1	23.553	224	4.8013e-11	254980000	1.42379	0.00108603
Rv1275	7	7	7	FALSE	lprC	POSSIBLE LIPOPROTEIN LPRC	Both	>MTC:Rv1275 [A8] POSSIBLE LIPOPROTEIN LPRC lprC	1	7	9	7	9	7	9	34.1	34.1	34.1	23.564	220	3.6714e-161	1065500000	5.94966	0.00453826
Rv1279	6	6	6	FALSE	_	PROBABLE DEHYDROGENASE FAD FLAVOPROTEIN GMC OXIDOREDUCTASE	Both	>MTC:Rv1279 [A8] PROBABLE DEHYDROGENASE FAD flavoprotein GMC oxidoreductase -	1	6	7	6	7	6	7	10	10	10	69.66	648	3.1152e-51	74790000	0.417621	0.000318551
Rv1280c	10	10	10	FALSE	oppA	PROBABLE PERIPLASMIC OLIGOPEPTIDE-BINDING LIPOPROTEIN OPPA	Both	>MTC:Rv1280c [A8] PROBABLE PERIPLASMIC OLIGOPEPTIDE-BINDING LIPOPROTEIN OPPA oppA	1	10	12	10	12	10	12	23.8	23.8	23.8	81.499	756	3.0926e-184	107030000	0.597646	0.00045587
Rv1281c	4	4	4	FALSE	oppD	PROBABLE OLIGOPEPTIDE-TRANSPORT ATP-BINDING PROTEIN ABC TRANSPORTER OPPD	Both	>MTC:Rv1281c [A8] PROBABLE OLIGOPEPTIDE-TRANSPORT ATP-BINDING PROTEIN ABC TRANSPORTER OPPD oppD	1	4	5	4	5	4	5	10	10	10	96.039	887	2.4501e-79	7419600	0.0414304	3.16021e-05
Rv1284	7	7	7	FALSE	canA	BETA-CARBONIC ANHYDRASE	Both	>MTC:Rv1284 [A8] CONSERVED HYPOTHETICAL PROTEIN -	1	7	7	7	7	7	7	45.5	45.5	45.5	26.669	244	2.5131e-65	140570000	0.78493	0.000598726
Rv1287	1	1	1	FALSE	_	CONSERVED HYPOTHETICAL PROTEIN	Both	>MTC:Rv1287 [A8] CONSERVED HYPOTHETICAL PROTEIN -	1	1	1	1	1	1	1	6.2	6.2	6.2	17.296	162	0.0063543	3215100	0.0179528	1.3694e-05
Rv1288	7	7	7	FALSE	_	CONSERVED HYPOTHETICAL PROTEIN	Both	>MTC:Rv1288 [A8] CONSERVED HYPOTHETICAL PROTEIN -	1	7	7	7	7	7	7	26.8	26.8	26.8	56.662	522	1.3239e-165	52239000	0.291698	0.0002225
Rv1292	2	2	2	FALSE	argS	PROBABLE ARGINYL-TRNA SYNTHETASE ARGS (ARGRS) (ARGININE--TRNA LIGASE)	Both	>MTC:Rv1292 [A8] PROBABLE ARGINYL-TRNA SYNTHETASE ARGS (ARGRS) (Arginine--tRNA ligase) argS	1	2	2	2	2	2	2	5.8	5.8	5.8	77.737	723	1.2509e-05	87124	0.000486493	3.71085e-07
Rv1293	7	7	7	FALSE	lysA	PROBABLE DIAMINOPIMELATE DECARBOXYLASE LYSA (DAP DECARBOXYLASE)	Both	>MTC:Rv1293 [A8] PROBABLE DIAMINOPIMELATE DECARBOXYLASE LYSA (DAP DECARBOXYLASE) lysA	1	7	7	7	7	7	7	22.1	22.1	22.1	61.255	575	6.2484e-109	26164000	0.146097	0.00011144
Rv1295	7	7	7	FALSE	thrC	PROBABLE THREONINE SYNTHASE THRC	Both	>MTC:Rv1295 [A8] PROBABLE THREONINE SYNTHASE THRC thrC	1	7	7	7	7	7	7	25.3	25.3	25.3	44.46	427	8.9831e-112	89913000	0.502066	0.000382964
Rv1297	3	3	3	FALSE	rho	ROBABLE TRANSCRIPTION TERMINATION FACTOR RHO HOMOLOG	Both	>MTC:Rv1297 [A8] PROBABLE TRANSCRIPTION TERMINATION FACTOR RHO HOMOLOG rho	1	3	4	3	4	3	4	4.5	4.5	4.5	75.519	705	1.109e-31	14731000	0.0822566	6.27434e-05
Rv1299	4	4	4	FALSE	prfA	PROBABLE PEPTIDE CHAIN RELEASE FACTOR 1 PRFA (RF-1)	Both	>MTC:Rv1299 [A8] PROBABLE PEPTIDE CHAIN RELEASE FACTOR 1 PRFA (RF-1) prfA	1	4	6	4	6	4	6	15.4	15.4	15.4	43.058	395	8.5124e-79	2739800	0.0152988	1.16696e-05
Rv1301	2	2	2	FALSE	_	CONSERVED HYPOTHETICAL PROTEIN	Both	>MTC:Rv1301 [A8] CONSERVED HYPOTHETICAL PROTEIN -	1	2	3	2	3	2	3	13.9	13.9	13.9	29.773	288	7.2719e-10	60488000	0.33776	0.000257635
Rv1304	2	2	2	FALSE	atpB	PROBABLE ATP SYNTHASE A CHAIN ATPB (PROTEIN 6)	Both	>MTC:Rv1304 [A8] PROBABLE ATP SYNTHASE A CHAIN ATPB (PROTEIN 6) atpB	1	2	2	2	2	2	2	6.5	6.5	6.5	30.666	279	1.5735e-13	42300000	0.236199	0.000180167
Rv1306	7	7	7	FALSE	atpF	PROBABLE ATP SYNTHASE B CHAIN ATPF	Both	>MTC:Rv1306 [A8] PROBABLE ATP SYNTHASE B CHAIN ATPF atpF	1	7	9	7	9	7	9	46.8	46.8	46.8	18.495	173	8.7767e-136	455540000	2.54369	0.00194027
Rv1307	10	10	10	FALSE	atpH	PROBABLE ATP SYNTHASE DELTA CHAIN ATPH	Both	>MTC:Rv1307 [A8] PROBABLE ATP SYNTHASE DELTA CHAIN ATPH atpH	1	10	12	10	12	10	12	22.8	22.8	22.8	66.24	605	1.3783e-200	961380000	5.36826	0.00409478
Rv1308	19	19	19	FALSE	atpA	PROBABLE ATP SYNTHASE ALPHA CHAIN ATPA	Both	>MTC:Rv1308 [A8] PROBABLE ATP SYNTHASE ALPHA CHAIN ATPA atpA	1	19	23	19	23	19	23	31.8	31.8	31.8	79.678	745	0	1774700000	9.90976	0.00755894
Rv1309	15	15	15	FALSE	atpG	PROBABLE ATP SYNTHASE GAMMA CHAIN ATPG	Both	>MTC:Rv1309 [A8] PROBABLE ATP SYNTHASE GAMMA CHAIN ATPG atpG	1	15	18	15	18	15	18	50.6	50.6	50.6	36.058	326	1.293e-183	628760000	3.51094	0.00267806
Rv1310	18	18	18	FALSE	atpD	PROBABLE ATP SYNTHASE BETA CHAIN ATPD	Both	>MTC:Rv1310 [A8] PROBABLE ATP SYNTHASE BETA CHAIN ATPD atpD	1	18	22	18	22	18	22	43.5	43.5	43.5	56.614	520	0	3835700000	21.4182	0.0163373
Rv1311	2	2	2	FALSE	atpC	PROBABLE ATP SYNTHASE EPSILON CHAIN ATPC	Both	>MTC:Rv1311 [A8] PROBABLE ATP SYNTHASE EPSILON CHAIN ATPC atpC	1	2	3	2	3	2	3	18.9	18.9	18.9	22.088	206	5.7148e-17	185170000	1.03397	0.00078869
Rv1314c	1	1	1	FALSE	_	CONSERVED HYPOTHETICAL PROTEIN	Both	>MTC:Rv1314c [A8] CONSERVED HYPOTHETICAL PROTEIN -	1	1	1	1	1	1	1	4.4	4.4	4.4	24.406	226	8.116e-18	83595000	0.466787	0.000356054
Rv1322A	1	1	1	FALSE	_	CONSERVED HYPOTHETICAL PROTEIN	Both	>MTC:Rv1322A [A8] CONSERVED HYPOTHETICAL PROTEIN -	1	1	1	1	1	1	1	1.8	1.8	1.8	59.068	542	0.0004164	3030000	0.0169192	1.29056e-05
Rv1323	3	3	3	FALSE	fadA4	PROBABLE ACETYL-COA ACETYLTRANSFERASE FADA4 (ACETOACETYL-COA THIOLASE)	Both	>MTC:Rv1323 [A8] PROBABLE ACETYL-CoA ACETYLTRANSFERASE FADA4 (ACETOACETYL-CoA THIOLASE) fadA4	1	3	3	3	3	3	3	10	10	10	44.995	439	1.9478e-46	3385800	0.018906	1.44211e-05
Rv1324	4	4	4	FALSE	_	POSSIBLE THIOREDOXIN	Both	>MTC:Rv1324 [A8] POSSIBLE THIOREDOXIN -	1	4	4	4	4	4	4	16.9	16.9	16.9	33.213	313	2.6104e-98	21750000	0.12145	9.26392e-05
Rv1327c	2	2	2	FALSE	glgE	PROBABLE GLUCANASE GLGE	Both	>MTC:Rv1327c [A8] PROBABLE GLUCANASE GLGE glgE	1	2	2	2	2	2	2	2.2	2.2	2.2	86.925	776	3.9858e-10	1790800	0.00999967	7.62751e-06
Rv1328	4	4	4	FALSE	glgP	PROBABLE GLYCOGEN PHOSPHORYLASE GLGP	Both	>MTC:Rv1328 [A8] PROBABLE GLYCOGEN PHOSPHORYLASE GLGP glgP	1	4	5	4	5	4	5	5	5	5	103.67	940	9.4593e-14	21662000	0.120959	9.22644e-05
Rv1336	2	2	2	FALSE	cysM	PROBABLE CYSTEINE SYNTHASE B CYSM (CSASE B) (O-ACETYLSERINE SULFHYDRYLASE B) (O-ACETYLSERINE (THIOL)-LYASE B)	Both	>MTC:Rv1336 [A8] PROBABLE CYSTEINE SYNTHASE B CYSM (CSASE B) (O-acetylserine sulfhydrylase B) (O-acetylserine (Thiol)-lyase B) cysM	1	2	2	2	2	2	2	9.3	9.3	9.3	46.562	432	3.6485e-06	1027800	0.00573914	4.37768e-06
Rv1337	1	1	1	FALSE	_	PROBABLE INTEGRAL MEMBRANE PROTEIN	H37Rv	>MTC:Rv1337 [A8] PROBABLE INTEGRAL MEMBRANE PROTEIN -	1	1	1	1	1	1	1	2.8	2.8	2.8	30.239	283	0.003351	721850	3.0532e-06	1.91784e-09
Rv1339	3	3	3	FALSE	_	CONSERVED HYPOTHETICAL PROTEIN	Both	>MTC:Rv1339 [A8] CONSERVED HYPOTHETICAL PROTEIN -	1	3	3	3	3	3	3	14.3	14.3	14.3	33.797	315	4.2313e-15	17870000	0.0997845	7.61132e-05
Rv1340	2	2	2	FALSE	rphA	PROBABLE RIBONUCLEASE RPHA (RNASE PH) (TRNA NUCLEOTIDYLTRANSFERASE)	Both	>MTC:Rv1340 [A8] PROBABLE RIBONUCLEASE RPHA (RNase PH) (tRNA nucleotidyltransferase) rphA	1	2	2	2	2	2	2	13	13	13	34.411	323	8.3994e-52	11315000	0.0631819	4.81937e-05
Rv1341	1	1	1	FALSE	_	CONSERVED HYPOTHETICAL PROTEIN	Both	>MTC:Rv1341 [A8] CONSERVED HYPOTHETICAL PROTEIN -	1	1	1	1	1	1	1	4.3	4.3	4.3	23.534	231	1.5012e-25	21024000	0.117396	8.9547e-05
Rv1342c	1	1	1	FALSE	_	CONSERVED MEMBRANE PROTEIN	Both	>MTC:Rv1342c [A8] CONSERVED MEMBRANE PROTEIN -	1	1	1	1	1	1	1	3.1	3.1	3.1	24.554	224	8.7318e-05	8332800	0.0465296	3.54917e-05
Rv1343c	2	2	2	FALSE	lprD	PROBABLE CONSERVED LIPOPROTEIN LPRD	Both	>MTC:Rv1343c [A8] PROBABLE CONSERVED LIPOPROTEIN LPRD lprD	1	2	3	2	3	2	3	12.3	12.3	12.3	20.382	187	2.4613e-14	29713000	0.165915	0.000126556
Rv1350	1	1	1	FALSE	fabG2	PROBABLE 3-OXOACYL-[ACYL-CARRIER PROTEIN] REDUCTASE FABG2 (3-KETOACYL-ACYL CARRIER PROTEIN REDUCTASE)	H37Rv	>MTC:Rv1350 [A8] PROBABLE 3-OXOACYL-[ACYL-CARRIER PROTEIN] REDUCTASE FABG2 (3-KETOACYL-ACYL CARRIER PROTEIN REDUCTASE) fabG2	1	1	1	1	1	1	1	4.2	4.2	4.2	32.207	313	4.3943e-05	237870	1.00612e-06	6.31982e-10
Rv1360	1	1	1	FALSE	_	PROBABLE OXIDOREDUCTASE	H37Rv	>MTC:Rv1360 [A8] PROBABLE OXIDOREDUCTASE -	1	1	1	1	1	1	1	3.4	3.4	3.4	39.245	358	0.00035828	2739900	1.15889e-05	7.27947e-09
Rv1363c	2	2	2	FALSE	_	POSSIBLE MEMBRANE PROTEIN	Both	>MTC:Rv1363c [A8] POSSIBLE MEMBRANE PROTEIN -	1	2	3	2	3	2	3	9.2	9.2	9.2	43.114	403	1.9574e-08	12919000	0.0721385	5.50256e-05
Rv1368	7	7	7	FALSE	lprF	PROBABLE CONSERVED LIPOPROTEIN LPRF	Both	>MTC:Rv1368 [A8] PROBABLE CONSERVED LIPOPROTEIN LPRF lprF	1	7	8	7	8	7	8	32.4	32.4	32.4	30.449	296	4.0794e-145	992270000	5.54075	0.00422635
Rv1377c	2	2	2	FALSE	_	PUTATIVE TRANSFERASE	Both	>MTC:Rv1377c [A8] PUTATIVE TRANSFERASE -	1	2	2	2	2	2	2	5.2	5.2	5.2	37.006	347	0.00022126	9942400	0.0555175	4.23474e-05
Rv1379	1	1	1	FALSE	pyrR	PROBABLE PYRIMIDINE OPERON REGULATORY PROTEIN PYRR	Both	>MTC:Rv1379 [A8] PROBABLE PYRIMIDINE OPERON REGULATORY PROTEIN PYRR pyrR	1	1	1	1	1	1	1	2.6	2.6	2.6	36.186	347	6.9529e-09	8862200	0.0494857	3.77465e-05
Rv1380	6	6	6	FALSE	pyrB	PROBABLE ASPARTATE CARBAMOYLTRANSFERASE PYRB (ATCASE) (ASPARTATE TRANSCARBAMYLASE)	Both	>MTC:Rv1380 [A8] PROBABLE ASPARTATE CARBAMOYLTRANSFERASE PYRB (ATCase) (Aspartate transcarbamylase) pyrB	1	6	7	6	7	6	7	20.9	20.9	20.9	37.483	354	1.9748e-74	153890000	0.859308	0.00065546
Rv1381	4	4	4	FALSE	pyrC	PROBABLE DIHYDROOROTASE PYRC (DHOASE)	Both	>MTC:Rv1381 [A8] PROBABLE DIHYDROOROTASE PYRC (DHOase) pyrC	1	4	5	4	5	4	5	13.2	13.2	13.2	49.787	477	9.1094e-55	61826000	0.345231	0.000263334
Rv1382	1	1	1	FALSE	_	PROBABLE EXPORT OR MEMBRANE PROTEIN	Both	>MTC:Rv1382 [A8] PROBABLE EXPORT OR MEMBRANE PROTEIN -	1	1	1	1	1	1	1	6	6	6	27.131	250	2.0398e-19	3256900	0.0181862	1.3872e-05
Rv1383	1	1	1	FALSE	carA	PROBABLE CARBAMOYL-PHOSPHATE SYNTHASE SMALL CHAIN CARA (CARBAMOYL-PHOSPHATE SYNTHETASE GLUTAMINE CHAIN)	Both	>MTC:Rv1383 [A8] PROBABLE CARBAMOYL-PHOSPHATE SYNTHASE SMALL CHAIN CARA (Carbamoyl-phosphate synthetase glutamine chain) carA	1	1	1	1	1	1	1	3.9	3.9	3.9	53.702	509	0.0004164	343000	0.00191528	1.46093e-06
Rv1384	5	5	5	FALSE	carB	PROBABLE CARBAMOYL-PHOSPHATE SYNTHASE LARGE CHAIN CARB (CARBAMOYL-PHOSPHATE SYNTHETASE AMMONIA CHAIN)	Both	>MTC:Rv1384 [A8] PROBABLE CARBAMOYL-PHOSPHATE SYNTHASE LARGE CHAIN CARB (Carbamoyl-phosphate synthetase ammonia chain) carB	1	5	5	5	5	5	5	5.2	5.2	5.2	123.5	1159	4.864e-20	5384400	0.030066	2.29336e-05
Rv1385	1	1	1	FALSE	pyrF	PROBABLE OROTIDINE 5'-PHOSPHATE DECARBOXYLASE PYRF (OMP DECARBOXYLASE) (OMPDECASE)	Both	>MTC:Rv1385 [A8] PROBABLE OROTIDINE 5'-PHOSPHATE DECARBOXYLASE PYRF (OMP decarboxylase) (OMPdecase) pyrF	1	1	1	1	1	1	1	2.6	2.6	2.6	35.21	350	0.00088667	24679000	0.137805	0.000105115
Rv1386	3	3	3	FALSE	PE15	PE FAMILY PROTEIN	Both	>MTC:Rv1386 [A8] PE FAMILY PROTEIN PE15	1	3	3	3	3	3	3	52.8	52.8	52.8	15.497	161	9.5716e-74	282190000	1.57572	0.00120192
Rv1387	2	2	2	FALSE	PPE20	PPE FAMILY PROTEIN	Both	>MTC:Rv1387 [A8] PPE FAMILY PROTEIN PPE20	1	2	3	2	3	2	3	4.3	4.3	4.3	56.604	552	6.3082e-38	43503000	0.242917	0.000185291
Rv1388	5	5	5	FALSE	mihF	PUTATIVE INTEGRATION HOST FACTOR MIHF	Both	>MTC:Rv1388 [A8] PUTATIVE INTEGRATION HOST FACTOR MIHF mihF	1	5	6	5	6	5	6	13.7	13.7	13.7	29.827	278	2.922e-108	450940000	2.51801	0.00192068
Rv1389	2	2	2	FALSE	gmk	ROBABLE GUANYLATE KINASE GMK	Both	>MTC:Rv1389 [A8] PROBABLE GUANYLATE KINASE GMK gmk	1	2	2	2	2	2	2	9.5	9.5	9.5	30.261	296	2.0795e-19	6028600	0.0336632	2.56775e-05
Rv1390	1	1	1	FALSE	rpoZ	PROBABLE DNA-DIRECTED RNA POLYMERASE (OMEGA CHAIN) RPOZ (TRANSCRIPTASE OMEGA CHAIN) (RNA POLYMERASE OMEGA SUBUNIT)	Both	>MTC:Rv1390 [A8] PROBABLE DNA-DIRECTED RNA POLYMERASE (OMEGA CHAIN) RPOZ (TRANSCRIPTASE OMEGA CHAIN) (RNA POLYMERASE OMEGA SUBUNIT) rpoZ	1	1	1	1	1	1	1	4.6	4.6	4.6	21.119	197	3.3807e-18	6925800	0.038673	2.94989e-05
Rv1392	19	19	19	FALSE	metK	PROBABLE S-ADENOSYLMETHIONINE SYNTHETASE METK (MAT) (ADOMET SYNTHETASE) (METHIONINE ADENOSYLTRANSFERASE)	Both	>MTC:Rv1392 [A8] PROBABLE S-ADENOSYLMETHIONINE SYNTHETASE METK (MAT) (AdoMet synthetase) (Methionine adenosyltransferase) metK	1	19	20	19	20	19	20	45	45	45	55.375	524	1.0825e-278	1739900000	9.71544	0.00741071
Rv1393c	1	1	1	FALSE	_	PROBABLE MONOXYGENASE	Both	>MTC:Rv1393c [A8] PROBABLE MONOXYGENASE -	1	1	1	1	1	1	1	1.4	1.4	1.4	63.548	571	1.8685e-05	550020	0.00307126	2.34269e-06
Rv1397c	3	3	3	FALSE	_	CONSERVED HYPOTHETICAL PROTEIN WITH PIN DOMAIN	Both	>MTC:Rv1397c [A8] CONSERVED HYPOTHETICAL PROTEIN -	1	3	3	3	3	3	3	24.5	24.5	24.5	23.942	220	2.1404e-48	45992000	0.256815	0.000195893
Rv1401	2	2	2	FALSE	_	POSSIBLE MEMBRANE PROTEIN	Both	>MTC:Rv1401 [A8] POSSIBLE MEMBRANE PROTEIN -	1	2	2	2	2	2	2	16.6	16.6	16.6	42.823	416	2.0353e-16	218420000	1.21964	0.000930311
Rv1404	4	4	4	FALSE	_	PROBABLE TRANSCRIPTIONAL REGULATORY PROTEIN	Both	>MTC:Rv1404 [A8] PROBABLE TRANSCRIPTIONAL REGULATORY PROTEIN -	1	4	6	4	6	4	6	8	8	8	38.385	361	1.3174e-42	316850000	1.76926	0.00134955
Rv1408	1	1	1	FALSE	rpe	ROBABLE RIBULOSE-PHOSPHATE 3-EPIMERASE RPE (PPE) (R5P3E) (PENTOSE-5-PHOSPHATE 3-EPIMERASE)	Both	>MTC:Rv1408 [A8] PROBABLE RIBULOSE-PHOSPHATE 3-EPIMERASE RPE (PPE) (R5P3E) (Pentose-5-phosphate 3-epimerase) rpe	1	1	1	1	1	1	1	18	18	18	57.386	556	4.4751e-19	43053000	0.240404	0.000183375
Rv1409	1	1	1	FALSE	ribG	PROBABLE BIFUNCTIONAL RIBOFLAVIN BIOSYNTHESIS PROTEIN RIBG : DIAMINOHYDROXYPHOSPHORIBOSYLAMINOPYRIMIDINE DEAMINASE (RIBOFLAVIN-SPECIFIC DEAMINASE) + 5-AMINO-6-(5-PHOSPHORIBOSYLAMINO) URACIL REDUCTASE (HTP REDUCTASE)	Both	>MTC:Rv1409 [A8] PROBABLE BIFUNCTIONAL riboflavin biosynthesis protein RIBG : Diaminohydroxyphosphoribosylaminopyrimidine deaminase (Riboflavin-specific deaminase) + 5-amino-6-(5-phosphoribosylamino) uracil reductase (HTP reductase) ribG	1	1	1	1	1	1	1	2.2	2.2	2.2	56.096	547	1.1428e-14	1774100	0.00990641	7.55638e-06
Rv1410c	4	4	4	FALSE	_	AMINOGLYCOSIDES/TETRACYCLINE-TRANSPORT INTEGRAL MEMBRANE PROTEIN	Both	>MTC:Rv1410c [A8] AMINOGLYCOSIDES/TETRACYCLINE-TRANSPORT INTEGRAL MEMBRANE PROTEIN -	1	4	4	4	4	4	4	12.5	12.5	12.5	70.335	658	1.1599e-128	38564000	0.215338	0.000164255
Rv1411c	6	6	6	FALSE	lprG	PROBABLE CONSERVED LIPOPROTEIN LPRG	Both	>MTC:Rv1411c [A8] PROBABLE CONSERVED LIPOPROTEIN LPRG lprG	1	6	7	6	7	6	7	17.4	17.4	17.4	37.223	356	1.0931e-74	3600700000	20.106	0.0153364
Rv1412	6	6	6	FALSE	ribC	PROBABLE RIBOFLAVIN SYNTHASE ALPHA CHAIN RIBC (RIBE)	Both	>MTC:Rv1412 [A8] PROBABLE RIBOFLAVIN SYNTHASE ALPHA CHAIN RIBC (RIBE) ribC	1	6	8	6	8	6	8	34	34	34	24.74	235	3.3824e-90	344420000	1.92321	0.00146698
Rv1416	4	4	4	FALSE	ribH	PROBABLE RIBOFLAVIN SYNTHASE BETA CHAIN RIBH (6	Both	>MTC:Rv1416 [A8] PROBABLE RIBOFLAVIN SYNTHASE BETA CHAIN RIBH (6,7-dimethyl-8-ribityllumazine synthase) (DMRL synthase) (Lumazine synthase) ribH	1	4	4	4	4	4	4	17.2	17.2	17.2	27.711	274	1.926e-69	81797000	0.456747	0.000348396
Rv1417	1	1	1	FALSE	_	POSSIBLE CONSERVED MEMBRANE PROTEIN	H37Rv	>MTC:Rv1417 [A8] POSSIBLE CONSERVED MEMBRANE PROTEIN -	1	1	1	1	1	1	1	2.3	2.3	2.3	41.765	398	0.00088667	1362300	5.7621e-06	3.61941e-09
Rv1418	1	1	1	FALSE	lprH	PROBABLE LIPOPROTEIN LPRH	Both	>MTC:Rv1418 [A8] PROBABLE LIPOPROTEIN LPRH lprH	1	1	1	1	1	1	1	8.2	8.2	8.2	27.257	257	1.9637e-07	3407600	0.0190277	1.45139e-05
Rv1421	1	1	1	FALSE	_	CONSERVED HYPOTHETICAL PROTEIN	Both	>MTC:Rv1421 [A8] CONSERVED HYPOTHETICAL PROTEIN -	1	1	1	1	1	1	1	3.9	3.9	3.9	35.942	330	1.38e-15	1036900	0.00578996	4.41644e-06
Rv1424c	3	3	3	FALSE	_	POSSIBLE MEMBRANE PROTEIN	Both	>MTC:Rv1424c [A8] POSSIBLE MEMBRANE PROTEIN -	1	3	3	3	3	3	3	5.1	5.1	5.1	64.64	591	7.2234e-28	493090000	2.75337	0.00210021
Rv1431	7	7	7	FALSE	_	CONSERVED MEMBRANE PROTEIN	Both	>MTC:Rv1431 [A8] CONSERVED MEMBRANE PROTEIN -	1	7	10	7	10	7	10	13.9	13.9	13.9	85.05	775	2.7427e-88	246640000	1.37722	0.00105051
Rv1436	13	13	13	FALSE	gap	ROBABLE GLYCERALDEHYDE 3-PHOSPHATE DEHYDROGENASE GAP (GAPDH)	Both	>MTC:Rv1436 [A8] PROBABLE GLYCERALDEHYDE 3-PHOSPHATE DEHYDROGENASE GAP (GAPDH) gap	1	13	14	13	14	13	14	43.9	43.9	43.9	38.983	369	4.4555e-209	1912600000	10.6798	0.00814629
Rv1437	3	3	3	FALSE	pgk	ROBABLE PHOSPHOGLYCERATE KINASE PGK	Both	>MTC:Rv1437 [A8] PROBABLE PHOSPHOGLYCERATE KINASE PGK pgk	1	3	3	3	3	3	3	9.2	9.2	9.2	46.913	458	1.5458e-29	55410000	0.309404	0.000236006
Rv1438	2	2	2	FALSE	tpi	ROBABLE TRIOSEPHOSPHATE ISOMERASE TPI (TIM)	Both	>MTC:Rv1438 [A8] PROBABLE TRIOSEPHOSPHATE ISOMERASE TPI (TIM) tpi	1	2	2	2	2	2	2	7.4	7.4	7.4	30.972	297	0.00012264	1423800	0.00795037	6.06436e-06
Rv1439c	2	2	2	FALSE	_	HYPOTHETICAL PROTEIN	Both	>MTC:Rv1439c [A8] HYPOTHETICAL PROTEIN -	1	2	2	2	2	2	2	11.4	11.4	11.4	24.487	219	1.6922e-15	14533000	0.081151	6.19e-05
Rv1442	1	1	1	FALSE	bisC	PROBABLE BIOTIN SULFOXIDE REDUCTASE BISC (BDS REDUCTASE) (BSO REDUCTASE)	Both	>MTC:Rv1442 [A8] PROBABLE BIOTIN SULFOXIDE REDUCTASE BISC (BDS reductase) (BSO reductase) bisC	1	1	1	1	1	1	1	0.9	0.9	0.9	93.899	869	0.040322	252890000	1.41211	0.00107713
Rv1443c	3	3	3	FALSE	_	HYPOTHETICAL PROTEIN	Both	>MTC:Rv1443c [A8] HYPOTHETICAL PROTEIN -	1	3	4	3	4	3	4	23.3	23.3	23.3	32.732	292	1.7559e-65	59022000	0.329574	0.000251391
Rv1444c	1	1	1	FALSE	_	HYPOTHETICAL PROTEIN	Both	>MTC:Rv1444c [A8] HYPOTHETICAL PROTEIN -	1	1	1	1	1	1	1	6.2	6.2	6.2	24.775	224	3.2003e-10	2708400	0.0151235	1.15358e-05
Rv1445c	1	1	1	FALSE	devB	PROBABLE 6-PHOSPHOGLUCONOLACTONASE DEVB (6PGL)	Both	>MTC:Rv1445c [A8] PROBABLE 6-PHOSPHOGLUCONOLACTONASE DEVB (6PGL) devB	1	1	1	1	1	1	1	4.4	4.4	4.4	33.051	318	9.1475e-08	3811600	0.0212836	1.62347e-05
Rv1448c	7	7	7	FALSE	tal	PROBABLE TRANSALDOLASE TAL	Both	>MTC:Rv1448c [A8] PROBABLE TRANSALDOLASE TAL tal	1	7	7	7	7	7	7	29.2	29.2	29.2	49.958	463	1.9107e-120	219760000	1.22712	0.000936018
Rv1449c	15	15	15	FALSE	tkt	PROBABLE TRANSKETOLASE TKT (TK)	Both	>MTC:Rv1449c [A8] PROBABLE TRANSKETOLASE TKT (TK) tkt	1	15	17	15	17	15	17	31.4	31.4	31.4	88.244	815	8.8921e-208	854980000	4.77413	0.00364159
Rv1454c	2	2	2	FALSE	qor	PROBABLE QUINONE REDUCTASE QOR (NADPH:QUINONE REDUCTASE) (ZETA-CRYSTALLIN HOMOLOG PROTEIN)	Both	>MTC:Rv1454c [A8] PROBABLE QUINONE REDUCTASE QOR (NADPH:quinone reductase) (Zeta-crystallin homolog protein) qor	1	2	2	2	2	2	2	3.3	3.3	3.3	56.927	547	2.7558e-06	5344300	0.0298421	2.27628e-05
Rv1455	5	5	5	FALSE	_	CONSERVED HYPOTHETICAL PROTEIN	Both	>MTC:Rv1455 [A8] CONSERVED HYPOTHETICAL PROTEIN -	1	5	5	5	5	5	5	15.9	15.9	15.9	38.306	353	4.773e-48	26500000	0.147974	0.000112871
Rv1457c	1	1	1	FALSE	_	PROBABLE UNIDENTIFIED ANTIBIOTIC-TRANSPORT INTEGRAL MEMBRANE ABC TRANSPORTER	Both	>MTC:Rv1457c [A8] PROBABLE UNIDENTIFIED ANTIBIOTIC-TRANSPORT INTEGRAL MEMBRANE ABC TRANSPORTER -	1	1	1	1	1	1	1	4.4	4.4	4.4	35.926	342	0.016459	8677300	0.0484533	3.6959e-05
Rv1458c	3	3	3	FALSE	_	PROBABLE UNIDENTIFIED ANTIBIOTIC-TRANSPORT ATP-BINDING PROTEIN ABC TRANSPORTER	Both	>MTC:Rv1458c [A8] PROBABLE UNIDENTIFIED ANTIBIOTIC-TRANSPORT ATP-BINDING PROTEIN ABC TRANSPORTER -	1	3	3	3	3	3	3	16.5	16.5	16.5	36.924	345	9.7882e-28	2471300	0.0137995	1.05259e-05
Rv1459c	2	2	2	FALSE	_	POSSIBLE CONSERVED INTEGRAL MEMBRANE PROTEIN	Both	>MTC:Rv1459c [A8] POSSIBLE CONSERVED INTEGRAL MEMBRANE PROTEIN -	1	2	2	2	2	2	2	3.6	3.6	3.6	65.4	616	1.4449e-13	1665600	0.00930056	7.09425e-06
Rv1464	4	4	4	FALSE	csd	ROBABLE CYSTEINE DESULFURASE CSD	Both	>MTC:Rv1464 [A8] PROBABLE CYSTEINE DESULFURASE CSD csd	1	4	5	4	5	4	5	10.9	10.9	10.9	55	521	2.1523e-74	68667000	0.38343	0.000292472
Rv1465	1	1	1	FALSE	_	POSSIBLE NITROGEN FIXATION RELATED PROTEIN	Both	>MTC:Rv1465 [A8] POSSIBLE NITROGEN FIXATION RELATED PROTEIN -	1	1	1	1	1	1	1	4.1	4.1	4.1	40.378	368	2.7255e-12	425300	0.00237484	1.81147e-06
Rv1466	2	2	2	FALSE	_	CONSERVED HYPOTHETICAL PROTEIN	Both	>MTC:Rv1466 [A8] CONSERVED HYPOTHETICAL PROTEIN -	1	2	2	2	2	2	2	9.1	9.1	9.1	30.656	287	1.4398e-29	47610000	0.26585	0.000202784
Rv1467c	1	1	1	FALSE	fadE15	PROBABLE ACYL-COA DEHYDROGENASE FADE15	Both	>MTC:Rv1467c [A8] PROBABLE ACYL-CoA DEHYDROGENASE FADE15 fadE15	1	1	1	1	1	1	1	2.3	2.3	2.3	78.99	738	1.0754e-11	23123000	0.129117	9.84872e-05
Rv1468c	2	2	2	FALSE	PE_PGRS29	PE-PGRS FAMILY PROTEIN	Both	>MTC:Rv1468c [A8] PE-PGRS FAMILY PROTEIN PE_PGRS29	1	2	2	2	2	2	2	5.5	5.5	5.5	56.123	614	3.9871e-18	12593000	0.0703182	5.3637e-05
Rv1474c	2	2	2	FALSE	_	PROBABLE TRANSCRIPTIONAL REGULATORY PROTEIN	H37Rv	>MTC:Rv1474c [A8] PROBABLE TRANSCRIPTIONAL REGULATORY PROTEIN -	1	2	2	2	2	2	2	11	11	11	24.503	219	1.5474e-08	332890	1.40802e-06	8.84435e-10
Rv1475c	18	18	18	FALSE	acn	PROBABLE IRON-REGULATED ACONITATE HYDRATASE ACN (CITRATE HYDRO-LYASE) (ACONITASE)	Both	>MTC:Rv1475c [A8] PROBABLE IRON-REGULATED ACONITATE HYDRATASE ACN (Citrate hydro-lyase) (Aconitase) acn	1	18	20	18	20	18	20	27.7	27.7	27.7	107.69	996	6.9173e-215	1316700000	7.35233	0.00560819
Rv1476	1	1	1	FALSE	_	POSSIBLE MEMBRANE PROTEIN	H37Rv	>MTC:Rv1476 [A8] POSSIBLE MEMBRANE PROTEIN -	1	1	1	1	1	1	1	5	5	5	31.326	300	6.1756e-06	44004000	0.000186123	1.16912e-07
Rv1479	9	8	8	FALSE	moxR1	PROBABLE TRANSCRIPTIONAL REGULATORY PROTEIN MOXR1	Both	>MTC:Rv1479 [A8] PROBABLE TRANSCRIPTIONAL REGULATORY PROTEIN MOXR1 moxR1	1	9	9	8	8	8	8	24.8	21.7	21.7	45.924	423	4.4725e-78	59324000	0.33126	0.000252677
Rv1481	3	3	3	FALSE	_	PROBABLE MEMBRANE PROTEIN	Both	>MTC:Rv1481 [A8] PROBABLE MEMBRANE PROTEIN -	1	3	4	3	4	3	4	7.1	7.1	7.1	54.575	509	2.8039e-29	141250000	0.788727	0.000601623
Rv1483	2	2	2	FALSE	fabG1	3-OXOACYL-[ACYL-CARRIER PROTEIN] REDUCTASE FABG1 (3-KETOACYL-ACYL CARRIER PROTEIN REDUCTASE) (MYCOLIC ACID BIOSYNTHESIS A PROTEIN)	Both	>MTC:Rv1483 [A8] 3-OXOACYL-[ACYL-CARRIER PROTEIN] REDUCTASE FABG1 (3-KETOACYL-ACYL CARRIER PROTEIN REDUCTASE) (MYCOLIC ACID BIOSYNTHESIS A PROTEIN) fabG1	1	2	2	2	2	2	2	6.6	6.6	6.6	30.966	303	9.6232e-29	29560000	0.16506	0.000125904
Rv1484	3	3	3	FALSE	inhA	NADH-DEPENDENT ENOYL-[ACYL-CARRIER-PROTEIN] REDUCTASE INHA (NADH-DEPENDENT ENOYL-ACP REDUCTASE)	Both	>MTC:Rv1484 [A8] NADH-DEPENDENT ENOYL-[ACYL-CARRIER-PROTEIN] REDUCTASE INHA (NADH-DEPENDENT ENOYL-ACP REDUCTASE) inhA	1	3	4	3	4	3	4	10.2	10.2	10.2	31.087	294	1.4095e-12	80070000	0.447104	0.00034104
Rv1487	2	2	2	FALSE	_	CONSERVED MEMBRANE PROTEIN	Both	>MTC:Rv1487 [A8] CONSERVED MEMBRANE PROTEIN -	1	2	2	2	2	2	2	8.2	8.2	8.2	16.757	158	8.301e-23	144100000	0.804641	0.000613762
Rv1488	16	16	16	FALSE	_	POSSIBLE EXPORTED CONSERVED PROTEIN	Both	>MTC:Rv1488 [A8] POSSIBLE EXPORTED CONSERVED PROTEIN -	1	16	19	16	19	16	19	49.5	49.5	49.5	49.761	467	1.2233e-289	2080300000	11.6162	0.00886057
Rv1489	5	5	5	FALSE	_	CONSERVED HYPOTHETICAL PROTEIN	Both	>MTC:Rv1489 [A8] CONSERVED HYPOTHETICAL PROTEIN -	1	5	6	5	6	5	6	70.2	70.2	70.2	18.915	188	4.4115e-99	161290000	0.900629	0.000686978
Rv1490	1	1	1	FALSE	_	PROBABLE MEMBRANE PROTEIN	Both	>MTC:Rv1490 [A8] PROBABLE MEMBRANE PROTEIN -	1	1	1	1	1	1	1	1.6	1.6	1.6	54.618	501	0.003351	229710	0.00128268	9.78398e-07
Rv1495	1	1	1	FALSE	_	CONSERVED HYPOTHETICAL PROTEIN	Both	>MTC:Rv1495 [A8] CONSERVED HYPOTHETICAL PROTEIN -	1	1	1	1	1	1	1	9.5	9.5	9.5	15.769	147	3.2003e-10	3189000	0.0178071	1.35828e-05
Rv1498A	1	1	1	FALSE	_	CONSERVED HYPOTHETICAL PROTEIN	Both	>MTC:Rv1498A [A8] CONSERVED HYPOTHETICAL PROTEIN -	1	1	1	1	1	1	1	5	5	5	22.536	222	1.6442e-09	54903000	0.306573	0.000233847
Rv1498c	1	1	1	FALSE	_	PROBABLE METHYLTRANSFERASE	Both	>MTC:Rv1498c [A8] PROBABLE METHYLTRANSFERASE -	1	1	1	1	1	1	1	1.9	1.9	1.9	46.426	428	1.8685e-05	569260	0.0031787	2.42463e-06
Rv1507c	1	1	1	FALSE	_	CONSERVED HYPOTHETICAL PROTEIN	H37Rv	>MTC:Rv1507c [A5] CONSERVED HYPOTHETICAL PROTEIN -	1	1	1	1	1	1	1	6.4	6.4	6.4	27.53	236	1.6547e-09	721090	3.04998e-06	1.91582e-09
Rv1508c	6	6	6	FALSE	_	PROBABLE MEMBRANE PROTEIN	Both	>MTC:Rv1508c [A5] Probable membrane protein -	1	6	6	6	6	6	6	11.4	11.4	11.4	70.502	664	2.9896e-81	167180000	0.933518	0.000712066
Rv1511	11	11	11	FALSE	gmdA	GDP-D-MANNOSE DEHYDRATASE GMDA (GDP-MANNOSE 4	Both	>MTC:Rv1511 [A5] GDP-D-mannose dehydratase gmdA (GDP-mannose 4,6 dehydratase) (GMD) gmdA	1	11	13	11	13	11	13	42.9	42.9	42.9	40.904	366	5.6829e-206	298090000	1.66451	0.00126965
Rv1512	3	3	3	FALSE	epiA	PROBABLE NUCLEOTIDE-SUGAR EPIMERASE EPIA	Both	>MTC:Rv1512 [A5] probable nucleotide-sugar epimerase epiA epiA	1	3	3	3	3	3	3	8.9	8.9	8.9	40.954	384	4.7465e-28	10685000	0.0596641	4.55104e-05
Rv1513	1;1	1;1	1;1	FALSE	_	CONSERVED HYPOTHETICAL PROTEIN	H37Rv	>MTC:Rv1513 [A5] CONSERVED HYPOTHETICAL PROTEIN -;>MTC:Rv2956 [A8] CONSERVED HYPOTHETICAL PROTEIN -	2	1	1	1	1	1	1	3.4	3.4	3.4	32.141	297	8.116e-18	1638700	6.93119e-06	4.35376e-09
Rv1530	4	4	4	FALSE	adh	ROBABLE ALCOHOL DEHYDROGENASE ADH	Both	>MTC:Rv1530 [A8] Probable alcohol dehydrogenase adh adh	1	4	4	4	4	4	4	13	13	13	44.477	432	2.615e-48	35419000	0.197776	0.000150859
Rv1531	2	2	2	FALSE	_	CONSERVED HYPOTHETICAL PROTEIN	Both	>MTC:Rv1531 [A8] CONSERVED HYPOTHETICAL PROTEIN -	1	2	2	2	2	2	2	19.8	19.8	19.8	25.44	232	6.0589e-11	63242000	0.353138	0.000269365
Rv1533	2	2	2	FALSE	_	CONSERVED HYPOTHETICAL PROTEIN	Both	>MTC:Rv1533 [A7] CONSERVED HYPOTHETICAL PROTEIN -	1	2	2	2	2	2	2	6.6	6.6	6.6	54.001	517	2.4424e-10	1648600	0.00920563	7.02184e-06
Rv1534	1	1	1	FALSE	_	PROBABLE TRANSCRIPTIONAL REGULATOR	H37Rv	>MTC:Rv1534 [A8] Probable transcriptional regulator -	1	1	1	1	1	1	1	3.9	3.9	3.9	27.762	258	0.10216	0	0	0
Rv1535	1	1	1	FALSE	_	HYPOTHETICAL PROTEIN	Both	>MTC:Rv1535 [A8] HYPOTHETICAL PROTEIN -	1	1	1	1	1	1	1	40	40	40	12.41	120	2.103e-42	3079000	0.0171929	1.31143e-05
Rv1536	12	12	12	FALSE	ileS	ISOLEUCYL-TRNA SYNTHETASE ILES	Both	>MTC:Rv1536 [A8] isoleucyl-tRNA synthetase ileS ileS	1	12	15	12	15	12	15	10.5	10.5	10.5	140.18	1261	1.2259e-66	233430000	1.30345	0.000994243
Rv1538c	1	1	1	FALSE	ansA	PROBABLE L-APARAGINASE ANSA	H37Rv	>MTC:Rv1538c [A8] Probable L-aparaginase ansA ansA	1	1	1	1	1	1	1	2.7	2.7	2.7	37.193	366	4.5647e-06	670080	2.83423e-06	1.78029e-09
Rv1542c	2	2	2	FALSE	glbN	PROBABLE HEMOGLOBIN GLBN	Both	>MTC:Rv1542c [A8] Probable hemoglobin glbN glbN	1	2	2	2	2	2	2	23.2	23.2	23.2	17.779	168	5.3001e-33	1374000	0.00767229	5.85224e-06
Rv1543	1	1	1	FALSE	_	POSSIBLE FATTY ACYL-COA REDUCTASE	Both	>MTC:Rv1543 [A8] POSSIBLE FATTY ACYL-CoA REDUCTASE -	1	1	1	1	1	1	1	2.1	2.1	2.1	46.676	437	0.00088667	1702600	0.00950716	7.25184e-06
Rv1544	3	3	3	FALSE	_	POSSIBLE KETOACYL REDUCTASE	Both	>MTC:Rv1544 [A8] Possible ketoacyl reductase -	1	3	4	3	4	3	4	6.3	6.3	6.3	42.834	410	7.7394e-35	265110000	1.48035	0.00112918
Rv1546	1	1	1	FALSE	_	CONSERVED HYPOTHETICAL PROTEIN	Both	>MTC:Rv1546 [A8] CONSERVED HYPOTHETICAL PROTEIN -	1	1	1	1	1	1	1	12.3	12.3	12.3	15.62	146	8.1164e-48	2437100	0.0136085	1.03803e-05
Rv1552	5	5	5	FALSE	frdA	PROBABLE FUMARATE REDUCTASE [FLAVOPROTEIN SUBUNIT] FRDA (FUMARATE DEHYDROGENASE) (FUMARIC HYDROGENASE)	Both	>MTC:Rv1552 [A8] PROBABLE FUMARATE REDUCTASE [FLAVOPROTEIN SUBUNIT] FRDA (FUMARATE DEHYDROGENASE) (FUMARIC HYDROGENASE) frdA	1	5	5	5	5	5	5	8.3	8.3	8.3	71.187	661	9.4144e-27	45673000	0.255034	0.000194534
Rv1553	1	1	1	FALSE	frdB	PROBABLE FUMARATE REDUCTASE [IRON-SULFUR SUBUNIT] FRDB (FUMARATE DEHYDROGENASE) (FUMARIC HYDROGENASE)	Both	>MTC:Rv1553 [A8] PROBABLE FUMARATE REDUCTASE [IRON-SULFUR SUBUNIT] FRDB (FUMARATE DEHYDROGENASE)	2	1	1	1	1	1	1	3.5	3.5	3.5	50.546	454	1.3413e-09	1703300	0.00951107	7.25482e-06
Rv1558	3	3	3	FALSE	_	CONSERVED HYPOTHETICAL PROTEIN	Both	>MTC:Rv1558 [A8] CONSERVED HYPOTHETICAL PROTEIN -	1	3	4	3	4	3	4	31	31	31	21.897	200	1.3525e-40	540110000	3.01593	0.00230048
Rv1561	1	1	1	FALSE	_	CONSERVED HYPOTHETICAL PROTEIN WITH PIN DOMAIN	H37Rv	>MTC:Rv1561 [A8] CONSERVED HYPOTHETICAL PROTEIN -	1	1	1	1	1	1	1	5.1	5.1	5.1	21.204	195	8.116e-18	942240	3.98538e-06	2.50338e-09
Rv1564c	1	1	1	FALSE	treX	PROBABLE MALTOOLIGOSYLTREHALOSE SYNTHASE TREX	Both	>MTC:Rv1564c [A8] Probable Maltooligosyltrehalose synthase TreX treX	1	1	1	1	1	1	1	0.9	0.9	0.9	84.582	752	8.7318e-05	452520	0.00252683	1.92741e-06
Rv1566c	2	2	2	FALSE	_	POSSIBLE INV PROTEIN	Both	>MTC:Rv1566c [A8] Possible inv protein -	1	2	3	2	3	2	3	10.1	10.1	10.1	27.214	258	1.6555e-21	56313000	0.314447	0.000239853
Rv1567c	2	2	2	FALSE	_	PROBABLE HYPOTHETICAL MEMBRANE PROTEIN	H37Rv	>MTC:Rv1567c [A8] Probable hypothetical membrane protein -	1	2	2	2	2	2	2	2.7	2.7	2.7	50.152	478	7.1304e-07	64468000	0.000272679	1.71281e-07
Rv1568	4	4	4	FALSE	bioA	PROBABLE ADENOSYLMETHIONINE-8-AMINO-7-OXONONANOATE AMINOTRANSFERASE BIOA	Both	>MTC:Rv1568 [A8] PROBABLE ADENOSYLMETHIONINE-8-AMINO-7-OXONONANOATE AMINOTRANSFERASE BIOA bioA	1	4	4	4	4	4	4	15.7	15.7	15.7	61.787	594	1.2732e-15	14028000	0.0783311	5.97491e-05
Rv1571	2	2	2	FALSE	_	CONSERVED HYPOTHETICAL PROTEIN	Both	>MTC:Rv1571 [A8] CONSERVED HYPOTHETICAL PROTEIN -	1	2	2	2	2	2	2	7.5	7.5	7.5	41.375	388	2.9973e-37	37621000	0.210072	0.000160238
Rv1591	1	1	1	FALSE	_	PROBABLE TRANSMEMBRANE PROTEIN	Both	>MTC:Rv1591 [A8] PROBABLE TRANSMEMBRANE PROTEIN -	1	1	1	1	1	1	1	3.2	3.2	3.2	57.053	561	0.0039635	8970600	0.050091	3.82083e-05
Rv1593c	1	1	1	FALSE	_	CONSERVED HYPOTHETICAL PROTEIN	Both	>MTC:Rv1593c [A8] CONSERVED HYPOTHETICAL PROTEIN -	1	1	2	1	2	1	2	3.4	3.4	3.4	41.887	387	2.1779e-09	6340600	0.0354053	2.70064e-05
Rv1594	5	5	5	FALSE	nadA	PROBABLE QUINOLINATE SYNTHETASE NADA	Both	>MTC:Rv1594 [A8] Probable quinolinate synthetase nadA nadA	1	5	7	5	7	5	7	12	12	12	51.871	485	1.2771e-58	159400000	0.890075	0.000678928
Rv1596	5	5	5	FALSE	nadC	PROBABLE NICOTINATE-NUCLEOTIDE PYROPHOSPHATASE NADC	Both	>MTC:Rv1596 [A8] Probable nicotinate-nucleotide pyrophosphatase nadC nadC	1	5	7	5	7	5	7	17.8	17.8	17.8	63.838	606	5.2613e-121	233820000	1.30563	0.000995904
Rv1598c	1	1	1	FALSE	_	CONSERVED HYPOTHETICAL PROTEIN	Both	>MTC:Rv1598c [A8] CONSERVED HYPOTHETICAL PROTEIN -	1	1	1	1	1	1	1	6.6	6.6	6.6	21.493	197	0.0055867	18281000	0.102079	7.78638e-05
Rv1600	6	6	6	FALSE	hisC1	PROBABLE HISTIDINOL-PHOSPHATE AMINOTRANSFERASE HISC1	Both	>MTC:Rv1600 [A8] Probable histidinol-phosphate aminotransferase hisC1 hisC1	1	6	6	6	6	6	6	13.1	13.1	13.1	50.117	473	1.7685e-42	48244000	0.26939	0.000205484
Rv1603	2	2	2	FALSE	hisA	PROBABLE PHOSPHORIBOSYLFORMIMINO-5-AMINOIMIDAZOLE CARBOXAMIDE RIBOTIDE ISOMERASE HISA	Both	>MTC:Rv1603 [A8] PROBABLE PHOSPHORIBOSYLFORMIMINO-5-AMINOIMIDAZOLE CARBOXAMIDE RIBOTIDE ISOMERASE HISA hisA	1	2	2	2	2	2	2	10.1	10.1	10.1	30.105	287	7.2443e-05	769870	0.00429888	3.27909e-06
Rv1606	1	1	1	FALSE	hisI	PROBABLE PHOSPHORIBOSYL-AMP 1	Both	>MTC:Rv1606 [A8] Probable phosphoribosyl-AMP 1,6 cyclohydrolase hisI hisI	1	1	1	1	1	1	1	5.4	5.4	5.4	35.2	334	3.4712e-31	891680	0.00497906	3.79791e-06
Rv1607	1	1	1	FALSE	chaA	PROBABLE IONIC TRANSPORTER INTEGRAL MEMBRANE PROTEIN CHAA	Both	>MTC:Rv1607 [A8] Probable ionic transporter integral membrane protein chaA chaA	1	1	1	1	1	1	1	2.5	2.5	2.5	37.33	364	0.014875	1164100	0.00650023	4.95822e-06
Rv1608c	1	1	1	FALSE	bcpB	PROBABLE PEROXIDOXIN BCPB	Both	>MTC:Rv1608c [A8] Probable peroxidoxin BcpB bcpB	1	1	1	1	1	1	1	3.2	3.2	3.2	33.354	309	4.5647e-06	3907700	0.0218202	1.6644e-05
Rv1609	3	3	3	FALSE	trpE	PROBABLE ANTHRANILATE SYNTHASE COMPONENT I TRPE (GLUTAMINE AMIDOTRANSFERASE)	Both	>MTC:Rv1609 [A8] Probable anthranilate synthase component I trpE (GLUTAMINE AMIDOTRANSFERASE) trpE	1	3	3	3	3	3	3	9.1	9.1	9.1	64.054	593	1.0149e-63	7829900	0.0437215	3.33497e-05
Rv1610	2	2	2	FALSE	_	POSSIBLE CONSERVED MEMBRANE PROTEIN	Both	>MTC:Rv1610 [A8] POSSIBLE CONSERVED MEMBRANE PROTEIN -	1	2	2	2	2	2	2	10.6	10.6	10.6	32.737	311	2.9306e-28	3839800	0.0214411	1.63548e-05
Rv1611	4	4	4	FALSE	trpC	PROBABLE INDOLE-3-GLYCEROL PHOSPHATE SYNTHASE TRPC	Both	>MTC:Rv1611 [A8] Probable indole-3-glycerol phosphate synthase trpC trpC	1	4	4	4	4	4	4	25	25	25	43.677	432	1.7247e-33	5274000	0.0294495	2.24634e-05
Rv1612	3	3	3	FALSE	trpB	PROBABLE TRYPTOPHAN SYNTHASE	Both	>MTC:Rv1612 [A8] Probable tryptophan synthase, beta subunit trpB trpB	1	3	4	3	4	3	4	14	14	14	62.324	600	3.5549e-48	12247000	0.0683861	5.21633e-05
Rv1613	8	8	8	FALSE	trpA	PROBABLE TRYPTOPHAN SYNTHASE	Both	>MTC:Rv1613 [A8] Probable tryptophan synthase, alpha subunit trpA trpA	1	8	9	8	9	8	9	27.3	27.3	27.3	35.635	344	4.9587e-89	97774000	0.545961	0.000416446
Rv1614	4	4	4	FALSE	lgt	OSSIBLE PROLIPOPROTEIN DIACYLGLYCERYL TRANSFERASES LGT	Both	>MTC:Rv1614 [A8] Possible prolipoprotein diacylglyceryl transferases Lgt lgt	1	4	7	4	7	4	7	10.4	10.4	10.4	63.92	595	2.532e-51	64039000	0.357588	0.00027276
Rv1615	1	1	1	FALSE	_	PROBABLE HYPOTHETICAL MEMBRANE PROTEIN	Both	>MTC:Rv1615 [A8] Probable hypothetical membrane protein -	1	1	1	1	1	1	1	6	6	6	19.405	184	1.6442e-09	51266000	0.286265	0.000218356
Rv1616	1	1	1	FALSE	_	CONSERVED MEMBRANE PROTEIN	H37Rv	>MTC:Rv1616 [A8] CONSERVED MEMBRANE PROTEIN -	1	1	1	1	1	1	1	8	8	8	16.956	162	0.088699	1440600	6.09329e-06	3.82744e-09
Rv1617	4	4	4	FALSE	pykA	PROBABLE PYRUVATE KINASE PYKA	Both	>MTC:Rv1617 [A8] Probable pyruvate kinase pykA pykA	1	4	4	4	4	4	4	8.1	8.1	8.1	54.439	509	1.8378e-09	1700100	0.0094932	7.24119e-06
Rv1622c	1	1	1	FALSE	cydB	PROBABLE INTEGRAL MEMBRANE CYTOCHROME D UBIQUINOL OXIDASE (SUBUNIT II) CYDB (CYTOCHROME BD-I OXIDASE SUBUNIT II)	Both	>MTC:Rv1622c [A8] Probable integral membrane cytochrome D ubiquinol oxidase (subunit II) cydB (Cytochrome BD-I oxidase subunit II) cydB	1	1	1	1	1	1	1	2.1	2.1	2.1	46.865	431	0.014875	1181200000	6.59571	0.00503106
Rv1623c	6	6	6	FALSE	cydA	PROBABLE INTEGRAL MEMBRANE CYTOCHROME D UBIQUINOL OXIDASE (SUBUNIT I) CYDA (CYTOCHROME BD-I OXIDASE SUBUNIT I)	Both	>MTC:Rv1623c [A8] Probable integral membrane cytochrome D ubiquinol oxidase (subunit I) cydA (Cytochrome BD-I oxidase subunit I) cydA	1	6	9	6	9	6	9	12.8	12.8	12.8	65.176	585	1.4632e-83	1465000000	8.18043	0.00623984
Rv1624c	1	1	1	FALSE	_	PROBABLE CONSERVED MEMBRANE PROTEIN	H37Rv	>MTC:Rv1624c [A8] Probable conserved membrane protein -	1	1	1	1	1	1	1	7.7	7.7	7.7	28.754	273	0.083912	1291300	5.46179e-06	3.43078e-09
Rv1626	6	6	6	FALSE	_	PROBABLE TWO-COMPONENT SYSTEM TRANSCRIPTIONAL REGULATOR	Both	>MTC:Rv1626 [A8] Probable two-component system transcriptional regulator -	1	6	6	6	6	6	6	18.9	18.9	18.9	31.793	296	6.8315e-79	867350000	4.8432	0.00369428
Rv1627c	3	3	3	FALSE	_	PROBABLE NONSPECIFIC LIPID-TRANSFER PROTEIN	Both	>MTC:Rv1627c [A8] Probable nonspecific lipid-transfer protein -	1	3	3	3	3	3	3	7.6	7.6	7.6	47.172	449	6.6615e-11	43026000	0.240253	0.00018326
Rv1628c	3	3	3	FALSE	_	CONSERVED HYPOTHETICAL PROTEIN	H37Rv	>MTC:Rv1628c [A8] CONSERVED HYPOTHETICAL PROTEIN -	1	3	3	3	3	3	3	11.3	11.3	11.3	25.687	239	2.1283e-08	14814000	6.26586e-05	3.93584e-08
Rv1629	3	3	3	FALSE	polA	PROBABLE DNA POLYMERASE I POLA	H37Rv	>MTC:Rv1629 [A8] PROBABLE DNA POLYMERASE I POLA polA	1	3	3	3	3	3	3	3.5	3.5	3.5	101.27	934	1.0375e-06	2183300	9.23468e-06	5.80068e-09
Rv1630	5	5	5	FALSE	rpsA	PROBABLE RIBOSOMAL PROTEIN S1 RPSA	Both	>MTC:Rv1630 [A8] PROBABLE RIBOSOMAL PROTEIN S1 RPSA rpsA	1	5	5	5	5	5	5	21.2	21.2	21.2	69.314	641	4.5566e-60	108650000	0.606692	0.00046277
Rv1636	5	5	5	FALSE	TB15.3	IRON-REGULATED CONSERVED HYPOTHETICAL PROTEIN TB15.3	Both	>MTC:Rv1636 [A8] IRON-REGULATED CONSERVED HYPOTHETICAL PROTEIN TB15.3 TB15.3	1	5	6	5	6	5	6	47.6	47.6	47.6	19.127	185	1.8919e-62	437000000	2.44017	0.0018613
Rv1637c	2	2	2	FALSE	_	CONSERVED HYPOTHETICAL PROTEIN	Both	>MTC:Rv1637c [A8] CONSERVED HYPOTHETICAL PROTEIN -	1	2	2	2	2	2	2	7.2	7.2	7.2	37.956	359	1.5827e-44	141340000	0.78923	0.000602006
Rv1638	1	1	1	FALSE	uvrA	PROBABLE EXCINUCLEASE ABC (SUBUNIT A DNA-BINDING ATPASE) UVRA	Both	>MTC:Rv1638 [A8] PROBABLE EXCINUCLEASE ABC (SUBUNIT A-DNA-BINDING ATPase) UVRA uvrA	1	1	1	1	1	1	1	0.8	0.8	0.8	116.74	1074	0.00088667	334140	0.00186581	1.42319e-06
Rv1640c	1	1	1	FALSE	lysX	POSSIBLE LYSYL-TRNA SYNTHETASE 2 LYSX	H37Rv	>MTC:Rv1640c [A8] Possible lysyl-tRNA synthetase 2 lysX lysX	1	1	1	1	1	1	1	0.8	0.8	0.8	141.77	1303	0.0016386	24365	1.03056e-07	6.47339e-11
Rv1641	2	2	2	FALSE	infC	PROBABLE INITIATION FACTOR IF-3 INFC	H37Rv	>MTC:Rv1641 [A8] PROBABLE INITIATION FACTOR IF-3 INFC infC	1	2	2	2	2	2	2	10.8	10.8	10.8	40.727	388	5.0047e-31	31962000	0.000135189	8.49179e-08
Rv1643	3	3	3	FALSE	rplT	PROBABLE 50S RIBOSOMAL PROTEIN L20 RPLT	Both	>MTC:Rv1643 [A8] Probable 50S ribosomal protein L20 RplT rplT	1	3	3	3	3	3	3	28.9	28.9	28.9	17.139	152	5.1327e-79	24647000	0.137627	0.000104978
Rv1649	2	2	2	FALSE	pheS	PROBABLE PHENYLALANYL-TRNA SYNTHETASE	H37Rv	>MTC:Rv1649 [A8] Probable phenylalanyl-tRNA synthetase, alpha chain PheS pheS	1	2	2	2	2	2	2	4.3	4.3	4.3	48.121	446	2.5475e-07	800590	3.38625e-06	2.12704e-09
Rv1650	1	1	1	FALSE	pheT	PROBABLE PHENYLALANYL-TRNA SYNTHETASE	H37Rv	>MTC:Rv1650 [A8] Probable phenylalanyl-tRNA synthetase, beta chain PheT pheT	1	1	1	1	1	1	1	1.4	1.4	1.4	98.198	921	0.0055867	85745	3.62675e-07	2.27811e-10
Rv1652	9	9	9	FALSE	argC	PROBABLE N-ACETL-GAMMA-GLUTAMYL-PHOSHATE REDUCTASE ARGC	Both	>MTC:Rv1652 [A8] PROBABLE N-ACETL-GAMMA-GLUTAMYL-PHOSHATE REDUCTASE ARGC argC	1	9	9	9	9	9	9	21.8	21.8	21.8	51.263	496	5.2819e-88	132750000	0.741264	0.000565419
Rv1653	2	2	2	FALSE	argJ	PROBABLE GLUTAMATE N-ACETYLTRANSFERASE ARGJ	Both	>MTC:Rv1653 [A8] Probable Glutamate n-acetyltransferase argJ argJ	1	2	2	2	2	2	2	5.4	5.4	5.4	67.375	649	2.2155e-22	2024200	0.0113029	8.62162e-06
Rv1654	2	2	2	FALSE	argB	PROBABLE ACETYLGLUTAMATE KINASE ARGB	Both	>MTC:Rv1654 [A8] Probable Acetylglutamate kinase argB argB	1	2	2	2	2	2	2	6.3	6.3	6.3	41.829	397	1.8254e-14	2627800	0.0146734	1.11925e-05
Rv1655	6	6	6	FALSE	argD	PROBABLE ACETYLORNITHINE AMINOTRANSFERASE ARGD	Both	>MTC:Rv1655 [A8] Probable Acetylornithine aminotransferase argD argD	1	6	8	6	8	6	8	10.2	10.2	10.2	88.446	836	4.8922e-136	152190000	0.849815	0.000648219
Rv1656	2	2	2	FALSE	argF	PROBABLE ORNITHINE CARBAMOYLTRANSFERASE	Both	>MTC:Rv1656 [A8] Probable Ornithine carbamoyltransferase, anabolic ArgF argF	1	2	2	2	2	2	2	3.2	3.2	3.2	58.626	539	6.6044e-21	34572000	0.193047	0.000147252
Rv1659	1	1	1	FALSE	argH	PROBABLE ARGININOSUCCINATE LYASE ARGH	Both	>MTC:Rv1659 [A8] Probable Argininosuccinate lyase argH argH	1	1	1	1	1	1	1	2	2	2	69.122	663	1.0964e-21	13281000	0.0741599	5.65674e-05
Rv1660	2	2	2	FALSE	pks10	POSSIBLE CHALCONE SYNTHASE PKS10	Both	>MTC:Rv1660 [A8] Possible chalcone synthase pks10 pks10	1	2	2	2	2	2	2	11.9	11.9	11.9	44.869	428	0.0029886	12685000	0.0708319	5.40289e-05
Rv1665	4	4	4	FALSE	pks11	POSSIBLE CHALCONE SYNTHASE PKS11	Both	>MTC:Rv1665 [A8] Possible chalcone synthase pks11 pks11	1	4	4	4	4	4	4	20.6	20.6	20.6	44.803	422	3.3727e-36	6092700	0.0340211	2.59505e-05
Rv1676	1	1	1	FALSE	_	HYPOTHETICAL PROTEIN	H37Rv	>MTC:Rv1676 [A8] HYPOTHETICAL PROTEIN -	1	1	1	1	1	1	1	2	2	2	49.634	453	6.713e-12	2903900	1.22826e-05	7.71519e-09
Rv1677	1	1	1	FALSE	dsbF	PROBABLE CONSERVED LIPOPROTEIN DSBF	Both	>MTC:Rv1677 [A8] PROBABLE CONSERVED LIPOPROTEIN DSBF dsbF	1	1	1	1	1	1	1	3.4	3.4	3.4	24.454	236	9.4988e-13	82304000	0.459578	0.000350555
Rv1679	5	5	5	FALSE	fadE16	POSSIBLE ACYL-COA DEHYDROGENASE FADE16	Both	>MTC:Rv1679 [A8] POSSIBLE ACYL-CoA DEHYDROGENASE FADE16 fadE16	1	5	8	5	8	5	8	11.4	11.4	11.4	55.963	546	6.7239e-95	109550000	0.611717	0.000466604
Rv1682	1	1	1	FALSE	_	PROBABLE COILED-COIL STRUCTURAL PROTEIN	H37Rv	>MTC:Rv1682 [A8] Probable coiled-coil structural protein -	1	1	1	1	1	1	1	2.4	2.4	2.4	41.484	371	2.4101e-05	1412400	5.97401e-06	3.75252e-09
Rv1683	1	1	1	FALSE	_	POSSIBLE LONG-CHAIN ACYL-COA SYNTHASE	Both	>MTC:Rv1683 [A8] Possible long-chain acyl-CoA synthase -	1	1	1	1	1	1	1	1.2	1.2	1.2	129.25	1205	1.7552e-06	232290	0.00129709	9.89387e-07
Rv1686c	1	1	1	FALSE	_	PROBABLE CONSERVED INTEGRAL MEMBRANE PROTEIN ABC TRANSPORTER	Both	>MTC:Rv1686c [A8] PROBABLE CONSERVED INTEGRAL MEMBRANE PROTEIN ABC TRANSPORTER -	1	1	1	1	1	1	1	1.9	1.9	1.9	68.845	631	1.497e-05	1097700	0.00612946	4.67541e-06
Rv1687c	1	1	1	FALSE	_	PROBABLE CONSERVED ATP-BINDING PROTEIN ABC TRANSPORTER	H37Rv	>MTC:Rv1687c [A8] PROBABLE CONSERVED ATP-BINDING PROTEIN ABC TRANSPORTER -	1	1	1	1	1	1	1	2.1	2.1	2.1	39.714	375	0.003351	106020	4.48431e-07	2.81678e-10
Rv1689	1	1	1	FALSE	tyrS	PROBABLE TYROSYL-TRNA SYNTHASE TYRS (TYRRS)	H37Rv	>MTC:Rv1689 [A8] Probable Tyrosyl-tRNA synthase tyrS (TYRRS) tyrS	1	1	1	1	1	1	1	6.4	6.4	6.4	55.846	519	0.061605	546340	2.31085e-06	1.45154e-09
Rv1692	1	1	1	FALSE	_	PROBABLE PHOSPHATASE	H37Rv	>MTC:Rv1692 [A8] PROBABLE PHOSPHATASE -	1	1	1	1	1	1	1	2.3	2.3	2.3	46.844	442	5.6472e-09	692320	2.9283e-06	1.83938e-09
Rv1695	1	1	1	FALSE	ppnK	INORGANIC POLYPHOSPHATE/ATP-NAD KINASE PPNK (POLY(P)/ATP NAD KINASE)	H37Rv	>MTC:Rv1695 [A8] Inorganic polyphosphate/ATP-NAD kinase ppnK (Poly(P)/ATP NAD kinase) ppnK	1	1	1	1	1	1	1	3.8	3.8	3.8	36.467	342	0.024413	1906600	8.06432e-06	5.06553e-09
Rv1703c	5	5	5	FALSE	_	PROBABLE CATECHOL-O-METHYLTRANSFERASE	Both	>MTC:Rv1703c [A8] Probable catechol-o-methyltransferase -	1	5	5	5	5	5	5	16.8	16.8	16.8	41.899	394	1.6087e-54	22613000	0.126269	9.6315e-05
Rv1707	2	2	2	FALSE	_	PROBABLE CONSERVED TRANSMEMBRANE PROTEIN	Both	>MTC:Rv1707 [A8] PROBABLE CONSERVED TRANSMEMBRANE PROTEIN -	1	2	2	2	2	2	2	4	4	4	66.814	642	6.2355e-20	11467000	0.0640307	4.88411e-05
Rv1708	1	1	1	FALSE	_	PUTATIVE INITIATION INHIBITOR PROTEIN	H37Rv	>MTC:Rv1708 [A8] PUTATIVE INITIATION INHIBITOR PROTEIN -	1	1	1	1	1	1	1	2.8	2.8	2.8	45.553	432	1.513e-07	1981900	8.38282e-06	5.26559e-09
Rv1719	2	2	2	FALSE	_	PROBABLE TRANSCRIPTIONAL REGULATORY PROTEIN	Both	>MTC:Rv1719 [A8] PROBABLE TRANSCRIPTIONAL REGULATORY PROTEIN -	1	2	2	2	2	2	2	7.7	7.7	7.7	39.956	365	3.3359e-26	1457900	0.00814078	6.2096e-06
Rv1721c	1	1	1	FALSE	_	CONSERVED HYPOTHETICAL PROTEIN	H37Rv	>MTC:Rv1721c [A7] CONSERVED HYPOTHETICAL PROTEIN -	1	1	1	1	1	1	1	7.3	7.3	7.3	15.069	137	4.5647e-06	233740	9.88647e-07	6.21009e-10
Rv1722	1	1	1	FALSE	_	POSSIBLE CARBOXYLASE	H37Rv	>MTC:Rv1722 [A8] POSSIBLE CARBOXYLASE -	1	1	1	1	1	1	1	2.6	2.6	2.6	73.488	660	1.7518e-18	1811300	7.66123e-06	4.81233e-09
Rv1731	4	4	4	FALSE	gabD2	POSSIBLE SUCCINATE-SEMIALDEHYDE DEHYDROGENASE [NADP+] DEPENDENT (SSDH) GABD2	Both	>MTC:Rv1731 [A8] POSSIBLE SUCCINATE-SEMIALDEHYDE DEHYDROGENASE [NADP+] DEPENDENT (SSDH) GABD2 gabD2	1	4	4	4	4	4	4	10.3	10.3	10.3	68.125	634	1.4637e-30	32531000	0.18165	0.000138558
Rv1732c	2	2	2	FALSE	_	CONSERVED HYPOTHETICAL PROTEIN	Both	>MTC:Rv1732c [A8] CONSERVED HYPOTHETICAL PROTEIN -	1	2	2	2	2	2	2	13.3	13.3	13.3	21.54	203	5.9084e-45	7296300	0.0407419	3.10769e-05
Rv1737c	2	2	2	FALSE	narK2	POSSIBLE NITRATE/NITRITE TRANSPORTER NARK2	Both	>MTC:Rv1737c [A8] POSSIBLE NITRATE/NITRITE TRANSPORTER NARK2 narK2	1	2	2	2	2	2	2	4.3	4.3	4.3	50.816	484	1.3094e-08	977710	0.00545944	4.16434e-06
Rv1738	1	1	1	FALSE	_	CONSERVED HYPOTHETICAL PROTEIN	H37Rv	>MTC:Rv1738 [A8] CONSERVED HYPOTHETICAL PROTEIN -	1	1	1	1	1	1	1	4	4	4	36.037	323	0.024413	462630	1.95678e-06	1.22913e-09
Rv1742	1	1	1	FALSE	_	HYPOTHETICAL PROTEIN	Both	>MTC:Rv1742 [A8] HYPOTHETICAL PROTEIN -	1	1	1	1	1	1	1	3.5	3.5	3.5	38.164	347	0.0032762	69458	0.000387847	2.95841e-07
Rv1743	1	1	1	FALSE	pknE	PROBABLE TRANSMEMBRANE SERINE/THREONINE-PROTEIN KINASE E PKNE (PROTEIN KINASE E) (STPK E)	Both	>MTC:Rv1743 [A8] PROBABLE TRANSMEMBRANE SERINE/THREONINE-PROTEIN KINASE E PKNE (PROTEIN KINASE E) (STPK E) pknE	1	1	1	1	1	1	1	1.7	1.7	1.7	69.501	652	0.061605	722190	0.00403264	3.07601e-06
Rv1746	1	1	1	FALSE	pknF	ANCHORED-MEMBRANE SERINE/THREONINE-PROTEIN KINASE PKNF (PROTEIN KINASE F) (STPK F)	Both	>MTC:Rv1746 [A8] ANCHORED-MEMBRANE SERINE/THREONINE-PROTEIN KINASE PKNF (PROTEIN KINASE F) (STPK F) pknF	1	1	1	1	1	1	1	1.5	1.5	1.5	68.803	656	4.5647e-06	824610	0.00460455	3.51224e-06
Rv1747	2	2	2	FALSE	_	PROBABLE CONSERVED TRANSMEMBRANE ATP-BINDING PROTEIN ABC TRANSPORTER	H37Rv	>MTC:Rv1747 [A8] PROBABLE CONSERVED TRANSMEMBRANE ATP-BINDING PROTEIN ABC TRANSPORTER -	1	2	2	2	2	2	2	2.5	2.5	2.5	101.94	962	6.7073e-24	1533100	6.48453e-06	4.0732e-09
Rv1748	3	3	3	FALSE	_	HYPOTHETICAL PROTEIN	Both	>MTC:Rv1748 [A8] HYPOTHETICAL PROTEIN -	1	3	3	3	3	3	3	13.6	13.6	13.6	29.862	272	8.2347e-37	39712000	0.221748	0.000169144
Rv1749c	1	1	1	FALSE	_	POSSIBLE INTEGRAL MEMBRANE PROTEIN	Both	>MTC:Rv1749c [A8] POSSIBLE INTEGRAL MEMBRANE PROTEIN -	1	1	1	1	1	1	1	4.3	4.3	4.3	23.238	210	6.713e-12	177950000	0.993657	0.000757938
Rv1751	4	4	4	FALSE	_	PROBABLE OXIDOREDUCTASE	Both	>MTC:Rv1751 [A8] PROBABLE OXIDOREDUCTASE -	1	4	4	4	4	4	4	6	6	6	72.694	684	5.9255e-27	27326000	0.152586	0.000116389
Rv1754c	2	2	2	FALSE	_	CONSERVED HYPOTHETICAL PROTEIN	Both	>MTC:Rv1754c [A8] CONSERVED HYPOTHETICAL PROTEIN -	1	2	2	2	2	2	2	4.4	4.4	4.4	66.288	616	6.4178e-27	39035000	0.217968	0.000166261
Rv1761c	1	1	1	FALSE	_	HYPOTHETICAL EXPORTED PROTEIN	H37Rv	>MTC:Rv1761c [A8] HYPOTHETICAL EXPORTED PROTEIN -	1	1	1	1	1	1	1	3.7	3.7	3.7	23.155	214	1.8685e-05	1701900	7.1985e-06	4.52167e-09
Rv1762c	1	1	1	FALSE	_	HYPOTHETICAL PROTEIN	Both	>MTC:Rv1762c [A8] HYPOTHETICAL PROTEIN -	1	1	2	1	2	1	2	4.5	4.5	4.5	33.74	310	1.4575e-30	8082700	0.0451331	3.44264e-05
Rv1766	1	1	1	FALSE	_	CONSERVED HYPOTHETICAL PROTEIN	H37Rv	>MTC:Rv1766 [A7] CONSERVED HYPOTHETICAL PROTEIN -	1	1	1	1	1	1	1	6.8	6.8	6.8	16.754	162	5.1181e-07	414850	1.75469e-06	1.10219e-09
Rv1767	1	1	1	FALSE	_	CONSERVED HYPOTHETICAL PROTEIN	Both	>MTC:Rv1767 [A7] CONSERVED HYPOTHETICAL PROTEIN -	1	1	1	1	1	1	1	9.2	9.2	9.2	18.63	173	8.3822e-49	6215800	0.0347085	2.64748e-05
Rv1769	2	2	2	FALSE	_	CONSERVED HYPOTHETICAL PROTEIN	Both	>MTC:Rv1769 [A7] CONSERVED HYPOTHETICAL PROTEIN -	1	2	2	2	2	2	2	5.8	5.8	5.8	52.748	486	1.7435e-45	31032000	0.17328	0.000132174
Rv1770	9	9	9	FALSE	_	CONSERVED HYPOTHETICAL PROTEIN	Both	>MTC:Rv1770 [A7] CONSERVED HYPOTHETICAL PROTEIN -	1	9	11	9	11	9	11	25.1	25.1	25.1	62.628	605	8.53e-102	302210000	1.68751	0.0012872
Rv1771	13	13	13	FALSE	_	PROBABLE OXIDOREDUCTASE	Both	>MTC:Rv1771 [A7] PROBABLE OXIDOREDUCTASE -	1	13	15	13	15	13	15	31.1	31.1	31.1	57.808	521	1.6034e-221	1487700000	8.30718	0.00633652
Rv1774	3	3	3	FALSE	_	PROBABLE OXIDOREDUCTASE	Both	>MTC:Rv1774 [A8] PROBABLE OXIDOREDUCTASE -	1	3	3	3	3	3	3	6.8	6.8	6.8	53.756	497	5.384e-31	9327800	0.0520856	3.97297e-05
Rv1778c	3	3	3	FALSE	_	HYPOTHETICAL PROTEIN	Both	>MTC:Rv1778c [A8] HYPOTHETICAL PROTEIN -	1	3	4	3	4	3	4	12.5	12.5	12.5	33.847	319	1.5205e-40	59840000	0.334141	0.000254875
Rv1779c	3	3	3	FALSE	_	HYPOTHETICAL INTEGRAL MEMBRANE PROTEIN	Both	>MTC:Rv1779c [A8] HYPOTHETICAL INTEGRAL MEMBRANE PROTEIN -	1	3	3	3	3	3	3	5.3	5.3	5.3	71.445	675	3.2096e-35	19434000	0.108518	8.27747e-05
Rv1780	1	1	1	FALSE	_	CONSERVED HYPOTHETICAL PROTEIN	H37Rv	>MTC:Rv1780 [A8] CONSERVED HYPOTHETICAL PROTEIN -	1	1	1	1	1	1	1	2.3	2.3	2.3	65.725	604	1.4605e-22	7473000	3.16085e-05	1.98546e-08
Rv1782	6	6	6	FALSE	_	PROBABLE CONSERVED MEMBRANE PROTEIN	Both	>MTC:Rv1782 [A8] PROBABLE CONSERVED MEMBRANE PROTEIN -	1	6	6	6	6	6	6	15.4	15.4	15.4	57.958	547	7.8876e-46	54942000	0.306791	0.000234013
Rv1784	2	2	2	FALSE	_	CONSERVED HYPOTHETICAL PROTEIN	Both	>MTC:Rv1784 [A8] CONSERVED HYPOTHETICAL PROTEIN -;>MTC:Rv1783 [A1] PROBABLE CONSERVED MEMBRANE PROTEIN -	2	2	2	2	2	2	2	1.3	1.3	1.3	173.46	1599	2.4041e-13	1474900	0.00823571	6.282e-06
Rv1789	1	1	1	FALSE	PPE26	PPE FAMILY PROTEIN	H37Rv	>MTC:Rv1789 [A8] PPE FAMILY PROTEIN PPE26	1	1	1	1	1	1	1	3.3	3.3	3.3	63.126	639	7.3905e-23	4528100	1.91524e-05	1.20304e-08
Rv1794	4	4	4	FALSE	_	CONSERVED HYPOTHETICAL PROTEIN	Both	>MTC:Rv1794 [A8] CONSERVED HYPOTHETICAL PROTEIN -	1	4	4	4	4	4	4	12.4	12.4	12.4	39.263	362	1.4785e-28	23977000	0.133885	0.000102125
Rv1795	2	2	2	FALSE	_	CONSERVED HYPOTHETICAL MEMBRANE PROTEIN	Both	>MTC:Rv1795 [A8] CONSERVED HYPOTHETICAL MEMBRANE PROTEIN -	1	2	2	2	2	2	2	3.6	3.6	3.6	63.685	603	8.1268e-25	9590300	0.0535514	4.08477e-05
Rv1796	1	1	1	FALSE	mycP5	PROBABLE PROLINE RICH MEMBRANE-ANCHORED MYCOSIN MYCP5 (SERINE PROTEASE) (SUBTILISIN-LIKE PROTEASE) (SUBTILASE-LIKE) (MYCOSIN-5)	H37Rv	>MTC:Rv1796 [A8] PROBABLE PROLINE RICH MEMBRANE-ANCHORED MYCOSIN MYCP5 (SERINE PROTEASE) (SUBTILISIN-LIKE PROTEASE) (SUBTILASE-LIKE) (MYCOSIN-5) mycP5	1	1	2	1	2	1	2	2.1	2.1	2.1	68.287	666	1.4694e-18	14511000	6.1377e-05	3.85534e-08
Rv1807	1	1	1	FALSE	PPE31	PPE FAMILY PROTEIN	H37Rv	>MTC:Rv1807 [A8] PPE FAMILY PROTEIN PPE31	1	1	1	1	1	1	1	8.5	8.5	8.5	59.5	600	4.0227e-06	1003400	4.24407e-06	2.66587e-09
Rv1808	2	2	2	FALSE	PPE32	PPE FAMILY PROTEIN	Both	>MTC:Rv1808 [A8] PPE FAMILY PROTEIN PPE32	1	2	2	2	2	2	2	6.6	6.6	6.6	81.933	844	2.2835e-24	28566000	0.15951	0.00012167
Rv1809	2	2	2	FALSE	PPE33	PPE FAMILY PROTEIN	Both	>MTC:Rv1809 [A5] PPE FAMILY PROTEIN PPE33	1	2	2	2	2	2	2	3	3	3	81.568	779	3.1382e-15	32485000	0.181393	0.000138363
Rv1816	1	1	1	FALSE	_	POSSIBLE TRANSCRIPTIONAL REGULATORY PROTEIN	H37Rv	>MTC:Rv1816 [A8] POSSIBLE TRANSCRIPTIONAL REGULATORY PROTEIN -	1	1	1	1	1	1	1	7.5	7.5	7.5	27.461	255	6.6713e-15	270150	1.14265e-06	7.17745e-10
Rv1817	2	2	2	FALSE	_	POSSIBLE FLAVOPROTEIN	Both	>MTC:Rv1817 [A7] POSSIBLE FLAVOPROTEIN -;>MTC:MT1865 [A1] hypothetical protein -	2	2	2	2	2	2	2	6.5	6.5	6.5	51.487	492	1.0937e-32	6818200	0.0380722	2.90406e-05
Rv1819c	9	9	9	FALSE	_	PROBABLE DRUGS-TRANSPORT TRANSMEMBRANE ATP-BINDING PROTEIN ABC TRANSPORTER	Both	>MTC:Rv1819c [A8] PROBABLE DRUGS-TRANSPORT TRANSMEMBRANE ATP-BINDING PROTEIN ABC TRANSPORTER -	1	9	9	9	9	9	9	10.8	10.8	10.8	84.239	761	1.5745e-38	344850000	1.92561	0.00146881
Rv1822	4	4	4	FALSE	pgsA2	PROBABLECDP-DIACYLGLYCEROL--GLYCEROL-3-PHOSPHATE 3-PHOSPHATIDYLTRANSFERASE PGSA2 (PGP SYNTHASE) (PHOSPHATIDYLGLYCEROPHOSPHATE SYNTHASE) (3-PHOSPHATIDYL-1'-GLYCEROL-3'PHOSPHATE SYNTHASE)	Both	>MTC:Rv1822 [A8] PROBABLE CDP-DIACYLGLYCEROL--GLYCEROL-3-PHOSPHATE 3-PHOSPHATIDYLTRANSFERASE PGSA2 (PGP SYNTHASE) (PHOSPHATIDYLGLYCEROPHOSPHATE SYNTHASE) (3-PHOSPHATIDYL-1'-GLYCEROL-3'PHOSPHATE SYNTHASE) pgsA2	1	4	5	4	5	4	5	15.1	15.1	15.1	53.4	485	1.9452e-40	78850000	0.440291	0.000335844
Rv1823	2	2	2	FALSE	_	CONSERVED HYPOTHETICAL PROTEIN	H37Rv	>MTC:Rv1823 [A8] CONSERVED HYPOTHETICAL PROTEIN -	1	2	2	2	2	2	2	4.5	4.5	4.5	46.123	445	4.608e-16	16797000	7.10461e-05	4.46269e-08
Rv1825	4	4	4	FALSE	_	CONSERVED HYPOTHETICAL PROTEIN	Both	>MTC:Rv1825 [A8] CONSERVED HYPOTHETICAL PROTEIN -	1	4	4	4	4	4	4	14.2	14.2	14.2	39.281	379	7.7261e-84	22638000	0.126409	9.64215e-05
Rv1827	3	3	3	FALSE	garA	CONSERVED HYPOTHETICAL PROTEIN CFP17	Both	>MTC:Rv1827 [A8] CONSERVED HYPOTHETICAL PROTEIN CFP17 cfp17	1	3	3	3	3	3	3	14.9	14.9	14.9	25.218	235	8.4297e-71	270900000	1.51268	0.00115384
Rv1828	1	1	1	FALSE	_	CONSERVED HYPOTHETICAL PROTEIN	H37Rv	>MTC:Rv1828 [A8] CONSERVED HYPOTHETICAL PROTEIN -	1	1	1	1	1	1	1	4.1	4.1	4.1	33.574	318	3.1773e-07	159900	6.76327e-07	4.24828e-10
Rv1832	5	5	5	FALSE	gcvB	PROBABLE GLYCINE DEHYDROGENASE GCVB (GLYCINE DECARBOXYLASE) (GLYCINE CLEAVAGE SYSTEM P-PROTEIN)	Both	>MTC:Rv1832 [A8] Probable glycine dehydrogenase gcvB (Glycine decarboxylase) (Glycine cleavage system P-protein) gcvB	1	5	5	5	5	5	5	5.1	5.1	5.1	114.3	1088	2.0959e-23	2842800	0.0158739	1.21083e-05
Rv1833c	4	4	4	FALSE	_	POSSIBLE HALOALKANE DEHALOGENASE	Both	>MTC:Rv1833c [A8] Possible haloalkane dehalogenase -	1	4	5	4	5	4	5	13.7	13.7	13.7	43.547	386	4.7231e-36	21030000	0.11743	8.95726e-05
Rv1836c	6	6	6	FALSE	_	CONSERVED HYPOTHETICAL PROTEIN	Both	>MTC:Rv1836c [A8] CONSERVED HYPOTHETICAL PROTEIN -	1	6	7	6	7	6	7	11.2	11.2	11.2	86.057	838	3.3425e-56	18980000	0.105983	8.0841e-05
Rv1837c	13	13	13	FALSE	glcB	PROBABLE MALATE SYNTHASE G GLCB	Both	>MTC:Rv1837c [A8] PROBABLE MALATE SYNTHASE G GLCB glcB	1	13	15	13	15	13	15	18.7	18.7	18.7	85.546	791	5.2707e-137	308560000	1.72297	0.00131424
Rv1839c	1	1	1	FALSE	_	CONSERVED HYPOTHETICAL PROTEIN	H37Rv	>MTC:Rv1839c [A7] CONSERVED HYPOTHETICAL PROTEIN -	1	1	1	1	1	1	1	8.6	8.6	8.6	11.081	93	0.040322	764860	3.23512e-06	2.03211e-09
Rv1843c	5	5	5	FALSE	guaB1	PROBABLE INOSINE-5'-MONOPHOSPHATE DEHYDROGENASE GUAB1(IMP DEHYDROGENASE) (IMPDH) (IMPD)	Both	>MTC:Rv1843c [A8] PROBABLE INOSINE-5'-MONOPHOSPHATE DEHYDROGENASE GUAB1(IMP DEHYDROGENASE) (IMPDH) (IMPD) guaB1	1	5	5	5	5	5	5	11.7	11.7	11.7	55.702	530	6.3308e-79	35591000	0.198737	0.000151592
Rv1847	1	1	1	FALSE	_	CONSERVED HYPOTHETICAL PROTEIN	H37Rv	>MTC:Rv1847 [A8] CONSERVED HYPOTHETICAL PROTEIN -	1	1	1	1	1	1	1	6.2	6.2	6.2	31.093	290	0.011274	538040	2.27574e-06	1.42949e-09
Rv1848	2	2	2	FALSE	ureA	UREASE GAMMA SUBUNIT UREA (UREA AMIDOHYDROLASE)	Both	>MTC:Rv1848 [A8] Urease gamma subunit ureA (Urea amidohydrolase) ureA	1	2	2	2	2	2	2	11.6	11.6	11.6	18.011	164	3.4602e-15	34950000	0.195158	0.000148862
Rv1849	1	1	1	FALSE	ureB	UREASE BETA SUBUNIT UREB	H37Rv	>MTC:Rv1849 [A8] Urease beta subunit ureB ureB	1	1	1	1	1	1	1	8.9	8.9	8.9	20.027	190	4.0227e-06	1317100	5.57092e-06	3.49932e-09
Rv1850	3	3	3	FALSE	ureC	UREASE ALPHA SUBUNIT UREC (UREA AMIDOHYDROLASE)	Both	>MTC:Rv1850 [A8] Urease alpha subunit ureC (Urea amidohydrolase) ureC	1	3	3	3	3	3	3	6.7	6.7	6.7	67.385	643	2.1733e-49	16027000	0.0894933	6.82634e-05
Rv1852	6	6	6	FALSE	ureG	UREASE ACCESSORY PROTEIN UREG	Both	>MTC:Rv1852 [A8] Urease accessory protein ureG ureG	1	6	7	6	7	6	7	31.5	31.5	31.5	27.076	260	9.5436e-88	123590000	0.690115	0.000526404
Rv1854c	2	1	1	FALSE	ndh	PROBABLE NADH DEHYDROGENASE NDH	Both	>MTC:Rv1854c [A8] PROBABLE NADH DEHYDROGENASE NDH ndh	1	2	2	1	1	1	1	5.4	2.8	2.8	63.171	597	6.8079e-29	1721100	0.00961047	7.33064e-06
Rv1855c	4	4	4	FALSE	_	POSSIBLE OXIDOREDUCTASE	Both	>MTC:Rv1855c [A8] POSSIBLE OXIDOREDUCTASE -	1	4	4	4	4	4	4	9.2	9.2	9.2	59.481	554	4.266e-45	9619200	0.0537127	4.09708e-05
Rv1856c	2	2	2	FALSE	_	POSSIBLE OXIDOREDUCTASE	Both	>MTC:Rv1856c [A8] POSSIBLE OXIDOREDUCTASE -	1	2	2	2	2	2	2	13.4	13.4	13.4	38.103	373	2.0532e-31	16236000	0.0906604	6.91536e-05
Rv1857	2	2	2	FALSE	modA	PROBABLE MOLYBDATE-BINDING LIPOPROTEIN MODA	Both	>MTC:Rv1857 [A8] PROBABLE MOLYBDATE-BINDING LIPOPROTEIN MODA modA	1	2	2	2	2	2	2	12.1	12.1	12.1	26.927	264	3.6964e-05	6674300	0.0372687	2.84277e-05
Rv1858	1	1	1	FALSE	modB	PROBABLE MOLBDENUM-TRANSPORT INTEGRAL MEMBRANE PROTEIN ABC TRANSPORTER MODB	H37Rv	>MTC:Rv1858 [A8] PROBABLE MOLBDENUM-TRANSPORT INTEGRAL MEMBRANE PROTEIN ABC TRANSPORTER MODB modB	1	1	1	1	1	1	1	4.7	4.7	4.7	45.269	429	2.4506e-08	407990	1.72567e-06	1.08396e-09
Rv1860	4	4	4	FALSE	apa	LANINE AND PROLINE RICH SECRETED PROTEIN APA (FIBRONECTIN ATTACHMENT PROTEIN) (IMMUNOGENIC PROTEIN MPT32) (ANTIGEN MPT-32) (45-KDA GLYCOPROTEIN) (45/47 KDA ANTIGEN)	Both	>MTC:Rv1860 [A8] ALANINE AND PROLINE RICH SECRETED PROTEIN APA (FIBRONECTIN ATTACHMENT PROTEIN) (Immunogenic protein MPT32) (Antigen MPT-32) (45-kDa glycoprotein) (45/47 kDa antigen) apa	1	4	5	4	5	4	5	15.7	15.7	15.7	39.39	388	3.1412e-83	39749000	0.221955	0.000169302
Rv1862	1	1	1	FALSE	adhA	PROBABLE ALCOHOL DEHYDROGENASE ADHA	H37Rv	>MTC:Rv1862 [A8] Probable alcohol dehydrogenase adhA adhA	1	1	1	1	1	1	1	1.7	1.7	1.7	44.697	423	8.7318e-05	2521300	1.06643e-05	6.69869e-09
Rv1864c	1	1	1	FALSE	_	CONSERVED HYPOTHETICAL PROTEIN	Both	>MTC:Rv1864c [A8] CONSERVED HYPOTHETICAL PROTEIN -	1	1	1	1	1	1	1	5.2	5.2	5.2	43.606	400	4.9493e-27	4398700	0.0245619	1.87353e-05
Rv1867	1	1	1	FALSE	_	CONSERVED HYPOTHETICAL PROTEIN	H37Rv	>MTC:Rv1867 [A7] CONSERVED HYPOTHETICAL PROTEIN -	1	1	1	1	1	1	1	1.3	1.3	1.3	57.99	536	8.7318e-05	309850	1.31057e-06	8.23221e-10
Rv1869c	9	9	9	FALSE	_	PROBABLE REDUCTASE	Both	>MTC:Rv1869c [A8] Probable reductase -	1	9	10	9	10	9	10	27.7	27.7	27.7	59.894	585	4.9032e-163	323530000	1.80656	0.001378
Rv1871c	4	4	4	FALSE	_	CONSERVED HYPOTHETICAL PROTEIN	Both	>MTC:Rv1871c [A8] CONSERVED HYPOTHETICAL PROTEIN -	1	4	10	4	10	4	10	18.3	18.3	18.3	18.653	169	1.2382e-32	475440000	2.65481	0.00202503
Rv1872c	24	24	24	FALSE	lldD2	POSSIBLE L-LACTATE DEHYDROGENASE (CYTOCHROME) LLDD2	Both	>MTC:Rv1872c [A8] POSSIBLE L-LACTATE DEHYDROGENASE (CYTOCHROME) LLDD2 lldD2	1	24	29	24	29	24	29	61.8	61.8	61.8	60.965	566	0	4366200000	24.3805	0.0185968
Rv1874	1	1	1	FALSE	_	HYPOTHETICAL PROTEIN	H37Rv	>MTC:Rv1874 [A8] HYPOTHETICAL PROTEIN -	1	1	1	1	1	1	1	3.1	3.1	3.1	38.044	353	1.6442e-09	882530	3.73283e-06	2.34474e-09
Rv1875	1	1	1	FALSE	_	CONSERVED HYPOTHETICAL PROTEIN	Both	>MTC:Rv1875 [A8] CONSERVED HYPOTHETICAL PROTEIN -	1	1	1	1	1	1	1	15.3	15.3	15.3	29.002	275	0.034534	1095300	0.00611606	4.66518e-06
Rv1876	8	8	8	FALSE	bfrA	PROBABLE BACTERIOFERRITIN BFRA	Both	>MTC:Rv1876 [A8] PROBABLE BACTERIOFERRITIN BFRA bfrA	1	8	9	8	9	8	9	49.2	49.2	49.2	33.264	295	2.0942e-98	525740000	2.93568	0.00223927
Rv1878	3	3	3	FALSE	glnA3	PROBABLE GLUTAMINE SYNTHETASE GLNA3 (GLUTAMINE SYNTHASE) (GS-I)	Both	>MTC:Rv1878 [A8] PROBABLE GLUTAMINE SYNTHETASE GLNA3 (GLUTAMINE SYNTHASE) (GS-I) glnA3	1	3	3	3	3	3	3	12.7	12.7	12.7	50.861	489	1.0929e-101	6178900	0.0345024	2.63176e-05
Rv1881c	1	1	1	FALSE	lppE	POSSIBLE CONSERVED LIPOPROTEIN LPPE	Both	>MTC:Rv1881c [A8] POSSIBLE CONSERVED LIPOPROTEIN LPPE lppE	1	1	1	1	1	1	1	3.7	3.7	3.7	41.886	403	6.8048e-27	8130000	0.0453972	3.46279e-05
Rv1884c	2	2	2	FALSE	rpfC	PROBABLE RESUSCITATION-PROMOTING FACTOR RPFC	Both	>MTC:Rv1884c [A8] PROBABLE RESUSCITATION-PROMOTING FACTOR RPFC rpfC	1	2	3	2	3	2	3	8	8	8	32.84	327	1.3668e-05	3332200	0.0186067	1.41928e-05
Rv1885c	4	4	4	FALSE	_	CONSERVED HYPOTHETICAL PROTEIN	Both	>MTC:Rv1885c [A8] CONSERVED HYPOTHETICAL PROTEIN -	1	4	4	4	4	4	4	19.6	19.6	19.6	24.535	224	1.2063e-35	53022000	0.29607	0.000225835
Rv1886c	7	6	6	FALSE	fbpB	SECRETED ANTIGEN 85-B FBPB (85B) (ANTIGEN 85 COMPLEX B) (MYCOLYL TRANSFERASE 85B) (FIBRONECTIN-BINDING PROTEIN B) (EXTRACELLULAR ALPHA-ANTIGEN)	Both	>MTC:Rv1886c [A8] SECRETED ANTIGEN 85-B FBPB (85B) (ANTIGEN 85 COMPLEX B) (MYCOLYL TRANSFERASE 85B) (FIBRONECTIN-BINDING PROTEIN B) (EXTRACELLULAR ALPHA-ANTIGEN) fbpB	1	7	8	6	6	6	6	17.3	13.9	13.9	53.922	509	2.1613e-163	1080800000	6.03509	0.00460342
Rv1891	1	1	1	FALSE	_	CONSERVED HYPOTHETICAL PROTEIN	Both	>MTC:Rv1891 [A8] CONSERVED HYPOTHETICAL PROTEIN -	1	1	1	1	1	1	1	8.4	8.4	8.4	20.312	202	0.00010196	8538100	0.047676	3.63661e-05
Rv1893	1	1	1	FALSE	_	CONSERVED HYPOTHETICAL PROTEIN	Both	>MTC:Rv1893 [A8] CONSERVED HYPOTHETICAL PROTEIN -	1	1	1	1	1	1	1	11.8	11.8	11.8	10.526	102	0.00035828	493040	0.00275309	2.09999e-06
Rv1899c	3	3	3	FALSE	lppD	POSSIBLE LIPOPROTEIN LPPD	Both	>MTC:Rv1899c [A8] POSSIBLE LIPOPROTEIN LPPD lppD	1	3	3	3	3	3	3	10.8	10.8	10.8	55.552	554	2.8646e-57	12197000	0.0681069	5.19504e-05
Rv1905c	2	2	2	FALSE	aao	PROBABLE D-AMINO ACID OXIDASE	H37Rv	>MTC:Rv1905c [A8] PROBABLE D-AMINO ACID OXIDASE AAO aao	1	2	2	2	2	2	2	3.7	3.7	3.7	53.028	507	2.0637e-08	3235500	1.36852e-05	8.5962e-09
Rv1908c	11	11	11	FALSE	katG	CATALASE-PEROXIDASE-PEROXYNITRITASE T KATG	Both	>MTC:Rv1908c [A8] CATALASE-PEROXIDASE-PEROXYNITRITASE T KATG katG	1	11	14	11	14	11	14	20.1	20.1	20.1	107.71	1000	6.4167e-208	298520000	1.66691	0.00127148
Rv1909c	1	1	1	FALSE	furA	FERRIC UPTAKE REGULATION PROTEIN FURA (FUR)	Both	>MTC:Rv1909c [A8] FERRIC UPTAKE REGULATION PROTEIN FURA (FUR) furA	1	1	1	1	1	1	1	6.6	6.6	6.6	27.303	257	7.5127e-15	195790	0.00109327	8.33923e-07
Rv1914c	2	2	2	FALSE	_	HYPOTHETICAL PROTEIN	Both	>MTC:Rv1914c [A8] HYPOTHETICAL PROTEIN -	1	2	2	2	2	2	2	17.3	17.3	17.3	18.645	173	4.3774e-15	560760	0.00313123	2.38843e-06
Rv1919c	10	10	10	FALSE	_	CONSERVED HYPOTHETICAL PROTEIN	Both	>MTC:Rv1919c [A8] CONSERVED HYPOTHETICAL PROTEIN -	1	10	10	10	10	10	10	46.5	46.5	46.5	20.561	187	1.1714e-85	635480000	3.54846	0.00270668
Rv1923	2	2	2	FALSE	lipD	PROBABLE LIPASE LIPD	Both	>MTC:Rv1923 [A8] PROBABLE LIPASE LIPD lipD	1	2	2	2	2	2	2	3.7	3.7	3.7	78.621	760	4.7619e-34	9297200	0.0519147	3.95993e-05
Rv1924c	1	1	1	FALSE	_	HYPOTHETICAL PROTEIN	Both	>MTC:Rv1924c [A8] HYPOTHETICAL PROTEIN -	1	1	1	1	1	1	1	9.6	9.6	9.6	29.539	270	3.1773e-07	9322500	0.052056	3.97071e-05
Rv1925	5	5	5	FALSE	fadD31	PROBABLE ACYL-COA LIGASE FADD31 (ACYL-COA SYNTHETASE) (ACYL-COA SYNTHASE)	Both	>MTC:Rv1925 [A8] PROBABLE ACYL-CoA LIGASE FADD31 (ACYL-COA SYNTHETASE) (ACYL-CoA SYNTHASE) fadD31	1	5	5	5	5	5	5	9.5	9.5	9.5	71.687	671	3.4871e-45	18149000	0.101342	7.73016e-05
Rv1926c	4	4	4	FALSE	mpt63	IMMUNOGENIC PROTEIN MPT63 (ANTIGEN MPT63/MPB63) (16 KDA IMMUNOPROTECTIVE EXTRACELLULAR PROTEIN)	Both	>MTC:Rv1926c [A8] IMMUNOGENIC PROTEIN MPT63 (ANTIGEN MPT63/MPB63) (16 kDa IMMUNOPROTECTIVE EXTRACELLULAR PROTEIN) mpt63	1	4	4	4	4	4	4	37.1	37.1	37.1	18.431	178	1.9235e-85	394960000	2.20542	0.00168224
Rv1928c	3	3	3	FALSE	_	PROBABLE SHORT-CHAIN TYPE DEHYDROGENASE/REDUCTASE	Both	>MTC:Rv1928c [A7] PROBABLE SHORT-CHAIN TYPE DEHYDROGENASE/REDUCTASE -	1	3	3	3	3	3	3	6.9	6.9	6.9	55.597	534	3.5723e-50	12676000	0.0707816	5.39906e-05
Rv1932	4	4	4	FALSE	tpx	ROBABLE THIOL PEROXIDASE TPX	Both	>MTC:Rv1932 [A8] PROBABLE THIOL PEROXIDASE TPX tpx	1	4	5	4	5	4	5	13.2	13.2	13.2	56.251	545	2.157e-95	16425000	0.0917157	6.99586e-05
Rv1938	1	1	1	FALSE	ephB	PROBABLE EPOXIDE HYDROLASE EPHB (EPOXIDE HYDRATASE)	H37Rv	>MTC:Rv1938 [A8] PROBABLE EPOXIDE HYDROLASE EPHB (EPOXIDE HYDRATASE) ephB	1	1	1	1	1	1	1	2.4	2.4	2.4	49.499	450	4.032e-05	329790	1.39491e-06	8.76199e-10
Rv1942c	1	1	1	FALSE	_	CONSERVED HYPOTHETICAL PROTEIN	Both	>MTC:Rv1942c [A8] CONSERVED HYPOTHETICAL PROTEIN -	1	1	1	1	1	1	1	5.6	5.6	5.6	20.986	198	1.6442e-09	33565000	0.187424	0.000142963
Rv1943c	1	1	1	FALSE	_	CONSERVED HYPOTHETICAL PROTEIN	H37Rv	>MTC:Rv1943c [A8] CONSERVED HYPOTHETICAL PROTEIN -	1	1	1	1	1	1	1	8.6	8.6	8.6	17.65	163	9.1475e-08	187000	7.90951e-07	4.96829e-10
Rv1944c	1	1	1	FALSE	_	CONSERVED HYPOTHETICAL PROTEIN	Both	>MTC:Rv1944c [A8] CONSERVED HYPOTHETICAL PROTEIN -	1	1	1	1	1	1	1	5.7	5.7	5.7	33.281	318	8.1164e-48	18426000	0.102889	7.84814e-05
Rv1962c	3	3	3	FALSE	_	CONSERVED HYPOTHETICAL PROTEIN WITH PIN DOMAIN	Both	>MTC:Rv1962c [A8] CONSERVED HYPOTHETICAL PROTEIN -	1	3	3	3	3	3	3	24.8	24.8	24.8	17.777	165	1.7669e-36	13324000	0.0744	5.67506e-05
Rv1977	2	2	2	FALSE	_	CONSERVED HYPOTHETICAL PROTEIN	Both	>MTC:Rv1977 [A5] CONSERVED HYPOTHETICAL PROTEIN -	1	2	2	2	2	2	2	4.5	4.5	4.5	41.433	378	1.1329e-20	30874000	0.172398	0.000131501
Rv1978	4	4	4	FALSE	_	CONSERVED HYPOTHETICAL PROTEIN	Both	>MTC:Rv1978 [A7] CONSERVED HYPOTHETICAL PROTEIN -	1	4	4	4	4	4	4	14.3	14.3	14.3	36.725	343	3.275e-53	124060000	0.69274	0.000528406
Rv1980c	6	6	6	FALSE	mpt64	IMMUNOGENIC PROTEIN MPT64 (ANTIGEN MPT64/MPB64)	Both	>MTC:Rv1980c [A7] IMMUNOGENIC PROTEIN MPT64 (ANTIGEN MPT64/MPB64) mpt64	1	6	7	6	7	6	7	26.5	26.5	26.5	34.983	321	5.3303e-71	487660000	2.72305	0.00207708
Rv1984c	1	1	1	FALSE	cfp21	PROBABLE CUTINASE PRECURSOR CFP21	Both	>MTC:Rv1984c [A7] PROBABLE CUTINASE PRECURSOR CFP21 cfp21	1	1	1	1	1	1	1	6.3	6.3	6.3	25.634	255	1.1621e-32	4654900	0.0259925	1.98265e-05
Rv1987	1	1	1	FALSE	_	POSSIBLE CHITINASE	Both	>MTC:Rv1987 [A7] POSSIBLE CHITINASE -	1	1	1	1	1	1	1	5.3	5.3	5.3	24.881	243	0.0055867	461300	0.00257586	1.9648e-06
Rv1989c	1	1	1	FALSE	_	HYPOTHETICAL PROTEIN	H37Rv	>MTC:Rv1989c [A8] HYPOTHETICAL PROTEIN -	1	1	1	1	1	1	1	2.7	2.7	2.7	28.312	262	0.083912	1659000	7.01705e-06	4.4077e-09
Rv1990c	1	1	1	FALSE	_	PROBABLE TRANSCRIPTIONAL REGULATORY PROTEIN	Both	>MTC:Rv1990c [A8] PROBABLE TRANSCRIPTIONAL REGULATORY PROTEIN -	1	1	1	1	1	1	1	7.3	7.3	7.3	20.539	191	5.6619e-15	4385100	0.024486	1.86773e-05
Rv1993c	3	3	3	FALSE	_	CONSERVED HYPOTHETICAL PROTEIN	Both	>MTC:Rv1993c [A8] CONSERVED HYPOTHETICAL PROTEIN -	1	3	4	3	4	3	4	20.2	20.2	20.2	17.221	168	9.4953e-35	112400000	0.627631	0.000478743
Rv1995	1	1	1	FALSE	_	HYPOTHETICAL PROTEIN	Both	>MTC:Rv1995 [A8] HYPOTHETICAL PROTEIN -	1	1	1	1	1	1	1	3	3	3	32.071	297	6.9529e-09	11694000	0.0652982	4.9808e-05
Rv1998c	1	1	1	FALSE	_	CONSERVED HYPOTHETICAL PROTEIN	Both	>MTC:Rv1998c [A8] CONSERVED HYPOTHETICAL PROTEIN -	1	1	1	1	1	1	1	3.2	3.2	3.2	32.532	311	0.0004164	23770000	0.13273	0.000101243
Rv2010	1	1	1	FALSE	_	CONSERVED HYPOTHETICAL PROTEIN	H37Rv	>MTC:Rv2010 [A8] CONSERVED HYPOTHETICAL PROTEIN -	1	1	2	1	2	1	2	7	7	7	20.506	185	1.38e-15	1180400	4.99272e-06	3.13613e-09
Rv2018	3	3	3	FALSE	_	CONSERVED HYPOTHETICAL PROTEIN	Both	>MTC:Rv2018 [A8] CONSERVED HYPOTHETICAL PROTEIN -	1	3	3	3	3	3	3	7.7	7.7	7.7	46.412	426	9.8488e-16	32113000	0.179316	0.000136778
Rv2022c	1	1	1	FALSE	_	CONSERVED HYPOTHETICAL PROTEIN	Both	>MTC:Rv2022c [A8] CONSERVED HYPOTHETICAL PROTEIN -;>MTC:Rv3182 [A8] CONSERVED HYPOTHETICAL PROTEIN -	2	1	1	1	1	1	1	3	3	3	33.161	297	6.713e-12	13471000	0.0752208	5.73767e-05
Rv2026c	2	2	2	FALSE	_	CONSERVED HYPOTHETICAL PROTEIN	Both	>MTC:Rv2026c [A8] CONSERVED HYPOTHETICAL PROTEIN -	1	2	2	2	2	2	2	5.7	5.7	5.7	38.552	366	3.9828e-07	3898400	0.0217683	1.66044e-05
Rv2029c	1	1	1	FALSE	pfkB	PROBABLE PHOSPHOFRUCTOKINASE PFKB (PHOSPHOHEXOKINASE)	H37Rv	>MTC:Rv2029c [A8] Probable phosphofructokinase PfkB (PHOSPHOHEXOKINASE) pfkB	1	1	1	1	1	1	1	2.6	2.6	2.6	40.578	389	0.039317	660490	2.79367e-06	1.75482e-09
Rv2030c	3	3	3	FALSE	_	CONSERVED HYPOTHETICAL PROTEIN	Both	>MTC:Rv2030c [A8] CONSERVED HYPOTHETICAL PROTEIN -;>MTC:Mb2056c [A1] CONSERVED HYPOTHETICAL PROTEIN [FIRST PART] -	2	3	3	3	3	3	3	3.3	3.3	3.3	93.539	859	1.5261e-14	6395300	0.0357108	2.72393e-05
Rv2031c	9	9	9	FALSE	hspX	HEAT SHOCK PROTEIN HSPX (ALPHA-CRSTALLIN HOMOLOG) (14 KDA ANTIGEN) (HSP16.3)	Both	>MTC:Rv2031c [A8] HEAT SHOCK PROTEIN HSPX (ALPHA-CRSTALLIN HOMOLOG) (14 kDa ANTIGEN) (HSP16.3) hspX	1	9	9	9	9	9	9	41.6	41.6	41.6	27.812	250	3.4496e-79	82802000	0.462359	0.000352676
Rv2034	1	1	1	FALSE	_	PROBABLE ARSR-TYPE REPRESSOR PROTEIN	Both	>MTC:Rv2034 [A8] Probable ArsR-type repressor protein -	1	1	1	1	1	1	1	5.9	5.9	5.9	23.623	219	1.0964e-21	7808000	0.0435992	3.32564e-05
Rv2037c	9	9	9	FALSE	_	POSSIBLE CONSERVED TRANSMEMBRANE PROTEIN	Both	>MTC:Rv2037c [A8] POSSIBLE CONSERVED TRANSMEMBRANE PROTEIN -	1	9	9	9	9	9	9	28.5	28.5	28.5	56.076	530	9.1745e-155	446250000	2.49182	0.0019007
Rv2041c	4	4	4	FALSE	_	PROBABLE SUGAR-BINDING LIPOPROTEIN	Both	>MTC:Rv2041c [A8] Probable sugar-binding lipoprotein -	1	4	4	4	4	4	4	12.2	12.2	12.2	58.152	540	2.1318e-94	120710000	0.674034	0.000514137
Rv2042c	4	4	4	FALSE	_	CONSERVED HYPOTHETICAL PROTEIN	Both	>MTC:Rv2042c [A8] CONSERVED HYPOTHETICAL PROTEIN -	1	4	4	4	4	4	4	14.6	14.6	14.6	38.81	356	7.6772e-91	38084000	0.212658	0.00016221
Rv2046	3	3	3	FALSE	lppI	PROBABLE LIPOPROTEIN LPPI	Both	>MTC:Rv2046 [A8] Probable lipoprotein lppI lppI	1	3	3	3	3	3	3	13.5	13.5	13.5	33.146	334	4.8854e-34	54077000	0.301961	0.000230329
Rv2050	3	3	3	FALSE	_	CONSERVED HYPOTHETICAL PROTEIN	Both	>MTC:Rv2050 [A8] CONSERVED HYPOTHETICAL PROTEIN -	1	3	4	3	4	3	4	10.9	10.9	10.9	22.393	202	1.4342e-17	34850000	0.194599	0.000148436
Rv2051c	3	3	3	FALSE	ppm1	POLYPRENOL-MONOPHOSPHOMANNOSE SYNTHASE PPM1	Both	>MTC:Rv2051c [A8] Polyprenol-monophosphomannose synthase Ppm1 ppm1	1	3	4	3	4	3	4	5.7	5.7	5.7	125.1	1177	9.1513e-34	2259900	0.0126191	9.62554e-06
Rv2052c	1	1	1	FALSE	_	CONSERVED HYPOTHETICAL PROTEIN	H37Rv	>MTC:Rv2052c [A8] CONSERVED HYPOTHETICAL PROTEIN -	1	1	1	1	1	1	1	1.9	1.9	1.9	64.307	616	5.4884e-26	1358200	5.74476e-06	3.60852e-09
Rv2054	9	9	9	FALSE	_	CONSERVED HYPOTHETICAL PROTEIN	Both	>MTC:Rv2054 [A8] CONSERVED HYPOTHETICAL PROTEIN -	1	9	10	9	10	9	10	41.1	41.1	41.1	26.976	253	1.4208e-163	1961700000	10.954	0.00835542
Rv2057c	1	1	1	FALSE	rpmG1	PROBABLE RIBOSOMAL PROTEIN L33	H37Rv	>MTC:Rv2057c [A8] Probable ribosomal protein L33 rpmG1	1	1	1	1	1	1	1	7.3	7.3	7.3	18.465	165	0.068136	974530	4.12196e-06	2.58917e-09
Rv2061c	7	7	7	FALSE	_	CONSERVED HYPOTHETICAL PROTEIN	Both	>MTC:Rv2061c [A8] CONSERVED HYPOTHETICAL PROTEIN -	1	7	8	7	8	7	8	39.7	39.7	39.7	43.141	406	2.6808e-82	514520000	2.87303	0.00219148
Rv2062c	2	2	2	FALSE	cobN	PROBABLE COBALAMIN BIOSYNTHESIS PROTEIN COBN	Both	>MTC:Rv2062c [A8] Probable cobalamin biosynthesis protein cobN cobN	1	2	2	2	2	2	2	1.5	1.5	1.5	145.49	1359	6.0414e-05	2586200	0.0144411	1.10153e-05
Rv2063	1	1	1	FALSE	_	CONSERVED HYPOTHETICAL PROTEIN	Both	>MTC:Rv2063 [A8] CONSERVED HYPOTHETICAL PROTEIN -	1	1	1	1	1	1	1	15.6	15.6	15.6	11.737	109	0.00091885	134100	0.000748802	5.71169e-07
Rv2068c	3	3	3	FALSE	blaC	CLASS A BETA-LACTAMASE BLAC	Both	>MTC:Rv2068c [A8] CLASS A BETA-LACTAMASE BLAC blaC	1	3	4	3	4	3	4	13.5	13.5	13.5	32.951	310	1.493e-37	75887000	0.423746	0.000323224
Rv2074	3	3	3	FALSE	_	CONSERVED HYPOTHETICAL PROTEIN	Both	>MTC:Rv2074 [A5] CONSERVED HYPOTHETICAL PROTEIN -	1	3	3	3	3	3	3	31.1	31.1	31.1	19.51	180	1.1105e-23	9973700	0.0556922	4.24807e-05
Rv2076c	1	1	1	FALSE	_	HYPOTHETICAL PROTEIN	H37Rv	>MTC:Rv2076c [A7] HYPOTHETICAL PROTEIN -	1	1	1	1	1	1	1	2.9	2.9	2.9	24.806	241	0.0069054	1389900	5.87884e-06	3.69274e-09
Rv2080	1	1	1	FALSE	lppJ	POSSIBLE LIPOPROTEIN LPPJ	Both	>MTC:Rv2080 [A8] Possible lipoprotein lppJ lppJ	1	1	2	1	2	1	2	3.3	3.3	3.3	38.735	363	1.7575e-11	20536000	0.114671	8.74685e-05
Rv2083	1	1	1	FALSE	_	CONSERVED HYPOTHETICAL PROTEIN	H37Rv	>MTC:Rv2083 [A8] CONSERVED HYPOTHETICAL PROTEIN -	1	1	1	1	1	1	1	2.7	2.7	2.7	100.8	962	0.024413	1750200	7.4028e-06	4.65e-09
Rv2088	1	1	1	FALSE	pknJ	PROBABLE TRANSMEMBRANE SERINE/THREONINE-PROTEIN KINASE J PKNJ (PROTEIN KINASE J) (STPK J)	H37Rv	>MTC:Rv2088 [A8] PROBABLE TRANSMEMBRANE SERINE/THREONINE-PROTEIN KINASE J PKNJ (PROTEIN KINASE J) (STPK J) pknJ	1	1	1	1	1	1	1	2.4	2.4	2.4	65.497	627	2.0398e-19	1041200	4.40395e-06	2.7663e-09
Rv2091c	8	8	8	FALSE	_	PROBABLE MEMBRANE PROTEIN	Both	>MTC:Rv2091c [A8] Probable membrane protein -	1	8	8	8	8	8	8	13.6	13.6	13.6	54.76	514	9.7973e-93	716780000	4.00243	0.00305296
Rv2092c	1	1	1	FALSE	helY	PROBABLE ATP-DEPENDENT DNA HELICASE HELY	H37Rv	>MTC:Rv2092c [A8] PROBABLE ATP-DEPENDENT DNA HELICASE HELY helY	1	1	1	1	1	1	1	0.7	0.7	0.7	117.67	1077	9.4988e-13	4242400	1.7944e-05	1.12714e-08
Rv2093c	1	1	1	FALSE	tatC	PROBABLE SEC-INDEPENDENT PROTEIN TRANSLOCASE TRANSMEMBRANE PROTEIN TATC	Both	>MTC:Rv2093c [A8] Probable Sec-independent protein translocase transmembrane protein tatC tatC	1	1	1	1	1	1	1	3.1	3.1	3.1	46.606	425	4.3943e-05	902470	0.00503931	3.84387e-06
Rv2094c	2	2	2	FALSE	tatA	PROBABLE SEC-INDEPENDENT PROTEIN TRANSLOCASE MEMBRANE-BOUND PROTEIN TATA	Both	>MTC:Rv2094c [A8] PROBABLE SEC-INDEPENDENT PROTEIN TRANSLOCASE MEMBRANE-BOUND PROTEIN TATA tatA	1	2	2	2	2	2	2	15.2	15.2	15.2	22.858	210	2.8987e-27	15171000	0.0847135	6.46175e-05
Rv2095c	1	1	1	FALSE	_	CONSERVED HYPOTHETICAL PROTEIN	H37Rv	>MTC:Rv2095c [A8] CONSERVED HYPOTHETICAL PROTEIN -	1	1	1	1	1	1	1	3.3	3.3	3.3	45.626	426	0.0023787	1679200	7.10249e-06	4.46136e-09
Rv2096c	1	1	1	FALSE	_	CONSERVED HYPOTHETICAL PROTEIN	H37Rv	>MTC:Rv2096c [A8] CONSERVED HYPOTHETICAL PROTEIN -	1	1	1	1	1	1	1	3.1	3.1	3.1	38.019	359	0.061605	178740	7.56014e-07	4.74883e-10
Rv2109c	5	5	5	FALSE	prcA	PROTEASOME (ALPHA SUBUNIT) PRCA	Both	>MTC:Rv2109c [A8] proteasome (alpha subunit) PrcA prcA	1	5	5	5	5	5	5	24.6	24.6	24.6	39.306	366	5.0043e-40	74152000	0.414058	0.000315834
Rv2110c	6	6	6	FALSE	prcB	PROTEASOME (BETA SUBUNIT) PRCB	Both	>MTC:Rv2110c [A8] proteasome (beta subunit) PrcB prcB	1	6	6	6	6	6	6	20	20	20	42.639	400	1.3014e-87	74867000	0.418051	0.000318879
Rv2112c	1	1	1	FALSE	_	CONSERVED HYPOTHETICAL PROTEIN	H37Rv	>MTC:Rv2112c [A8] CONSERVED HYPOTHETICAL PROTEIN -	1	1	1	1	1	1	1	2.1	2.1	2.1	88.559	840	1.9916e-09	277850	1.17522e-06	7.38203e-10
Rv2113	5	5	5	FALSE	_	PROBABLE INTEGRAL MEMBRANE PROTEIN	Both	>MTC:Rv2113 [A8] Probable integral membrane protein -	1	5	6	5	6	5	6	11.2	11.2	11.2	46.505	438	1.2625e-86	38354000	0.214165	0.00016336
Rv2114	1	1	1	FALSE	_	HYPOTHETICAL PROTEIN	Both	>MTC:Rv2114 [A8] HYPOTHETICAL PROTEIN -	1	1	1	1	1	1	1	2.8	2.8	2.8	34.494	318	6.713e-12	14338000	0.0800621	6.10695e-05
Rv2116	3	3	3	FALSE	lppK	PROBABLE CONSERVED LIPOPROTEIN LPPK	Both	>MTC:Rv2116 [A8] Probable conserved lipoprotein lppK lppK	1	3	5	3	5	3	5	18.4	18.4	18.4	22.996	217	7.3773e-75	499210000	2.78754	0.00212627
Rv2118c	4	4	4	FALSE	_	POSSIBLE RNA METHYLTRANSFERASE	Both	>MTC:Rv2118c [A8] POSSIBLE RNA METHYLTRANSFERASE -	1	4	4	4	4	4	4	18.3	18.3	18.3	35.897	339	1.8708e-59	43346000	0.24204	0.000184623
Rv2120c	1	1	1	FALSE	_	PROBABLE CONSERVED INTEGRAL MEMBRANE PROTEIN	Both	>MTC:Rv2120c [A8] PROBABLE CONSERVED INTEGRAL MEMBRANE PROTEIN -	1	1	1	1	1	1	1	4.7	4.7	4.7	47.9	467	4.4766e-24	667980	0.00372994	2.84511e-06
Rv2121c	4	4	4	FALSE	hisG	PROBABLE ATP PHOSPHORIBOSYLTRANSFERASE HISG	Both	>MTC:Rv2121c [A8] Probable ATP phosphoribosyltransferase HisG hisG	1	4	4	4	4	4	4	13.8	13.8	13.8	37.85	355	2.4481e-76	79707000	0.445077	0.000339494
Rv2127	1	1	1	FALSE	ansP1	PROBABLE L-ASPARAGINE PERMEASE ANSP1	Both	>MTC:Rv2127 [A8] Probable L-asparagine permease ansP1 ansP1	1	1	1	1	1	1	1	1.7	1.7	1.7	74.702	720	1.9517e-21	7885000	0.0440291	3.35844e-05
Rv2129c	10	10	10	FALSE	_	PROBABLE OXIDOREDUCTASE	Both	>MTC:Rv2129c [A8] Probable oxidoreductase -	1	10	13	10	13	10	13	32.4	32.4	32.4	55.576	521	2.1842e-235	857540000	4.78843	0.0036525
Rv2130c	5	5	5	FALSE	mshC	CYSTEINE:1D-MYO-INOSITYL 2-AMINO-2-DEOXY--D-GLUCOPYRANOSIDE LIGASE MSHC	Both	>MTC:Rv2130c [A8] Probable cysteinyl-tRNA synthetase CysS2 cysS2	1	5	5	5	5	5	5	11.9	11.9	11.9	64.236	581	2.802e-93	25920000	0.144735	0.0001104
Rv2131c	1	1	1	FALSE	cysQ	POSSIBLE MONOPHOSPHATASE CYSQ	Both	>MTC:Rv2131c [A8] POSSIBLE MONOPHOSPHATASE CYSQ cysQ	1	1	1	1	1	1	1	4.1	4.1	4.1	40.973	391	2.103e-42	1570500	0.00876953	6.68919e-06
Rv2134c	1	1	1	FALSE	_	CONSERVED HYPOTHETICAL PROTEIN	H37Rv	>MTC:Rv2134c [A8] CONSERVED HYPOTHETICAL PROTEIN -	1	1	1	1	1	1	1	3.9	3.9	3.9	24.902	231	6.9529e-09	10010000	4.23392e-05	2.6595e-08
Rv2135c	1	1	1	FALSE	_	CONSERVED HYPOTHETICAL PROTEIN	Both	>MTC:Rv2135c [A8] CONSERVED HYPOTHETICAL PROTEIN -	1	1	1	1	1	1	1	3.4	3.4	3.4	37.35	350	0.00025082	9572900	0.0534542	4.07736e-05
Rv2136c	1	1	1	FALSE	_	POSSIBLE CONSERVED TRANSMEMBRANE PROTEIN	H37Rv	>MTC:Rv2136c [A8] Possible conserved transmembrane protein -	1	1	1	1	1	1	1	4.3	4.3	4.3	46.964	444	0.00023984	225550	9.54006e-07	5.9925e-10
Rv2138	6	6	6	FALSE	lppL	PROBABLE CONSERVED LIPOPROTEIN LPPL	Both	>MTC:Rv2138 [A8] Probable conserved lipoprotein LppL lppL	1	6	6	6	6	6	6	24.1	24.1	24.1	39.241	382	3.529e-188	159730000	0.891918	0.000680334
Rv2139	1	1	1	FALSE	pyrD	PROBABLE DIHYDROOROTATE DEHYDROGENASE PYRD	Both	>MTC:Rv2139 [A8] Probable dihydroorotate dehydrogenase PyrD pyrD	1	1	1	1	1	1	1	2.9	2.9	2.9	61.766	580	1.7518e-18	6345100	0.0354305	2.70255e-05
Rv2140c	3	3	3	FALSE	TB18.6	CONSERVED HYPOTHETICAL PROTEIN TB18.6	Both	>MTC:Rv2140c [A8] CONSERVED HYPOTHETICAL PROTEIN TB18.6 TB18.6	1	3	5	3	5	3	5	16.1	16.1	16.1	39.733	379	1.3332e-42	391180000	2.18431	0.00166614
Rv2141c	6	6	6	FALSE	_	CONSERVED HYPOTHETICAL PROTEIN	Both	>MTC:Rv2141c [A8] CONSERVED HYPOTHETICAL PROTEIN -	1	6	7	6	7	6	7	13.7	13.7	13.7	61.285	578	1.202e-54	82987000	0.463392	0.000353464
Rv2142c	1	1	1	FALSE	_	HYPOTHETICAL PROTEIN	H37Rv	>MTC:Rv2142c [A8] HYPOTHETICAL PROTEIN -	1	1	1	1	1	1	1	10.4	10.4	10.4	13.474	115	5.4884e-26	4550100	1.92455e-05	1.20889e-08
Rv2145c	8	8	8	FALSE	wag31	CONSERVED HYPOTHETICAL PROTEIN WAG31	Both	>MTC:Rv2145c [A8] CONSERVED HYPOTHETICAL PROTEIN WAG31 wag31	1	8	8	8	8	8	8	38.1	38.1	38.1	33.333	310	6.8736e-117	500920000	2.79709	0.00213356
Rv2146c	2	2	2	FALSE	_	POSSIBLE CONSERVED TRANSMEMBRANE PROTEIN	Both	>MTC:Rv2146c [A8] Possible conserved transmembrane protein -	1	2	2	2	2	2	2	5.6	5.6	5.6	24.116	215	4.2178e-20	34778000	0.194197	0.000148129
Rv2148c	1	1	1	FALSE	_	CONSERVED HYPOTHETICAL PROTEIN	H37Rv	>MTC:Rv2148c [A8] CONSERVED HYPOTHETICAL PROTEIN -	1	1	1	1	1	1	1	2.6	2.6	2.6	48.196	454	1.1428e-14	1232800	5.21436e-06	3.27535e-09
Rv2149c	2	2	2	FALSE	yfiH	CONSERVED HYPOTHETICAL PROTEIN YFIH	Both	>MTC:Rv2149c [A8] conserved hypothetical protein YfiH yfiH	1	2	2	2	2	2	2	7	7	7	35.017	341	4.5397e-08	7187600	0.0401349	3.0614e-05
Rv2159c	10	10	10	FALSE	_	CONSERVED HYPOTHETICAL PROTEIN	Both	>MTC:Rv2159c [A8] CONSERVED HYPOTHETICAL PROTEIN -	1	10	13	10	13	10	13	23.8	23.8	23.8	68.5	640	8.6329e-129	187670000	1.04793	0.000799338
Rv2161c	2	2	2	FALSE	_	CONSERVED HYPOTHETICAL PROTEIN	Both	>MTC:Rv2161c [A8] CONSERVED HYPOTHETICAL PROTEIN -	1	2	2	2	2	2	2	9	9	9	43.37	409	1.0569e-19	37278000	0.208157	0.000158777
Rv2162c	1;1	1;1	1;1	FALSE	PE_PGRS38	PE-PGRS FAMILY PROTEIN	H37Rv	>MTC:Rv2162c [A5] PE-PGRS FAMILY PROTEIN PE_PGRS38;>MTC:Mb2186c [A3] conserved hypothetical protein, PE_PGRS PE_PGRS38	2	1	1	1	1	1	1	2.6	2.6	2.6	45.079	538	0.010506	18196000	7.69634e-05	4.83438e-08
Rv2165c	1	1	1	FALSE	_	CONSERVED HYPOTHETICAL PROTEIN	H37Rv	>MTC:Rv2165c [A8] CONSERVED HYPOTHETICAL PROTEIN -	1	1	1	1	1	1	1	2.8	2.8	2.8	57.756	541	1.7552e-06	887670	3.75457e-06	2.3584e-09
Rv2166c	3	3	3	FALSE	_	CONSERVED HYPOTHETICAL PROTEIN	Both	>MTC:Rv2166c [A8] CONSERVED HYPOTHETICAL PROTEIN -	1	3	3	3	3	3	3	17.4	17.4	17.4	23.591	213	4.8687e-09	39643000	0.221363	0.00016885
Rv2169c	1	1	1	FALSE	_	PROBABLE CONSERVED TRANSMEMBRANE PROTEIN	Both	>MTC:Rv2169c [A8] PROBABLE CONSERVED TRANSMEMBRANE PROTEIN -	1	1	2	1	2	1	2	23.6	23.6	23.6	20.88	191	1.2739e-59	21873000	0.122137	9.31631e-05
Rv2171	4	4	4	FALSE	lppM	PROBABLE CONSERVED LIPOPROTEIN LPPM	Both	>MTC:Rv2171 [A8] Probable conserved lipoprotein lppM lppM	1	4	4	4	4	4	4	15.9	15.9	15.9	31.523	302	1.681e-38	230330000	1.28614	0.000981039
Rv2172c	2	2	2	FALSE	_	CONSERVED HYPOTHETICAL PROTEIN	H37Rv	>MTC:Rv2172c [A8] CONSERVED HYPOTHETICAL PROTEIN -	1	2	3	2	3	2	3	7.1	7.1	7.1	42.618	393	1.199e-37	4205500	1.77879e-05	1.11733e-08
Rv2174	3	3	3	FALSE	mptA	ALPHA(1->6)MANNOSYLTRANSFERASE. POSSIBLE CONSERVED INTEGRAL MEMBRANE PROTEIN	Both	>MTC:Rv2174 [A6] Possible conserved integral membrane protein -;>MTC:JTY_2183 [A2] putative transmembrane protein -	2	3	3	3	3	3	3	7.7	7.7	7.7	60.473	568	1.5417e-19	13009000	0.0726411	5.54089e-05
Rv2175c	3	3	3	FALSE	_	CONSERVED HYPOTHETICAL REGULATORY PROTEIN	Both	>MTC:Rv2175c [A8] conserved hypothetical regulatory protein -	1	3	3	3	3	3	3	11.1	11.1	11.1	44.742	423	7.44e-33	14187000	0.0792189	6.04263e-05
Rv2181	1	1	1	FALSE	_	PROBABLE ALPHA(1->2)MANNOSYLTRANSFERASE. PROBABLE CONSERVED INTEGRAL MEMBRANE PROTEIN.	Both	>MTC:Rv2181 [A8] Probable conserved integral membrane protein -	1	1	1	1	1	1	1	3.2	3.2	3.2	62.495	566	1.0945e-36	6992100	0.0390433	2.97813e-05
Rv2182c	1	1	1	FALSE	_	1-ACYLGLYCEROL-3-PHOSPHATE O-ACYLTRANSFERASE	Both	>MTC:Rv2182c [A8] 1-acylglycerol-3-phosphate O-acyltransferase -	1	1	1	1	1	1	1	3	3	3	36.608	330	0.14749	716350	0.00400003	3.05113e-06
Rv2183c	2	2	2	FALSE	_	CONSERVED HYPOTHETICAL PROTEIN	Both	>MTC:Rv2183c [A8] CONSERVED HYPOTHETICAL PROTEIN -	1	2	2	2	2	2	2	12.7	12.7	12.7	20.78	205	1.1824e-12	51946000	0.290062	0.000221252
Rv2185c	9	9	9	FALSE	TB16.3	CONSERVED HYPOTHETICAL PROTEIN TB16.3	Both	>MTC:Rv2185c [A8] CONSERVED HYPOTHETICAL PROTEIN TB16.3 TB16.3	1	9	12	9	12	9	12	63.6	63.6	63.6	22.671	206	1.7119e-107	375670000	2.09771	0.00160008
Rv2187	2	2	2	FALSE	fadD15	PROBABLE LONG-CHAIN-FATTY-ACID-COA LIGASE FADD15 (FATTY-ACID-COA SYNTHETASE) (FATTY-ACID-COA SYNTHASE)	Both	>MTC:Rv2187 [A8] Probable long-chain-fatty-acid-CoA ligase fadD15 (FATTY-ACID-CoA SYNTHETASE) (FATTY-ACID-CoA SYNTHASE) fadD15	1	2	2	2	2	2	2	2.2	2.2	2.2	118.69	1124	2.9065e-10	15221000	0.0849927	6.48304e-05
Rv2192c	2	2	2	FALSE	trpD	PROBABLE ANTHRANILATE PHOSPHORIBOSYLTRANSFERASE TRPD	Both	>MTC:Rv2192c [A8] Probable anthranilate phosphoribosyltransferase TrpD trpD	1	2	2	2	2	2	2	6.7	6.7	6.7	45.109	445	5.865e-26	4735400	0.026442	2.01694e-05
Rv2194	1	1	1	FALSE	qcrC	PROBABLE UBIQUINOL-CYTOCHROME C REDUCTASE QCRC(CYTOCHROME C SUBUNIT)	Both	>MTC:Rv2194 [A8] Probable Ubiquinol-cytochrome C reductase QcrC(cytochrome C subunit) qcrC	1	1	1	1	1	1	1	3.8	3.8	3.8	32.897	316	1.7575e-11	79087000	0.441615	0.000336853
Rv2195	14	14	14	FALSE	qcrA	PROBABLE RIESKE IRON-SULFUR PROTEIN QCRA	Both	>MTC:Rv2195 [A8] Probable Rieske iron-sulfur protein QcrA qcrA	1	14	18	14	18	14	18	26.2	26.2	26.2	64.755	595	8.1559e-212	717700000	4.00757	0.00305688
Rv2196	4	4	4	FALSE	qcrB	PROBABLE UBIQUINOL-CYTOCHROME C REDUCTASE QCRB (CYTOCHROME B SUBUNIT)	Both	>MTC:Rv2196 [A8] Probable Ubiquinol-cytochrome C reductase QcrB (cytochrome B subunit) qcrB	1	4	4	4	4	4	4	10.2	10.2	10.2	65.905	597	7.6513e-27	111920000	0.624951	0.000476698
Rv2197c	4	4	4	FALSE	_	PROBABLE CONSERVED TRANSMEMBRANE PROTEIN	Both	>MTC:Rv2197c [A8] Probable conserved transmembrane protein -	1	4	4	4	4	4	4	11.8	11.8	11.8	35.2	331	8.1331e-21	137500000	0.767788	0.00058565
Rv2198c	4	4	4	FALSE	mmpS3	PROBABLE CONSERVED MEMBRANE PROTEIN MMPS3	Both	>MTC:Rv2198c [A8] PROBABLE CONSERVED MEMBRANE PROTEIN MMPS3 mmpS3	1	4	5	4	5	4	5	13.6	13.6	13.6	36.536	354	4.7429e-64	582870000	3.25469	0.0024826
Rv2200c	11	11	11	FALSE	ctaC	PROBABLE TRANSMEMBRANE CYTOCHROME C OXIDASE (SUBUNIT II) CTAC	Both	>MTC:Rv2200c [A8] PROBABLE TRANSMEMBRANE CYTOCHROME C OXIDASE (SUBUNIT II) CTAC ctaC	1	11	12	11	12	11	12	25.7	25.7	25.7	44.673	404	1.0672e-114	1462600000	8.16703	0.00622962
Rv2201	2	2	2	FALSE	asnB	PROBABLE ASPARAGINE SYNTHETASE ASNB	Both	>MTC:Rv2201 [A8] Probable asparagine synthetase AsnB asnB	1	2	2	2	2	2	2	2.8	2.8	2.8	84.643	779	2.7233e-35	79113000	0.44176	0.000336964
Rv2202c	7	7	7	FALSE	adoK	ADENOSINE KINASE	Both	>MTC:Rv2202c [A8] Probable carbohydrate kinase CbhK cbhK	1	7	8	7	8	7	8	36.3	36.3	36.3	39.628	375	6.2531e-96	833720000	4.65542	0.00355104
Rv2203	1	1	1	FALSE	_	POSSIBLE CONSERVED MEMBRANE PROTEIN	Both	>MTC:Rv2203 [A8] POSSIBLE CONSERVED MEMBRANE PROTEIN -	1	1	1	1	1	1	1	4	4	4	28.754	272	1.6442e-09	2140000	0.0119496	9.11485e-06
Rv2204c	4	4	4	FALSE	_	CONSERVED HYPOTHETICAL PROTEIN	Both	>MTC:Rv2204c [A8] CONSERVED HYPOTHETICAL PROTEIN -	1	4	4	4	4	4	4	30.8	30.8	30.8	20.622	198	4.868e-15	19046000	0.106351	8.11222e-05
Rv2207	3	3	3	FALSE	cobT	PROBABLENICOTINATE-NUCLEOTIDE-DIMETHYLBENZIMIDAZOL PHOSPHORIBOSYLTRANSFERASE COBT	Both	>MTC:Rv2207 [A8] Probable nicotinate-nucleotide-dimethylbenzimidazol phosphoribosyltransferase CobT cobT	1	3	3	3	3	3	3	11.6	11.6	11.6	46.585	464	2.2537e-88	6576000	0.0367198	2.8009e-05
Rv2210c	9	9	9	FALSE	ilvE	PROBABLE BRANCHED-CHAIN AMINO ACID TRANSAMINASE ILVE	Both	>MTC:Rv2210c [A8] PROBABLE BRANCHED-CHAIN AMINO ACID TRANSAMINASE ILVE ilvE	1	9	10	9	10	9	10	31.1	31.1	31.1	48.159	450	4.8372e-143	392660000	2.19258	0.00167245
Rv2211c	1	1	1	FALSE	gcvT	PROBABLE AMINOMETHYLTRANSFERASE GCVT (GLYCINE CLEAVAGE SYSTEM T PROTEIN)	Both	>MTC:Rv2211c [A8] Probable aminomethyltransferase GcvT (Glycine cleavage system T protein) gcvT	1	1	1	1	1	1	1	3.5	3.5	3.5	45.468	434	0.0055974	66510	0.000371386	2.83284e-07
Rv2213	6	6	6	FALSE	pepB	PROBABLE AMINOPEPTIDASE PEPB	Both	>MTC:Rv2213 [A8] Probable aminopeptidase PepB pepB	1	6	9	6	9	6	9	18.2	18.2	18.2	63.509	615	2.0146e-110	69624000	0.388774	0.000296548
Rv2215	5	5	5	FALSE	dlaT	DIHYDROLIPOAMIDE ACYLTRANSFERASE	Both	>MTC:Rv2215 [A8] Probable pyruvate dehydrogenase (E2 component) SucB sucB	1	5	6	5	6	5	6	12.7	12.7	12.7	71.157	684	3.8773e-113	65259000	0.3644	0.000277956
Rv2216	5	5	5	FALSE	_	CONSERVED HYPOTHETICAL PROTEIN	Both	>MTC:Rv2216 [A8] CONSERVED HYPOTHETICAL PROTEIN -	1	5	6	5	6	5	6	18.5	18.5	18.5	47.8	465	1.0218e-42	24551000	0.137091	0.000104569
Rv2219	1	1	1	FALSE	_	PROBABLE CONSERVED TRANSMEMBRANE PROTEIN	Both	>MTC:Rv2219 [A8] PROBABLE CONSERVED TRANSMEMBRANE PROTEIN -	1	1	1	1	1	1	1	6	6	6	28.661	267	1.8402e-12	543430	0.00303446	2.31462e-06
Rv2219A	1	1	1	FALSE	_	PROBABLE CONSERVED MEMBRANE PROTEIN	Both	>MTC:Rv2219A [A8] PROBABLE CONSERVED MEMBRANE PROTEIN -	1	1	2	1	2	1	2	6.8	6.8	6.8	26.4	249	3.178e-22	128020000	0.714852	0.000545272
Rv2220	17	17	17	FALSE	glnA1	GLUTAMINE SYNTHETASE GLNA1 (GLUTAMINE SYNTHASE) (GS-I)	Both	>MTC:Rv2220 [A8] GLUTAMINE SYNTHETASE GLNA1 (GLUTAMINE SYNTHASE) (GS-I) glnA1	1	17	21	17	21	17	21	39	39	39	61.341	551	1.8655e-257	3246200000	18.1265	0.0138265
Rv2222c	12	12	12	FALSE	glnA2	PROBABLE GLUTAMINE SYNTHETASE GLNA2 (GLUTAMINE SYNTHASE) (GS-II)	Both	>MTC:Rv2222c [A8] PROBABLE GLUTAMINE SYNTHETASE GLNA2 (GLUTAMINE SYNTHASE) (GS-II) glnA2	1	12	17	12	17	12	17	35	35	35	50.486	454	1.7118e-198	1036000000	5.78493	0.00441261
Rv2224c	10	10	10	FALSE	_	PROBABLE EXPORTED PROTEASE	Both	>MTC:Rv2224c [A8] Probable exported protease -	1	10	10	10	10	10	10	24.2	24.2	24.2	64.062	603	1.5483e-66	232720000	1.29949	0.000991218
Rv2226	1	1	1	FALSE	_	CONSERVED HYPOTHETICAL PROTEIN	H37Rv	>MTC:Rv2226 [A8] CONSERVED HYPOTHETICAL PROTEIN -	1	1	1	1	1	1	1	1.9	1.9	1.9	67.337	621	0.0032762	135880	5.7473e-07	3.61011e-10
Rv2228c	2	2	2	FALSE	_	CONSERVED HYPOTHETICAL PROTEIN	H37Rv	>MTC:Rv2228c [A8] CONSERVED HYPOTHETICAL PROTEIN -	1	2	2	2	2	2	2	7.4	7.4	7.4	41.525	390	1.4948e-08	2180500	9.22283e-06	5.79324e-09
Rv2229c	4	4	3	FALSE	_	CONSERVED HYPOTHETICAL PROTEIN	Both	>MTC:Rv2229c [A7] CONSERVED HYPOTHETICAL PROTEIN -	1	4	4	4	4	3	3	4.9	4.9	4.1	96.883	933	5.4201e-33	1605600	0.00896553	6.83869e-06
Rv2230c	3	2	2	FALSE	_	CONSERVED HYPOTHETICAL PROTEIN	Both	>MTC:Rv2230c [A7] CONSERVED HYPOTHETICAL PROTEIN -	1	3	3	2	2	2	2	5.4	4.1	4.1	60.058	588	5.806e-17	10787000	0.0602336	4.59448e-05
Rv2235	1	1	1	FALSE	_	PROBABLE CONSERVED TRANSMEMBRANE PROTEIN	Both	>MTC:Rv2235 [A8] PROBABLE CONSERVED TRANSMEMBRANE PROTEIN -	1	1	1	1	1	1	1	2.6	2.6	2.6	45.939	418	5.1181e-07	2554300	0.014263	1.08795e-05
Rv2237	3	3	3	FALSE	_	CONSERVED HYPOTHETICAL PROTEIN	Both	>MTC:Rv2237 [A8] CONSERVED HYPOTHETICAL PROTEIN -	1	3	3	3	3	3	3	12.1	12.1	12.1	46.184	412	2.3414e-53	19970000	0.111511	8.50577e-05
Rv2238c	1	1	1	FALSE	ahpE	PROBABLE PEROXIREDOXIN AHPE	Both	>MTC:Rv2238c [A8] Probable peroxiredoxin AhpE ahpE	1	1	1	1	1	1	1	4	4	4	30.377	278	0.061605	52933	0.000295573	2.25456e-07
Rv2240c	2	2	2	FALSE	_	HYPOTHETICAL PROTEIN	Both	>MTC:Rv2240c [A8] HYPOTHETICAL PROTEIN -	1	2	2	2	2	2	2	7.1	7.1	7.1	39.355	392	8.9658e-25	31122000	0.173782	0.000132557
Rv2241	13	13	13	FALSE	aceE	PROBABLE PYRUVATE DEHYDROGENASE E1 COMPONENT ACEE (PYRUVATE DECARBOXYLASE) (PYRUVATE DEHYDROGENASE) (PYRUVIC DEHYDROGENASE)	Both	>MTC:Rv2241 [A8] Probable pyruvate dehydrogenase E1 component aceE (PYRUVATE DECARBOXYLASE) (PYRUVATE DEHYDROGENASE) (PYRUVIC DEHYDROGENASE) aceE	1	13	17	13	17	13	17	13	13	13	123.3	1112	8.0898e-181	343670000	1.91902	0.00146379
Rv2244	3	3	3	FALSE	acpM	MEROMYCOLATE EXTENSION ACYL CARRIER PROTEIN ACPM	Both	>MTC:Rv2244 [A8] MEROMYCOLATE EXTENSION ACYL CARRIER PROTEIN ACPM acpM	1	3	3	3	3	3	3	13.7	13.7	13.7	27.236	249	3.7284e-54	226890000	1.26693	0.000966387
Rv2245	5	5	5	FALSE	kasA	3-OXOACYL-[ACYL-CARRIER PROTEIN] SYNTHASE 1 KASA (BETA-KETOACYL-ACP SYNTHASE) (KAS I)	Both	>MTC:Rv2245 [A7] 3-OXOACYL-[ACYL-CARRIER PROTEIN] SYNTHASE 1 KASA (BETA-KETOACYL-ACP SYNTHASE) (KAS I) kasA	2	5	5	5	5	5	5	22.5	22.5	22.5	57.449	559	1.6094e-76	33353000	0.18624	0.00014206
Rv2246	5	5	5	FALSE	kasB	3-OXOACYL-[ACYL-CARRIER PROTEIN] SYNTHASE 2 KASB (BETA-KETOACYL-ACP SYNTHASE) (KAS I)	Both	>MTC:Rv2246 [A8] 3-OXOACYL-[ACYL-CARRIER PROTEIN] SYNTHASE 2 KASB (BETA-KETOACYL-ACP SYNTHASE) (KAS I) kasB	1	5	5	5	5	5	5	24.5	24.5	24.5	58.304	556	2.5274e-65	12423000	0.0693689	5.2913e-05
Rv2249c	5	5	5	FALSE	glpD1	PROBABLE GLYCEROL-3-PHOSPHATE DEHYDROGENASE GLPD1	Both	>MTC:Rv2249c [A8] PROBABLE GLYCEROL-3-PHOSPHATE DEHYDROGENASE GLPD1 glpD1	1	5	6	5	6	5	6	10.4	10.4	10.4	71.432	682	4.6948e-81	69236000	0.386608	0.000294895
Rv2251	1	1	1	FALSE	_	POSSIBLE FLAVOPROTEIN	Both	>MTC:Rv2251 [A8] POSSIBLE FLAVOPROTEIN -	1	1	1	1	1	1	1	1.3	1.3	1.3	71.837	692	6.9529e-09	3973600	0.0221882	1.69247e-05
Rv2257c	3	3	3	FALSE	_	CONSERVED HYPOTHETICAL PROTEIN	Both	>MTC:Rv2257c [A8] CONSERVED HYPOTHETICAL PROTEIN -	1	3	3	3	3	3	3	11	11	11	37.767	372	2.7131e-57	66271000	0.370051	0.000282266
Rv2258c	1	1	1	FALSE	_	POSSIBLE TRANSCRIPTIONAL REGULATORY PROTEIN	Both	>MTC:Rv2258c [A8] Possible transcriptional regulatory protein -	1	1	1	1	1	1	1	2.1	2.1	2.1	49.968	479	1.5012e-25	1318200	0.00736071	5.61458e-06
Rv2272	1	1	1	FALSE	_	PROBABLE CONSERVED TRANSMEMBRANE PROTEIN	Both	>MTC:Rv2272 [A8] PROBABLE CONSERVED TRANSMEMBRANE PROTEIN -	1	1	1	1	1	1	1	3.4	3.4	3.4	22.165	206	2.7082e-08	2190900	0.0122338	9.33165e-06
Rv2280	8	8	8	FALSE	_	PROBABLE DEHYDROGENASE	Both	>MTC:Rv2280 [A8] Probable dehydrogenase -	1	8	9	8	9	8	9	23.9	23.9	23.9	58.035	553	1.2531e-119	595150000	3.32326	0.00253491
Rv2284	2	2	2	FALSE	lipM	PROBABLE ESTERASE LIPM	H37Rv	>MTC:Rv2284 [A8] Probable esterase LipM lipM	1	2	2	2	2	2	2	5.7	5.7	5.7	49.347	457	8.7312e-17	1078100	4.56003e-06	2.86434e-09
Rv2285	1	1	1	FALSE	_	CONSERVED HYPOTHETICAL PROTEIN	H37Rv	>MTC:Rv2285 [A8] CONSERVED HYPOTHETICAL PROTEIN -	1	1	1	1	1	1	1	6.7	6.7	6.7	52.573	492	1.6442e-09	1739700	7.35839e-06	4.6221e-09
Rv2289	6	6	6	FALSE	cdh	ROBABLE CDP-DIACYLGLYCEROL PYROPHOSPHATASE CDH (CDP-DIACYLGLYCEROL DIPHOSPHATASE) (CDP-DIACYLGLYCEROL PHOSPHATIDYLHYDROLASE)	Both	>MTC:Rv2289 [A7] Probable CDP-diacylglycerol pyrophosphatase Cdh (CDP-diacylglycerol diphosphatase) (CDP-diacylglycerol phosphatidylhydrolase) cdh	1	6	6	6	6	6	6	23.1	23.1	23.1	32.989	303	1.1451e-53	135390000	0.756006	0.000576663
Rv2290	1	1	1	FALSE	lppO	PROBABLE CONSERVED LIPOPROTEIN LPPO	Both	>MTC:Rv2290 [A8] Probable conserved lipoprotein lppO lppO	1	1	1	1	1	1	1	2.7	2.7	2.7	41.001	402	0.013634	90777000	0.506891	0.000386644
Rv2294	3	3	3	FALSE	_	PROBABLE AMINOTRANSFERASE	Both	>MTC:Rv2294 [A8] Probable aminotransferase -	1	3	4	3	4	3	4	10.7	10.7	10.7	48.634	447	3.0059e-91	17972000	0.100354	7.65477e-05
Rv2296	14	14	14	FALSE	_	PROBABLE HALOALKANE DEHALOGENASE	Both	>MTC:Rv2296 [A8] Probable haloalkane dehalogenase -	1	14	16	14	16	14	16	40.1	40.1	40.1	39.328	352	8.6622e-128	3332300000	18.6073	0.0141932
Rv2297	3	3	3	FALSE	_	HYPOTHETICAL PROTEIN	Both	>MTC:Rv2297 [A8] HYPOTHETICAL PROTEIN -	1	3	4	3	4	3	4	22.5	22.5	22.5	29.665	284	1.7769e-78	342020000	1.90981	0.00145676
Rv2298	13	13	13	FALSE	_	CONSERVED HYPOTHETICAL PROTEIN	Both	>MTC:Rv2298 [A8] CONSERVED HYPOTHETICAL PROTEIN -	1	13	14	13	14	13	14	46.5	46.5	46.5	47.571	439	3.1697e-176	1582900000	8.83877	0.00674201
Rv2299c	5	5	5	FALSE	htpG	PROBABLE CHAPERONE PROTEIN HTPG (HEAT SHOCK PROTEIN) (HSP90 FAMILY PROTEIN) (HIGH TEMPERATURE PROTEIN G)	Both	>MTC:Rv2299c [A8] PROBABLE CHAPERONE PROTEIN HTPG (HEAT SHOCK PROTEIN) (HSP90 FAMILY PROTEIN) (HIGH TEMPERATURE PROTEIN G) htpG	1	5	5	5	5	5	5	7.9	7.9	7.9	87.621	782	9.5037e-66	12838000	0.0716862	5.46806e-05
Rv2300c	2	2	2	FALSE	_	CONSERVED HYPOTHETICAL PROTEIN	Both	>MTC:Rv2300c [A8] CONSERVED HYPOTHETICAL PROTEIN -	1	2	2	2	2	2	2	7	7	7	36.272	330	1.0459e-07	7097800	0.0396335	3.02315e-05
Rv2301	3	3	3	FALSE	cut2	PROBABLE CUTINASE CUT2	Both	>MTC:Rv2301 [A8] PROBABLE CUTINASE CUT2 cut2	1	3	3	3	3	3	3	9.7	9.7	9.7	29.918	288	1.196e-73	557130000	3.11096	0.00237297
Rv2302	2	2	2	FALSE	_	CONSERVED HYPOTHETICAL PROTEIN	Both	>MTC:Rv2302 [A8] CONSERVED HYPOTHETICAL PROTEIN -	1	2	2	2	2	2	2	33	33	33	11.214	106	1.295e-14	67046000	0.374379	0.000285567
Rv2305	1	1	1	FALSE	_	HYPOTHETICAL PROTEIN	Both	>MTC:Rv2305 [A8] HYPOTHETICAL PROTEIN -	1	1	1	1	1	1	1	2.1	2.1	2.1	60.186	560	0.00035828	447390	0.00249819	1.90556e-06
Rv2314c	5	5	5	FALSE	_	CONSERVED HYPOTHETICAL PROTEIN	Both	>MTC:Rv2314c [A8] CONSERVED HYPOTHETICAL PROTEIN -	1	5	5	5	5	5	5	15.2	15.2	15.2	52.812	495	1.4064e-49	127440000	0.711613	0.000542802
Rv2315c	2	2	2	FALSE	_	CONSERVED HYPOTHETICAL PROTEIN	Both	>MTC:Rv2315c [A8] CONSERVED HYPOTHETICAL PROTEIN -	1	2	2	2	2	2	2	7.3	7.3	7.3	66.607	616	6.1003e-12	10656000	0.0595021	4.53868e-05
Rv2319c	6	6	6	FALSE	_	HYPOTHETICAL PROTEIN	H37Rv	>MTC:Rv2319c [A8] HYPOTHETICAL PROTEIN -	1	6	6	6	6	6	6	16.6	16.6	16.6	51.323	488	1.4639e-32	29879000	0.000126379	7.93837e-08
Rv2320c	1	1	1	FALSE	rocE	PROBABLE CATIONIC AMINO ACID TRANSPORT INTEGRAL MEMBRANE PROTEIN ROCE	Both	>MTC:Rv2320c [A8] PROBABLE CATIONIC AMINO ACID TRANSPORT INTEGRAL MEMBRANE PROTEIN ROCE rocE	1	1	1	1	1	1	1	1.3	1.3	1.3	55.223	524	2.7082e-08	4780900	0.0266961	2.03632e-05
Rv2323c	2	2	2	FALSE	_	CONSERVED HYPOTHETICAL PROTEIN	H37Rv	>MTC:Rv2323c [A8] CONSERVED HYPOTHETICAL PROTEIN -	1	2	2	2	2	2	2	7.2	7.2	7.2	36.73	335	1.4249e-06	2889300	1.22208e-05	7.6764e-09
Rv2324	1	1	1	FALSE	_	PROBABLE TRANSCRIPTIONAL REGULATORY PROTEIN (PROBABLY ASNC-FAMILY)	Both	>MTC:Rv2324 [A8] PROBABLE TRANSCRIPTIONAL REGULATORY PROTEIN (PROBABLY ASNC-FAMILY) -	1	1	1	1	1	1	1	7.5	7.5	7.5	19.097	174	2.1779e-09	555510	0.00310192	2.36607e-06
Rv2326c	2	2	2	FALSE	_	POSSIBLE TRANSMEMBRANE ATP-BINDING PROTEIN ABC TRANSORTER	Both	>MTC:Rv2326c [A8] POSSIBLE TRANSMEMBRANE ATP-BINDING PROTEIN ABC TRANSORTER -	1	2	2	2	2	2	2	2.9	2.9	2.9	78.313	753	5.3984e-15	1805600	0.0100823	7.69055e-06
Rv2327	1	1	1	FALSE	_	CONSERVED HYPOTHETICAL PROTEIN	Both	>MTC:Rv2327 [A8] CONSERVED HYPOTHETICAL PROTEIN -	1	1	1	1	1	1	1	25.5	25.5	25.5	23.914	235	0.0092589	1391900	0.00777224	5.92848e-06
Rv2330c	3	3	3	FALSE	lppP	PROBABLE LIPOPROTEIN LPPP	Both	>MTC:Rv2330c [A8] PROBABLE LIPOPROTEIN LPPP lppP	1	3	3	3	3	3	3	11.3	11.3	11.3	32.825	310	8.1995e-17	49514000	0.276482	0.000210894
Rv2334	3	3	3	FALSE	cysK1	PROBABLE CYSTEINE SYNTHASE A CYSK1 (O-ACETYLSERINE SULFHYDRYLASE A) (O-ACETYLSERINE (THIOL)-LYASE A) (CSASE A)	Both	>MTC:Rv2334 [A8] PROBABLE CYSTEINE SYNTHASE A CYSK1 (O-ACETYLSERINE SULFHYDRYLASE A) (O-ACETYLSERINE (THIOL)-LYASE A) (CSASE A) cysK1	1	3	3	3	3	3	3	9.7	9.7	9.7	42.945	413	7.0401e-15	17300000	0.0966016	7.36855e-05
Rv2338c	1	1	1	FALSE	moeW	POSSIBLE MOLYBDOPTERIN BIOSYNTHESIS PROTEIN MOEW	H37Rv	>MTC:Rv2338c [A8] POSSIBLE MOLYBDOPTERIN BIOSYNTHESIS PROTEIN MOEW moeW	1	1	1	1	1	1	1	3.2	3.2	3.2	40.782	373	0.061797	0	0	0
Rv2345	7	7	7	FALSE	_	POSSIBLE CONSERVED TRANSMEMBRANE PROTEIN	Both	>MTC:Rv2345 [A8] POSSIBLE CONSERVED TRANSMEMBRANE PROTEIN -	1	7	7	7	7	7	7	14.2	14.2	14.2	70.314	663	1.4224e-154	91426000	0.510515	0.000389408
Rv2348c	1	1	1	FALSE	_	HYPOTHETICAL PROTEIN	Both	>MTC:Rv2348c [A5] HYPOTHETICAL PROTEIN -	1	1	2	1	2	1	2	9.8	9.8	9.8	17.763	174	7.5127e-15	2093400	0.0116894	8.91637e-06
Rv2349c	7	6	5	FALSE	plcC	PROBABLE PHOSPHOLIPASE C 3 PLCC	Both	>MTC:Rv2349c [A5] PROBABLE PHOSPHOLIPASE C 3 PLCC plcC	1	7	7	6	6	5	5	14	12.7	10.8	63.653	592	1.3923e-96	89663000	0.50067	0.000381899
Rv2350c	9	9	5	FALSE	plcB	PROBABLE MEMBRANE-ASSOCIATED PHOSPHOLIPASE C 2 PLCB	Both	>MTC:Rv2350c [A5] PROBABLE MEMBRANE-ASSOCIATED PHOSPHOLIPASE C 2 PLCB plcB	1	9	11	9	11	5	7	20.8	20.8	13.3	65.518	607	3.1181e-139	514760000	2.87437	0.0021925
Rv2351c	8	6	6	FALSE	plcA	PROBABLE MEMBRANE-ASSOCIATED PHOSPHOLIPASE C 1 PLCA (MTP40 ANTIGEN)	Both	>MTC:Rv2351c [A5] PROBABLE MEMBRANE-ASSOCIATED PHOSPHOLIPASE C 1 PLCA (MTP40 ANTIGEN) plcA	1	8	11	6	9	6	9	19.9	15.4	15.4	59.393	553	6.329e-122	110260000	0.615682	0.000469628
Rv2352c	1	1	1	FALSE	PPE38	PPE FAMILY PROTEIN	H37Rv	>MTC:Rv2352c [A8] PPE FAMILY PROTEIN PPE38	1	1	1	1	1	1	1	12.4	12.4	12.4	63.938	646	0.010729	316500	1.3387e-06	8.40889e-10
Rv2353c	1;1;1	1;1;1	1;1;1	FALSE	PPE39	PPE FAMILY PROTEIN	H37Rv	>MTC:Rv2353c [A5] PPE FAMILY PROTEIN PPE39;>MTC:Mb2376c [A3] PPE FAMILY PROTEIN PPE71;>MTC:Rv2356c [A6] PPE FAMILY PROTEIN PPE40	3	1	1	1	1	1	1	1.3	1.3	1.3	94.764	990	0.0055867	258640	1.09397e-06	6.87165e-10
Rv2357c	2	2	2	FALSE	glyS	PROBABLE GLYCYL-TRNA SYNTHETASE GLYS (GLYCINE--TRNA LIGASE) (GLYRS)	Both	>MTC:Rv2357c [A8] PROBABLE GLYCYL-tRNA SYNTHETASE GLYS (GLYCINE--tRNA LIGASE) (GLYRS) glyS	1	2	2	2	2	2	2	5.1	5.1	5.1	59.755	529	6.9702e-19	4671900	0.0260875	1.98989e-05
Rv2358	1	1	1	FALSE	_	PROBABLE TRANSCRIPTIONAL REGULATORY PROTEIN (PROBABLY ARSR-FAMILY)	Both	>MTC:Rv2358 [A8] PROBABLE TRANSCRIPTIONAL REGULATORY PROTEIN (PROBABLY ARSR-FAMILY) -	1	1	1	1	1	1	1	4.8	4.8	4.8	24.085	230	1.6234e-14	7618900	0.0425432	3.2451e-05
Rv2359	1	1	1	FALSE	furB	PROBABLE FERRIC UPTAKE REGULATION PROTEIN FURB	Both	>MTC:Rv2359 [A8] PROBABLE FERRIC UPTAKE REGULATION PROTEIN FURB furB	1	1	1	1	1	1	1	7.8	7.8	7.8	19.354	180	7.9503e-06	784680	0.00438158	3.34217e-06
Rv2361c	1	1	1	FALSE	_	LONG (C50) CHAIN Z-ISOPRENYL DIPHOSPHATE SYNTHASE (Z-DECAPRENYL DIPHOSPHATE SYNTHASE)	H37Rv	>MTC:Rv2361c [A8] LONG (C50) CHAIN Z-ISOPRENYL DIPHOSPHATE SYNTHASE (Z-DECAPRENYL DIPHOSPHATE SYNTHASE) -	1	1	1	1	1	1	1	4.7	4.7	4.7	33.856	297	7.8153e-06	130740	5.52989e-07	3.47355e-10
Rv2363	1	1	1	FALSE	amiA2	PROBABLE AMIDASE AMIA2 (AMINOHYDROLASE)	Both	>MTC:Rv2363 [A8] PROBABLE AMIDASE AMIA2 (AMINOHYDROLASE) amiA2	1	1	1	1	1	1	1	7	7	7	62.741	600	5.6619e-15	359690	0.00200848	1.53202e-06
Rv2376c	1	1	1	FALSE	cfp2	LOW MOLECULAR WEIGHT ANTIGEN CFP2 (LOW MOLECULAR WEIGHT PROTEIN ANTIGEN 2) (CFP-2)	Both	>MTC:Rv2376c [A8] LOW MOLECULAR WEIGHT ANTIGEN CFP2 (LOW MOLECULAR WEIGHT PROTEIN ANTIGEN 2) (CFP-2) cfp2	1	1	1	1	1	1	1	5.6	5.6	5.6	25.336	250	1.4694e-18	3462500	0.0193343	1.47477e-05
Rv2387	3	3	3	FALSE	_	CONSERVED HYPOTHETICAL PROTEIN	Both	>MTC:Rv2387 [A8] CONSERVED HYPOTHETICAL PROTEIN -	1	3	3	3	3	3	3	4.6	4.6	4.6	64.959	584	1.1012e-15	181020000	1.0108	0.000771014
Rv2391	8	8	8	FALSE	sirA	FERREDOXIN-DEPENDENT SULFITE REDUCTASE SIRA	Both	>MTC:Rv2391 [A8] PROBABLE FERREDOXIN-DEPENDENT NITRITE REDUCTASE NIRA nirA	1	8	9	8	9	8	9	15.9	15.9	15.9	70.681	637	1.436e-52	194320000	1.08507	0.000827662
Rv2394	5	5	5	FALSE	ggtB	PROBABLE GAMMA-GLUTAMYLTRANSPEPTIDASE PRECURSOR GGTB (GAMMA-GLUTAMYLTRANSFERASE) (GLUTAMYL TRANSPEPTIDASE)	Both	>MTC:Rv2394 [A8] PROBABLE GAMMA-GLUTAMYLTRANSPEPTIDASE PRECURSOR GGTB (GAMMA-GLUTAMYLTRANSFERASE) (GLUTAMYL TRANSPEPTIDASE) ggtB	1	5	5	5	5	5	5	15.1	15.1	15.1	76.142	736	6.7289e-128	51292000	0.28641	0.000218467
Rv2399c	1	1	1	FALSE	cysT	PROBABLE SULFATE-TRANSPORT INTEGRAL MEMBRANE PROTEIN ABC TRANSPORTER CYST	Both	>MTC:Rv2399c [A8] PROBABLE SULFATE-TRANSPORT INTEGRAL MEMBRANE PROTEIN ABC TRANSPORTER CYST cysT	1	1	1	1	1	1	1	5.6	5.6	5.6	45.202	425	4.5408e-05	418250	0.00233547	1.78144e-06
Rv2400c	3	3	3	FALSE	subI	PROBABLE SULFATE-BINDING LIPOPROTEIN SUBI	Both	>MTC:Rv2400c [A8] PROBABLE SULFATE-BINDING LIPOPROTEIN SUBI subI	1	3	3	3	3	3	3	10.5	10.5	10.5	44.168	420	3.3453e-28	124440000	0.694862	0.000530024
Rv2402	5	5	5	FALSE	_	CONSERVED HYPOTHETICAL PROTEIN	Both	>MTC:Rv2402 [A8] CONSERVED HYPOTHETICAL PROTEIN -	1	5	5	5	5	5	5	9.5	9.5	9.5	92.295	828	1.6623e-54	19108000	0.106697	8.13862e-05
Rv2405	1	1	1	FALSE	_	CONSERVED HYPOTHETICAL PROTEIN	H37Rv	>MTC:Rv2405 [A8] CONSERVED HYPOTHETICAL PROTEIN -	1	1	1	1	1	1	1	13.2	13.2	13.2	48.578	456	0.068136	822380	3.47841e-06	2.18493e-09
Rv2406c	1	1	1	FALSE	_	CONSERVED HYPOTHETICAL PROTEIN	Both	>MTC:Rv2406c [A8] CONSERVED HYPOTHETICAL PROTEIN -	1	1	2	1	2	1	2	4.3	4.3	4.3	27.062	258	1.6234e-14	20576000	0.114895	8.76388e-05
Rv2410c	4	4	4	FALSE	_	CONSERVED HYPOTHETICAL PROTEIN	Both	>MTC:Rv2410c [A8] CONSERVED HYPOTHETICAL PROTEIN -	1	4	4	4	4	4	4	18.2	18.2	18.2	40.935	373	1.0093e-63	6610500	0.0369124	2.81559e-05
Rv2412	1	1	1	FALSE	rpsT	ROBABLE 30S RIBOSOMAL PROTEIN S20 RPST	H37Rv	>MTC:Rv2412 [A8] PROBABLE 30S RIBOSOMAL PROTEIN S20 RPST rpsT	1	1	1	1	1	1	1	8.5	8.5	8.5	12.696	118	0.039317	12918000	5.46391e-05	3.4321e-08
Rv2416c	4	4	4	FALSE	eis	ENHANCED INTRACELLULAR SURVIVAL PROTEIN EIS	Both	>MTC:Rv2416c [A8] ENHANCED INTRACELLULAR SURVIVAL PROTEIN EIS eis	1	4	5	4	5	4	5	13.5	13.5	13.5	61.78	572	3.1441e-56	19113000	0.106725	8.14075e-05
Rv2419c	1	1	1	FALSE	_	PROBABLE PHOSPHOGLYCERATE MUTASE (PHOSPHOGLYCEROMUTASE)	H37Rv	>MTC:Rv2419c [A8] PROBABLE PHOSPHOGLYCERATE MUTASE (PHOSPHOGLYCEROMUTASE) -	1	1	1	1	1	1	1	4.5	4.5	4.5	28.439	268	0.016525	1764300	7.46244e-06	4.68746e-09
Rv2427c	1	1	1	FALSE	proA	PROBABLE GAMMA-GLUTAMYL PHOSPHATE REDUCTASE PROTEIN PROA (GPR) (GLUTAMATE-5-SEMIALDEHYDE DEHYDROGENASE) (GLUTAMYL-GAMMA-SEMIALDEHYDE DEHYDROGENASE)	Both	>MTC:Rv2427c [A8] PROBABLE GAMMA-GLUTAMYL PHOSPHATE REDUCTASE PROTEIN PROA (GPR) (GLUTAMATE-5-SEMIALDEHYDE DEHYDROGENASE) (GLUTAMYL-GAMMA-SEMIALDEHYDE DEHYDROGENASE) proA	1	1	1	1	1	1	1	4.3	4.3	4.3	51.085	486	1.0831e-31	1837400	0.0102599	7.82599e-06
Rv2428	1	1	1	FALSE	ahpC	ALKYL HYDROPEROXIDE REDUCTASE C PROTEIN AHPC (ALKYL HYDROPEROXIDASE C)	H37Rv	>MTC:Rv2428 [A8] ALKYL HYDROPEROXIDE REDUCTASE C PROTEIN AHPC (ALKYL HYDROPEROXIDASE C) ahpC	1	1	1	1	1	1	1	2	2	2	38.568	356	0.083912	2257900	9.55021e-06	5.99888e-09
Rv2429	1	1	1	FALSE	ahpD	ALKYL HYDROPEROXIDE REDUCTASE D PROTEIN AHPD (ALKYL HYDROPEROXIDASE D)	H37Rv	>MTC:Rv2429 [A8] ALKYL HYDROPEROXIDE REDUCTASE D PROTEIN AHPD (ALKYL HYDROPEROXIDASE D) ahpD	1	1	1	1	1	1	1	10	10	10	22.433	211	1.0831e-31	1840300	7.78389e-06	4.88938e-09
Rv2431c	1	1	1	FALSE	PE25	PE FAMILY PROTEIN	H37Rv	>MTC:Rv2431c [A8] PE FAMILY PROTEIN PE25	1	1	1	1	1	1	1	6.8	6.8	6.8	15.474	146	3.9024e-12	8274300	3.49977e-05	2.19835e-08
Rv2441c	2	2	2	FALSE	rpmA	PROBABLE 50S RIBOSOMAL PROTEIN L27 RPMA	Both	>MTC:Rv2441c [A8] PROBABLE 50S RIBOSOMAL PROTEIN L27 RPMA rpmA	1	2	2	2	2	2	2	14.4	14.4	14.4	13.925	132	9.4758e-07	76678000	0.428163	0.000326593
Rv2444c	1	1	1	FALSE	rne	POSSIBLE RIBONUCLEASE E RNE	H37Rv	>MTC:Rv2444c [A8] POSSIBLE RIBONUCLEASE E RNE rne	1	1	1	1	1	1	1	1.1	1.1	1.1	108.91	1005	0.013634	1021000	4.31851e-06	2.71263e-09
Rv2445c	6	6	6	FALSE	ndkA	PROBABLE NUCLEOSIDE DIPHOSPHATE KINASE NDKA (NDK) (NDP KINASE) (NUCLEOSIDE-2-P KINASE)	Both	>MTC:Rv2445c [A8] PROBABLE NUCLEOSIDE DIPHOSPHATE KINASE NDKA (NDK) (NDP KINASE) (NUCLEOSIDE-2-P KINASE) ndkA	1	6	8	6	8	6	8	34.5	34.5	34.5	18.335	171	2.0606e-68	1107000000	6.18139	0.00471502
Rv2448c	4	4	4	FALSE	valS	PROBABLE VALYL-TRNA SYNTHASE PROTEIN VALS (VALYL-TRNA SYNTHETASE) (VALINE--TRNA LIGASE) (VALINE TRANSLASE)	Both	>MTC:Rv2448c [A8] PROBABLE VALYL-tRNA SYNTHASE PROTEIN VALS (VALYL-tRNA SYNTHETASE) (VALINE--tRNA LIGASE) (VALINE TRANSLASE) valS	1	4	4	4	4	4	4	3.4	3.4	3.4	108.74	981	3.0149e-29	35821000	0.200021	0.000152571
Rv2449c	1	1	1	FALSE	_	CONSERVED HYPOTHETICAL PROTEIN	H37Rv	>MTC:Rv2449c [A8] CONSERVED HYPOTHETICAL PROTEIN -	1	1	1	1	1	1	1	1.5	1.5	1.5	56.133	534	0.003351	261390	1.1056e-06	6.94471e-10
Rv2450c	1	1	1	FALSE	rpfE	PROBABLE RESUSCITATION-PROMOTING FACTOR RPFE	H37Rv	>MTC:Rv2450c [A7] PROBABLE RESUSCITATION-PROMOTING FACTOR RPFE rpfE	1	1	1	1	1	1	1	3	3	3	23.617	231	0.12669	0	0	0
Rv2453c	1	1	1	FALSE	mobA	PROBABLE MOLYBDOPTERIN-GUANINE DINUCLEOTIDE BIOSYNTHESIS PROTEIN A MOBA	Both	>MTC:Rv2453c [A8] PROBABLE MOLYBDOPTERIN-GUANINE DINUCLEOTIDE BIOSYNTHESIS PROTEIN A MOBA mobA	1	1	1	1	1	1	1	22.8	22.8	22.8	28.375	276	4.9493e-27	571660	0.0031921	2.43486e-06
Rv2454c	2	2	2	FALSE	_	PROBABLE OXIDOREDUCTASE (BETA SUBUNIT)	Both	>MTC:Rv2454c [A7] PROBABLE OXIDOREDUCTASE (BETA SUBUNIT) -;>MTC:MT2529 [A1] oxidoreductase, putative -	2	2	2	2	2	2	2	4.1	4.1	4.1	53.853	515	1.521e-12	2241200	0.0125147	9.54589e-06
Rv2455c	1	1	1	FALSE	_	PROBABLE OXIDOREDUCTASE (ALPHA SUBUNIT)	Both	>MTC:Rv2455c [A8] PROBABLE OXIDOREDUCTASE (ALPHA SUBUNIT) -	1	1	1	1	1	1	1	2.1	2.1	2.1	80.723	771	1.1621e-32	3316200	0.0185174	1.41246e-05
Rv2457c	1	1	1	FALSE	clpX	PROBABLE ATP-DEPENDENT CLP PROTEASE ATP-BINDING SUBUNIT CLPX	H37Rv	>MTC:Rv2457c [A8] PROBABLE ATP-DEPENDENT CLP PROTEASE ATP-BINDING SUBUNIT CLPX clpX	1	1	1	1	1	1	1	2	2	2	53.955	501	4.5647e-06	1850100	7.82534e-06	4.91542e-09
Rv2460c	2	2	2	FALSE	clpP2	PROBABLE ATP-DEPENDENT CLP PROTEASE PROTEOLYTIC SUBUNIT 2 CLPP2 (ENDOPEPTIDASE CLP 2)	Both	>MTC:Rv2460c [A8] PROBABLE ATP-DEPENDENT CLP PROTEASE PROTEOLYTIC SUBUNIT 2 CLPP2 (ENDOPEPTIDASE CLP 2) clpP2	1	2	2	2	2	2	2	17.7	17.7	17.7	33.965	305	2.7894e-07	149830000	0.836637	0.000638167
Rv2461c	7	7	7	FALSE	clpP1	PROBABLE ATP-DEPENDENT CLP PROTEASE PROTEOLYTIC SUBUNIT 1 CLPP1 (ENDOPEPTIDASE CLP)	Both	>MTC:Rv2461c [A8] PROBABLE ATP-DEPENDENT CLP PROTEASE PROTEOLYTIC SUBUNIT 1 CLPP1 (ENDOPEPTIDASE CLP) clpP1	1	7	7	7	7	7	7	54	54	54	28.352	261	1.6436e-101	589080000	3.28937	0.00250905
Rv2462c	5	5	5	FALSE	tig	PROBABLE TRIGGER FACTOR (TF) PROTEIN TIG	Both	>MTC:Rv2462c [A8] PROBABLE TRIGGER FACTOR (TF) PROTEIN TIG tig	1	5	5	5	5	5	5	11	11	11	63.737	589	5.5697e-105	54908000	0.306601	0.000233868
Rv2465c	4	4	4	FALSE	rpiB	RIBOSE-5-PHOSPHATE ISOMERASE	Both	>MTC:Rv2465c [A8] PROBABLE ISOMERASE -	1	4	5	4	5	4	5	37.9	37.9	37.9	29.198	277	3.916e-74	46834000	0.261517	0.000199479
Rv2466c	3	3	3	FALSE	_	CONSERVED HYPOTHETICAL PROTEIN	Both	>MTC:Rv2466c [A6] CONSERVED HYPOTHETICAL PROTEIN -	1	3	4	3	4	3	4	13.4	13.4	13.4	25.625	231	8.0941e-38	460770000	2.5729	0.00196255
Rv2467	5	5	5	FALSE	pepN	PROBABLE AMINOPEPTIDASE N PEPN (LYSYL AMINOPEPTIDASE) (LYS-AP) (ALANINE AMINOPEPTIDASE)	Both	>MTC:Rv2467 [A8] PROBABLE AMINOPEPTIDASE N PEPN (LYSYL AMINOPEPTIDASE) (LYS-AP) (ALANINE AMINOPEPTIDASE) pepN	1	5	5	5	5	5	5	5.9	5.9	5.9	109.56	1008	2.3852e-58	25433000	0.142016	0.000108326
Rv2468c	1	1	1	FALSE	_	CONSERVED HYPOTHETICAL PROTEIN	Both	>MTC:Rv2468c [A8] CONSERVED HYPOTHETICAL PROTEIN -	1	1	1	1	1	1	1	14	14	14	23.071	222	0.0040693	256300	0.00143116	1.09165e-06
Rv2470	3	3	3	FALSE	glbO	POSSIBLE GLOBIN (OXYGEN-BINDING PROTEIN) GLBO	Both	>MTC:Rv2470 [A8] POSSIBLE GLOBIN (OXYGEN-BINDING PROTEIN) GLBO glbO	1	3	4	3	4	3	4	34.2	34.2	34.2	22.375	202	4.7058e-43	51818000	0.289347	0.000220707
Rv2473	5	5	5	FALSE	_	POSSIBLE ALANINE AND PROLINE RICH MEMBRANE PROTEIN	Both	>MTC:Rv2473 [A8] POSSIBLE ALANINE AND PROLINE RICH MEMBRANE PROTEIN -	1	5	5	5	5	5	5	13.5	13.5	13.5	38.951	377	6.675e-38	189230000	1.05664	0.000805983
Rv2475c	3	3	3	FALSE	_	CONSERVED HYPOTHETICAL PROTEIN	Both	>MTC:Rv2475c [A8] CONSERVED HYPOTHETICAL PROTEIN -	1	3	3	3	3	3	3	24.2	24.2	24.2	29.585	265	3.7565e-37	376800000	2.10402	0.00160489
Rv2476c	1	1	1	FALSE	gdh	PROBABLE NAD-DEPENDENT GLUTAMATE DEHYDROGENASE GDH (NAD-GDH) (NAD-DEPENDENT GLUTAMIC DEHYDROGENASE)	Both	>MTC:Rv2476c [A8] PROBABLE NAD-DEPENDENT GLUTAMATE DEHYDROGENASE GDH (NAD-GDH) (NAD-DEPENDENT GLUTAMIC DEHYDROGENASE) gdh	1	1	1	1	1	1	1	0.6	0.6	0.6	195.67	1806	3.9024e-12	399260	0.00222943	1.70056e-06
Rv2496c	3	3	3	FALSE	pdhB	PROBABLE PYRUVATE DEHYDROGENASE E1 COMPONENT (BETA SUBUNIT) PDHB (PYRUVATE DECARBOXYLASE) (PYRUVATE DEHYDROGENASE) (PYRUVIC DEHYDROGENASE)	Both	>MTC:Rv2496c [A8] PROBABLE PYRUVATE DEHYDROGENASE E1 COMPONENT (BETA SUBUNIT) PDHB (PYRUVATE DECARBOXYLASE) (PYRUVATE DEHYDROGENASE) (PYRUVIC DEHYDROGENASE) pdhB	1	3	3	3	3	3	3	8.9	8.9	8.9	47.714	438	3.9855e-29	27149000	0.151598	0.000115635
Rv2497c	1	1	1	FALSE	pdhA	PROBABLE PYRUVATE DEHYDROGENASE E1 COMPONENT (ALPHA SUBUNIT) PDHA (PYRUVATE DECARBOXYLASE) (PYRUVATE DEHYDROGENASE) (PYRUVIC DEHYDROGENASE)	H37Rv	>MTC:Rv2497c [A8] PROBABLE PYRUVATE DEHYDROGENASE E1 COMPONENT (ALPHA SUBUNIT) PDHA (PYRUVATE DECARBOXYLASE) (PYRUVATE DEHYDROGENASE) (PYRUVIC DEHYDROGENASE) pdhA	1	1	1	1	1	1	1	2.6	2.6	2.6	42.261	385	0.039317	206370	8.7288e-07	5.48292e-10
Rv2498c	4	4	4	FALSE	citE	PROBABLE CITRATE (PRO-3S)-LYASE (BETA SUBUNIT) CITE (CITRASE) (CITRATASE) (CITRITASE) (CITRIDESMOLASE) (CITRASE ALDOLASE)	Both	>MTC:Rv2498c [A8] PROBABLE CITRATE (PRO-3S)-LYASE (BETA SUBUNIT) CITE (CITRASE) (CITRATASE) (CITRITASE) (CITRIDESMOLASE) (CITRASE ALDOLASE) citE	1	4	5	4	5	4	5	16.7	16.7	16.7	32.654	311	2.2817e-66	53671000	0.299694	0.0002286
Rv2503c	1	1	1	FALSE	scoB	PROBABLE SUCCINYL-COA:3-KETOACID-COENZYME A TRANSFERASE (BETA SUBUNIT) SCOB (3-OXO-ACID:COA TRANSFERASE) (OXCT B) (SUCCINYL COA:3-OXOACID COA-TRANSFERASE)	Both	>MTC:Rv2503c [A8] PROBABLE SUCCINYL-COA:3-KETOACID-COENZYME A TRANSFERASE (BETA SUBUNIT) SCOB (3-OXO-ACID:COA TRANSFERASE) (OXCT B) (SUCCINYL CoA:3-OXOACID CoA-TRANSFERASE) scoB	1	1	1	1	1	1	1	4.6	4.6	4.6	29.33	280	4.7231e-12	1665600	0.00930056	7.09425e-06
Rv2504c	4	4	4	FALSE	scoA	PROBABLE SUCCINYL-COA:3-KETOACID-COENZYME A TRANSFERASE (ALPHA SUBUNIT) SCOA (3-OXO ACID:COA TRANSFERASE) (OXCT A) (SUCCINYL-COA:3-OXOACID-COENZYME A TRANSFERASE)	Both	>MTC:Rv2504c [A8] PROBABLE SUCCINYL-COA:3-KETOACID-COENZYME A TRANSFERASE (ALPHA SUBUNIT) SCOA (3-OXO ACID:CoA TRANSFERASE) (OXCT A) (SUCCINYL-COA:3-OXOACID-COENZYME A TRANSFERASE) scoA	1	4	4	4	4	4	4	25.5	25.5	25.5	27.046	255	6.799e-42	15038000	0.0839708	6.4051e-05
Rv2507	1	1	1	FALSE	_	POSSIBLE CONSERVED PROLINE RICH MEMBRANE PROTEIN	Both	>MTC:Rv2507 [A8] POSSIBLE CONSERVED PROLINE RICH MEMBRANE PROTEIN -	1	1	1	1	1	1	1	3.8	3.8	3.8	33.582	316	1.497e-05	13532000	0.0755615	5.76365e-05
Rv2508c	2	2	2	FALSE	_	PROBABLE CONSERVED INTEGRAL MEMBRANE LEUCINE AND ALANINE RICH PROTEIN	Both	>MTC:Rv2508c [A8] PROBABLE CONSERVED INTEGRAL MEMBRANE LEUCINE AND ALANINE RICH PROTEIN -	1	2	2	2	2	2	2	4.5	4.5	4.5	55.501	534	3.3687e-05	2837800	0.015846	1.2087e-05
Rv2509	1	1	1	FALSE	_	PROBABLE SHORT-CHAIN TYPE DEHYDROGENASE/REDUCTASE	H37Rv	>MTC:Rv2509 [A8] PROBABLE SHORT-CHAIN TYPE DEHYDROGENASE/REDUCTASE -	1	1	1	1	1	1	1	2.7	2.7	2.7	43.143	415	1.6234e-14	3703000	1.56625e-05	9.83827e-09
Rv2510c	2	2	2	FALSE	_	CONSERVED HYPOTHETICAL PROTEIN	H37Rv	>MTC:Rv2510c [A8] CONSERVED HYPOTHETICAL PROTEIN -	1	2	2	2	2	2	2	3.8	3.8	3.8	65.727	630	3.8941e-35	22338000	9.44827e-05	5.93485e-08
Rv2511	1	1	1	FALSE	orn	LIGORIBONUCLEASE ORN	H37Rv	>MTC:Rv2511 [A8] OLIGORIBONUCLEASE ORN orn	1	1	1	1	1	1	1	3.4	3.4	3.4	41.133	388	0.00080417	23021000	9.73716e-05	6.11631e-08
Rv2517c	1	1	1	FALSE	_	HYPOTHETICAL PROTEIN	H37Rv	>MTC:Rv2517c [A6] HYPOTHETICAL PROTEIN -	1	1	1	1	1	1	1	7.5	7.5	7.5	16.462	147	1.6442e-09	1173700	4.96438e-06	3.11833e-09
Rv2518c	3	3	3	FALSE	lppS	PROBABLE CONSERVED LIPOPROTEIN LPPS	Both	>MTC:Rv2518c [A8] PROBABLE CONSERVED LIPOPROTEIN LPPS lppS	1	3	3	3	3	3	3	7.2	7.2	7.2	46.815	445	3.223e-53	369650000	2.06409	0.00157444
Rv2526	1	1	1	FALSE	_	HYPOTHETICAL PROTEIN	H37Rv	>MTC:Rv2526 [A7] HYPOTHETICAL PROTEIN -	1	1	1	1	1	1	1	20.5	20.5	20.5	8.6417	78	1.2509e-22	4295000	1.81665e-05	1.14111e-08
Rv2528c	2	2	2	FALSE	mrr	PROBABLE RESTRICTION SYSTEM PROTEIN MRR	H37Rv	>MTC:Rv2528c [A8] PROBABLE RESTRICTION SYSTEM PROTEIN MRR mrr	1	2	2	2	2	2	2	6	6	6	43.347	398	4.9162e-24	6564800	2.7767e-05	1.74416e-08
Rv2531c	1	1	1	FALSE	_	PROBABLE AMINO ACID DECARBOXYLASE	H37Rv	>MTC:Rv2531c [A8] PROBABLE AMINO ACID DECARBOXYLASE -	1	1	1	1	1	1	1	1	1	1	109.97	983	0.039317	273310	1.15602e-06	7.26141e-10
Rv2532c	1	1	1	FALSE	_	HYPOTHETICAL PROTEIN	Both	>MTC:Rv2532c [A8] HYPOTHETICAL PROTEIN -	1	1	1	1	1	1	1	1.8	1.8	1.8	50.027	496	0.00088667	13150000	0.0734284	5.60095e-05
Rv2535c	5	5	5	FALSE	pepQ	PROBABLE CYTOPLASMIC PEPTIDASE PEPQ	Both	>MTC:Rv2535c [A8] PROBABLE CYTOPLASMIC PEPTIDASE PEPQ pepQ	1	5	5	5	5	5	5	18.3	18.3	18.3	41.116	393	5.4541e-80	29672000	0.165686	0.000126381
Rv2536	4	4	4	FALSE	_	PROBABLE CONSERVED TRANSMEMBRANE PROTEIN	Both	>MTC:Rv2536 [A8] PROBABLE CONSERVED TRANSMEMBRANE PROTEIN -	1	4	4	4	4	4	4	13.1	13.1	13.1	33.583	314	1.2463e-40	414520000	2.31464	0.00176555
Rv2537c	2	2	2	FALSE	aroD	3-DEHYDROQUINATE DEHYDRATASE AROD (AROQ) (3-DEHYDROQUINASE) (TYPE II DHQASE)	Both	>MTC:Rv2537c [A8] 3-DEHYDROQUINATE DEHYDRATASE AROD (AROQ) (3-DEHYDROQUINASE) (TYPE II DHQASE) aroD	1	2	2	2	2	2	2	18.7	18.7	18.7	36.538	343	1.8613e-32	11728000	0.0654881	4.99528e-05
Rv2554c	2	2	2	FALSE	_	CONSERVED HYPOTHETICAL PROTEIN	H37Rv	>MTC:Rv2554c [A8] CONSERVED HYPOTHETICAL PROTEIN -	1	2	2	2	2	2	2	11.9	11.9	11.9	20.473	193	2.2252e-18	2240500	9.47661e-06	5.95265e-09
Rv2555c	1	1	1	FALSE	alaS	PROBABLE ALANYL-TRNA SYNTHETASE ALAS (ALANINE--TRNA LIGASE) (ALANINE TRANSLASE) (ALARS)	H37Rv	>MTC:Rv2555c [A8] PROBABLE ALANYL-TRNA SYNTHETASE ALAS (ALANINE--TRNA LIGASE) (ALANINE TRANSLASE) (ALARS) alaS	1	1	1	1	1	1	1	0.9	0.9	0.9	106.07	983	0.086543	302610	1.27995e-06	8.03986e-10
Rv2557	6	6	6	FALSE	_	CONSERVED HYPOTHETICAL PROTEIN	Both	>MTC:Rv2557 [A8] CONSERVED HYPOTHETICAL PROTEIN -	1	6	8	6	8	6	8	40.3	40.3	40.3	26.893	253	1.7533e-153	51590000	0.288074	0.000219736
Rv2560	2	2	2	FALSE	_	PROBABLE PROLINE AND GLYCINE RICH TRANSMEMBRANE PROTEIN	Both	>MTC:Rv2560 [A8] PROBABLE PROLINE AND GLYCINE RICH TRANSMEMBRANE PROTEIN -	1	2	2	2	2	2	2	4.5	4.5	4.5	45.642	443	1.2335e-11	34962000	0.195225	0.000148913
Rv2563	11	9	9	FALSE	_	PROBABLE GLUTAMINE-TRANSPORT TRANSMEMBRANE PROTEIN ABC TRANSPORTER	Both	>MTC:Rv2563 [A8] PROBABLE GLUTAMINE-TRANSPORT TRANSMEMBRANE PROTEIN ABC TRANSPORTER -	1	11	14	9	11	9	11	35	30	30	46.608	446	1.374e-169	1023700000	5.71625	0.00436022
Rv2564	4;1	4;1	3;0	FALSE	glnQ	PROBABLE GLUTAMINE-TRANSPORT ATP-BINDING PROTEIN ABC TRANSPORTER GLNQ	H37Rv	>MTC:Rv2564 [A8] PROBABLE GLUTAMINE-TRANSPORT ATP-BINDING PROTEIN ABC TRANSPORTER GLNQ glnQ	2	4	4	4	4	3	3	9.5	9.5	7.1	59.163	566	5.9323e-19	8149800	3.44711e-05	2.16527e-08
Rv2565	1	1	1	FALSE	_	CONSERVED HYPOTHETICAL PROTEIN	Both	>MTC:Rv2565 [A8] CONSERVED HYPOTHETICAL PROTEIN -	1	1	1	1	1	1	1	2.5	2.5	2.5	68.62	643	0.0033576	4422200	0.0246932	1.88354e-05
Rv2572c	1	1	1	FALSE	aspS	PROBABLE ASPARTYL-TRNA SYNTHETASE ASPS (ASPARTATE--TRNA LIGASE) (ASPRS) (ASPARTIC ACID TRANSLASE)	Both	>MTC:Rv2572c [A8] PROBABLE ASPARTYL-TRNA SYNTHETASE ASPS (ASPARTATE--TRNA LIGASE) (ASPRS) (ASPARTIC ACID TRANSLASE) aspS	1	1	1	1	1	1	1	1.7	1.7	1.7	77.111	710	0.0032762	52725	0.000294412	2.2457e-07
Rv2574	3	3	3	FALSE	_	CONSERVED HYPOTHETICAL PROTEIN	Both	>MTC:Rv2574 [A8] CONSERVED HYPOTHETICAL PROTEIN -	1	3	3	3	3	3	3	35.4	35.4	35.4	23.709	209	4.672e-19	30295000	0.169165	0.000129035
Rv2575	1	1	1	FALSE	_	POSSIBLE CONSERVED MEMBRANE GLYCINE RICH PROTEIN	Both	>MTC:Rv2575 [A8] POSSIBLE CONSERVED MEMBRANE GLYCINE RICH PROTEIN -	1	1	1	1	1	1	1	3.8	3.8	3.8	56.098	523	1.7666e-48	2605700	0.01455	1.10984e-05
Rv2577	1;1	1;1	1;1	FALSE	_	CONSERVED HYPOTHETICAL PROTEIN	H37Rv	>MTC:Rv2577 [A8] CONSERVED HYPOTHETICAL PROTEIN -;>MTC:Mb2607 [A1] CONSERVED HYPOTHETICAL PROTEIN [FIRST PART] -	2	1	1	1	1	1	1	1.3	1.3	1.3	67.7	635	1.8685e-05	3788000	1.60221e-05	1.00641e-08
Rv2579	2	2	2	FALSE	dhaA	POSSIBLE HALOALKANE DEHALOGENASE DH	Both	>MTC:Rv2579 [A8] POSSIBLE HALOALKANE DEHALOGENASE DHAA (1-CHLOROHEXANE HALIDOHYDROLASE) dhaA	1	2	2	2	2	2	2	4.5	4.5	4.5	53.131	485	2.283e-16	674010	0.00376361	2.87079e-06
Rv2581c	3	3	3	FALSE	_	POSIBLE GLYOXALASE II (HYDROXYACYLGLUTATHIONE HYDROLASE) (GLX II)	Both	>MTC:Rv2581c [A8] POSIBLE GLYOXALASE II (HYDROXYACYLGLUTATHIONE HYDROLASE) (GLX II) -	1	3	4	3	4	3	4	8.1	8.1	8.1	42.671	409	5.4683e-29	51842000	0.289481	0.000220809
Rv2582	3	3	3	FALSE	ppiB	PROBABLE PEPTIDYL-PROLYL CIS-TRANS ISOMERASE B PPIB (CYCLOPHILIN) (PPIASE) (ROTAMASE) (PEPTIDYLPROLYL ISOMERASE)	Both	>MTC:Rv2582 [A8] PROBABLE PEPTIDYL-PROLYL CIS-TRANS ISOMERASE B PPIB (CYCLOPHILIN) (PPIASE) (ROTAMASE) (PEPTIDYLPROLYL ISOMERASE) ppiB	1	3	4	3	4	3	4	10.7	10.7	10.7	44.371	429	7.2645e-99	43385000	0.242258	0.000184789
Rv2584c	6	6	6	FALSE	apt	ADENINE PHOSPHORIBOSYLTRANSFERASE APT (APRT) (AMP DIPHOSPHORYLASE) (AMP PYROPHOSPHORYLASE) (TRANSPHOSPHORIBOSIDASE)	Both	>MTC:Rv2584c [A8] ADENINE PHOSPHORIBOSYLTRANSFERASE APT (APRT) (AMP DIPHOSPHORYLASE) (AMP PYROPHOSPHORYLASE) (TRANSPHOSPHORIBOSIDASE) apt	1	6	6	6	6	6	6	21.4	21.4	21.4	39.25	379	9.275e-59	41533000	0.231917	0.0001769
Rv2586c	4	4	4	FALSE	secF	PROBABLE PROTEIN-EXPORT MEMBRANE PROTEIN SECF	Both	>MTC:Rv2586c [A8] PROBABLE PROTEIN-EXPORT MEMBRANE PROTEIN SECF secF	1	4	4	4	4	4	4	7.8	7.8	7.8	53.069	503	1.4767e-33	6726400	0.0375596	2.86496e-05
Rv2587c	3	3	3	FALSE	secD	PROBABLE PROTEIN-EXPORT MEMBRANE PROTEIN SECD	Both	>MTC:Rv2587c [A8] PROBABLE PROTEIN-EXPORT MEMBRANE PROTEIN SECD secD	1	3	4	3	4	3	4	7.1	7.1	7.1	78.249	746	3.0176e-25	268040000	1.49671	0.00114166
Rv2588c	1	1	1	FALSE	yajC	PROBABLE CONSERVED MEMBRANE PROTEIN SECRETION FACTOR YAJC	H37Rv	>MTC:Rv2588c [A8] PROBABLE CONSERVED MEMBRANE PROTEIN SECRETION FACTOR YAJC yajC	1	1	1	1	1	1	1	5.1	5.1	5.1	20.212	178	0.00088667	2412700	1.0205e-05	6.41015e-09
Rv2589	8	8	8	FALSE	gabT	4-AMINOBUTYRATE AMINOTRANSFERASE GABT (GAMMA-AMINO-N-BUTYRATE TRANSAMINASE) (GABA TRANSAMINASE) (GLUTAMATE:SUCCINIC SEMIALDEHYDE TRANSAMINASE) (GABA AMINOTRANSFERASE) (GABA-AT)	Both	>MTC:Rv2589 [A8] 4-AMINOBUTYRATE AMINOTRANSFERASE GABT (GAMMA-AMINO-N-BUTYRATE TRANSAMINASE) (GABA TRANSAMINASE) (GLUTAMATE:SUCCINIC SEMIALDEHYDE TRANSAMINASE) (GABA AMINOTRANSFERASE) (GABA-AT) gabT	1	8	9	8	9	8	9	23.1	23.1	23.1	48.966	471	1.3254e-91	199870000	1.11606	0.000851301
Rv2595	1	1	1	FALSE	_	CONSERVED HYPOTHETICAL PROTEIN	H37Rv	>MTC:Rv2595 [A6] CONSERVED HYPOTHETICAL PROTEIN -	1	1	1	1	1	1	1	8.1	8.1	8.1	13.537	123	0.039317	278830	1.17936e-06	7.40806e-10
Rv2597	4	4	4	FALSE	_	PROBABLE MEMBRANE PROTEIN	Both	>MTC:Rv2597 [A8] PROBABLE MEMBRANE PROTEIN -	1	4	6	4	6	4	6	15	15	15	32.698	306	3.0478e-56	139640000	0.779737	0.000594765
Rv2603c	2	2	2	FALSE	_	HIGHLY CONSERVED HYPOTHETICAL PROTEIN	Both	>MTC:Rv2603c [A8] HIGHLY CONSERVED HYPOTHETICAL PROTEIN -	1	2	2	2	2	2	2	10.1	10.1	10.1	29.383	277	1.1239e-29	34323000	0.191657	0.000146191
Rv2605c	4	4	4	FALSE	tesB2	PROBABLE ACYL-COA THIOESTERASE II TESB2 (TEII)	Both	>MTC:Rv2605c [A8] PROBABLE ACYL-CoA THIOESTERASE II TESB2 (TEII) tesB2	1	4	4	4	4	4	4	15.7	15.7	15.7	49.361	445	3.3054e-32	51114000	0.285416	0.000217709
Rv2606c	9	9	9	FALSE	snzP	POSSIBLE PYRIDOXINE BIOSYNTHESIS PROTEIN SNZP	Both	>MTC:Rv2606c [A8] Possible pyridoxine biosynthesis protein -	1	9	15	9	15	9	15	38.2	38.2	38.2	41.099	401	4.8594e-142	156650000	0.874719	0.000667215
Rv2607	4	4	4	FALSE	pdxH	PROBABLE PYRIDOXAMINE 5'-PHOSPHATE OXIDASE PDXH (PNP/PMP OXIDASE) (PYRIDOXINEPHOSPHATE OXIDASE) (PNPOX) (PYRIDOXINE 5'-PHOSPHATE OXIDASE)	Both	>MTC:Rv2607 [A8] PROBABLE PYRIDOXAMINE 5'-PHOSPHATE OXIDASE PDXH (PNP/PMP OXIDASE) (PYRIDOXINEPHOSPHATE OXIDASE) (PNPOX) (PYRIDOXINE 5'-PHOSPHATE OXIDASE) pdxH	1	4	4	4	4	4	4	15.6	15.6	15.6	44.009	405	4.347e-52	127610000	0.712563	0.000543526
Rv2612c	2	2	2	FALSE	pgsA1	PROBABLE PI SYNTHASE PGSA1 (PHOSPHATIDYLINOSITOL SYNTHASE) (CDP-DIACYLGLYCEROL--INOSITOL3-PHOSPHATIDYLTRANSFERASE)	Both	>MTC:Rv2612c [A8] PROBABLE PI SYNTHASE PGSA1 (PHOSPHATIDYLINOSITOL SYNTHASE) (CDP-DIACYLGLYCEROL--INOSITOL3-PHOSPHATIDYLTRANSFERASE) pgsA1	1	2	2	2	2	2	2	9.6	9.6	9.6	41.029	384	1.2811e-08	44338000	0.247579	0.000188848
Rv2614c	1	1	1	FALSE	thrS	PROBABLE THREONYL-TRNA SYNTHETASE THRS (THREONINE-TRNA SYNTHETASE)(THRRS) (THREONINE-TRNA LIGASE)	Both	>MTC:Rv2614c [A8] PROBABLE THREONYL-TRNA SYNTHETASE THRS (THREONINE-TRNA SYNTHETASE)(ThrRS) (THREONINE-TRNA LIGASE) thrS	1	1	1	1	1	1	1	0.9	0.9	0.9	111	1005	3.3807e-18	4625700	0.0258295	1.97021e-05
Rv2616	1	1	1	FALSE	_	CONSERVED HYPOTHETICAL PROTEIN	Both	>MTC:Rv2616 [A8] CONSERVED HYPOTHETICAL PROTEIN -	1	1	1	1	1	1	1	4.6	4.6	4.6	39.083	373	0.025247	53457	0.000298499	2.27688e-07
Rv2617c	3	3	3	FALSE	_	PROBABLE TRANSMEMBRANE PROTEIN	Both	>MTC:Rv2617c [A8] PROBABLE TRANSMEMBRANE PROTEIN -	1	3	3	3	3	3	3	19.5	19.5	19.5	21.706	205	1.2426e-55	49400000	0.275845	0.000210408
Rv2619c	2	2	2	FALSE	_	CONSERVED HYPOTHETICAL PROTEIN	Both	>MTC:Rv2619c [A7] CONSERVED HYPOTHETICAL PROTEIN -	1	2	2	2	2	2	2	34.7	34.7	34.7	17.683	170	9.2836e-24	7106300	0.0396809	3.02677e-05
Rv2620c	1	1	1	FALSE	_	PROBABLE CONSERVED TRANSMEMBRANE PROTEIN	Both	>MTC:Rv2620c [A8] PROBABLE CONSERVED TRANSMEMBRANE PROTEIN -	1	1	1	1	1	1	1	3.7	3.7	3.7	33.416	321	1.497e-05	5393200	0.0301151	2.29711e-05
Rv2623	5	5	5	FALSE	TB31.7	CONSERVED HYPOTHETICAL PROTEIN TB31.7	Both	>MTC:Rv2623 [A8] CONSERVED HYPOTHETICAL PROTEIN TB31.7 TB31.7	1	5	5	5	5	5	5	15.1	15.1	15.1	41.043	390	1.9779e-54	46426000	0.259239	0.000197741
Rv2626c	1	1	1	FALSE	_	CONSERVED HYPOTHETICAL PROTEIN	Both	>MTC:Rv2626c [A8] CONSERVED HYPOTHETICAL PROTEIN -	1	1	1	1	1	1	1	5.7	5.7	5.7	22.595	210	5.4884e-26	4006600	0.0223725	1.70652e-05
Rv2627c	1	1	1	FALSE	_	CONSERVED HYPOTHETICAL PROTEIN	H37Rv	>MTC:Rv2627c [A8] CONSERVED HYPOTHETICAL PROTEIN -	1	1	1	1	1	1	1	3.2	3.2	3.2	54.684	496	3.6267e-16	178200	7.5373e-07	4.73449e-10
Rv2632c	2	2	2	FALSE	_	CONSERVED HYPOTHETICAL PROTEIN	Both	>MTC:Rv2632c [A8] CONSERVED HYPOTHETICAL PROTEIN -	1	2	2	2	2	2	2	17.1	17.1	17.1	18.012	164	7.1635e-51	48426000	0.270406	0.00020626
Rv2637	3	3	3	FALSE	dedA	POSSIBLE TRANSMEMBRANE PROTEIN DEDA	Both	>MTC:Rv2637 [A8] POSSIBLE TRANSMEMBRANE PROTEIN DEDA dedA	1	3	3	3	3	3	3	7.5	7.5	7.5	28.156	268	4.2073e-20	19487000	0.108814	8.30005e-05
Rv2641	1	1	1	FALSE	cadI	CADMIUM INDUCIBLE PROTEIN CADI	H37Rv	>MTC:Rv2641 [A8] CADMIUM INDUCIBLE PROTEIN CADI cadI	1	1	1	1	1	1	1	4.3	4.3	4.3	24.851	230	0.0063543	3012600	1.27424e-05	8.00399e-09
Rv2663	1	1	1	FALSE	_	HYPOTHETICAL PROTEIN	H37Rv	>MTC:Rv2663 [A8] HYPOTHETICAL PROTEIN -	1	1	1	1	1	1	1	6.2	6.2	6.2	10.983	97	0.0020441	1528200	6.46381e-06	4.06018e-09
Rv2667	1	1	1	FALSE	clpC2	POSSIBLE ATP-DEPENDENT PROTEASE ATP-BINDING SUBUNIT CLPC2	Both	>MTC:Rv2667 [A8] POSSIBLE ATP-DEPENDENT PROTEASE ATP-BINDING SUBUNIT CLPC2 clpC2	1	1	1	1	1	1	1	2.3	2.3	2.3	31.993	302	2.7082e-08	1998000	0.0111567	8.51003e-06
Rv2671	6	6	6	FALSE	ribD	POSSIBLE BIFUNCTIONAL ENZYME RIBOFLAVIN BIOSYNTHESIS PROTEIN RIBD: DIAMINOHYDROXYPHOSPHORIBOSYLAMINOPYRIMIDINE DEAMINASE (RIBOFLAVIN-SPECIFIC DEAMINASE) + 5-AMINO-6-(5-PHOSPHORIBOSYLAMINO)URACIL REDUCTASE (HTP REDUCTASE)	Both	>MTC:Rv2671 [A8] POSSIBLE BIFUNCTIONAL ENZYME RIBOFLAVIN BIOSYNTHESIS PROTEIN RIBD: DIAMINOHYDROXYPHOSPHORIBOSYLAMINOPYRIMIDINE DEAMINASE (RIBOFLAVIN-SPECIFIC DEAMINASE) + 5-AMINO-6-(5-PHOSPHORIBOSYLAMINO)URACIL REDUCTASE (HTP REDUCTASE) ribD	1	6	6	6	6	6	6	22.7	22.7	22.7	47.921	449	3.3678e-98	90544000	0.505589	0.000385652
Rv2672	4	4	4	FALSE	_	POSSIBLE SECRETED PROTEASE	Both	>MTC:Rv2672 [A8] POSSIBLE SECRETED PROTEASE -	1	4	4	4	4	4	4	6.8	6.8	6.8	72.545	724	1.2954e-70	35482000	0.198128	0.000151128
Rv2673	4	4	4	FALSE	_	POSSIBLE CONSERVED INTEGRAL MEMBRANE PROTEIN	Both	>MTC:Rv2673 [A8] POSSIBLE CONSERVED INTEGRAL MEMBRANE PROTEIN -	1	4	4	4	4	4	4	9.1	9.1	9.1	58.479	530	4.5659e-64	290770000	1.62363	0.00123847
Rv2674	1	1	1	FALSE	_	CONSERVED HYPOTHETICAL PROTEIN	Both	>MTC:Rv2674 [A8] CONSERVED HYPOTHETICAL PROTEIN -	1	1	1	1	1	1	1	6.5	6.5	6.5	15.628	139	6.9529e-09	7606500	0.042474	3.23982e-05
Rv2676c	5	5	5	FALSE	_	CONSERVED HYPOTHETICAL PROTEIN	Both	>MTC:Rv2676c [A8] CONSERVED HYPOTHETICAL PROTEIN -	1	5	5	5	5	5	5	13.5	13.5	13.5	64.582	601	3.4059e-31	98844000	0.551936	0.000421004
Rv2678c	5	5	5	FALSE	hemE	PROBABLE UROPORPHYRINOGEN DECARBOXYLASE HEME (UROPORPHYRINOGEN III DECARBOXYLASE) (URO-D) (UPD)	Both	>MTC:Rv2678c [A8] PROBABLE UROPORPHYRINOGEN DECARBOXYLASE HEME (UROPORPHYRINOGEN III DECARBOXYLASE) (URO-D) (UPD) hemE	1	5	5	5	5	5	5	19.8	19.8	19.8	42.709	410	4.2846e-17	23948000	0.133723	0.000102001
Rv2680	2	2	2	FALSE	_	CONSERVED HYPOTHETICAL PROTEIN	H37Rv	>MTC:Rv2680 [A8] CONSERVED HYPOTHETICAL PROTEIN -	1	2	2	2	2	2	2	6.3	6.3	6.3	39.071	363	2.019e-09	4708600	1.99159e-05	1.251e-08
Rv2682c	1	1	1	FALSE	dxs1	PROBABLE 1-DEOXY-D-XYLULOSE 5-PHOSPHATE SYNTHASE DXS1 (1-DEOXYXYLULOSE-5-PHOSPHATE SYNTHASE) (DXP SYNTHASE) (DXPS)	H37Rv	>MTC:Rv2682c [A8] PROBABLE 1-DEOXY-D-XYLULOSE 5-PHOSPHATE SYNTHASE DXS1 (1-DEOXYXYLULOSE-5-PHOSPHATE SYNTHASE) (DXP SYNTHASE) (DXPS) dxs1	1	1	1	1	1	1	1	1.6	1.6	1.6	73.935	696	0.013634	239090	1.01128e-06	6.35224e-10
Rv2683	1	1	1	FALSE	_	CONSERVED HYPOTHETICAL PROTEIN	Both	>MTC:Rv2683 [A8] CONSERVED HYPOTHETICAL PROTEIN -	1	1	1	1	1	1	1	3	3	3	29.064	269	1.8685e-05	4492400	0.0250852	1.91344e-05
Rv2685	2	2	2	FALSE	arsB1	PROBABLE ARSENIC-TRANSPORT INTEGRAL MEMBRANE PROTEIN ARSB1	Both	>MTC:Rv2685 [A8] PROBABLE ARSENIC-TRANSPORT INTEGRAL MEMBRANE PROTEIN ARSB1 arsB1	1	2	2	2	2	2	2	3.3	3.3	3.3	61.585	581	4.8873e-10	702730	0.00392398	2.99312e-06
Rv2689c	1	1	1	FALSE	_	CONSERVED HYPOTHETICAL ALANINE AND VALINE AND GLYCINE RICH PROTEIN	Both	>MTC:Rv2689c [A8] CONSERVED HYPOTHETICAL ALANINE AND VALINE AND GLYCINE RICH PROTEIN -	1	1	1	1	1	1	1	3.3	3.3	3.3	54.469	519	9.8223e-28	2822500	0.0157606	1.20218e-05
Rv2690c	1	1	1	FALSE	_	PROBABLE CONSERVED INTEGRAL MEMBRANE ALANINE AND VALINE AND LEUCINE RICH PROTEIN	H37Rv	>MTC:Rv2690c [A8] PROBABLE CONSERVED INTEGRAL MEMBRANE ALANINE AND VALINE AND LEUCINE RICH PROTEIN -	1	1	1	1	1	1	1	0.9	0.9	0.9	86.978	814	0.083912	2196600	9.29093e-06	5.83601e-09
Rv2691	4	4	4	FALSE	ceoB	TRK SYSTEM POTASSIUM UPTAKE PROTEIN CEOB	Both	>MTC:Rv2691 [A8] TRK SYSTEM POTASSIUM UPTAKE PROTEIN CEOB ceoB	1	4	5	4	5	4	5	24.1	24.1	24.1	34.963	328	3.0206e-54	335320000	1.8724	0.00142822
Rv2692	3	3	3	FALSE	ceoC	TRK SYSTEM POTASSIUM UPTAKE PROTEIN CEOC	Both	>MTC:Rv2692 [A8] TRK SYSTEM POTASSIUM UPTAKE PROTEIN CEOC ceoC	1	3	4	3	4	3	4	21.2	21.2	21.2	29.356	278	4.6278e-97	57873000	0.323158	0.000246497
Rv2693c	2	2	2	FALSE	_	PROBABLE CONSERVED INTEGRAL MEMBRANE ALANINE AND LEUCINE RICH PROTEIN	Both	>MTC:Rv2693c [A8] PROBABLE CONSERVED INTEGRAL MEMBRANE ALANINE AND LEUCINE RICH PROTEIN -	1	2	2	2	2	2	2	11	11	11	26.988	254	8.212e-11	1114500	0.00622327	4.74696e-06
Rv2694c	1	1	1	FALSE	_	CONSERVED HYPOTHETICAL PROTEIN	Both	>MTC:Rv2694c [A8] CONSERVED HYPOTHETICAL PROTEIN -	1	1	1	1	1	1	1	3.8	3.8	3.8	31.062	290	0.0016386	2961500	0.0165367	1.26138e-05
Rv2696c	1	1	1	FALSE	_	CONSERVED HYPOTHETICAL ALANINE AND GLYCINE AND VALINE RICH PROTEIN	Both	>MTC:Rv2696c [A8] CONSERVED HYPOTHETICAL ALANINE AND GLYCINE AND VALINE RICH PROTEIN -	1	1	1	1	1	1	1	3.3	3.3	3.3	32.022	306	0.039317	8729600	0.0487453	3.71818e-05
Rv2697c	1	1	1	FALSE	dut	PROBABLE DEOXYURIDINE 5'-TRIPHOSPHATE NUCLEOTIDOHYDROLASE DUT (DUTPASE) (DUTP PYROPHOSPHATASE) (DEOXYURIDINE 5'-TRIPHOSPHATASE) (DUTP DIPHOSPHATASE) (DEOXYURIDINE-TRIPHOSPHATASE)	H37Rv	>MTC:Rv2697c [A8] PROBABLE DEOXYURIDINE 5'-TRIPHOSPHATE NUCLEOTIDOHYDROLASE DUT (DUTPASE) (DUTP PYROPHOSPHATASE) (DEOXYURIDINE 5'-TRIPHOSPHATASE) (DUTP DIPHOSPHATASE) (DEOXYURIDINE-TRIPHOSPHATASE) dut	1	1	1	1	1	1	1	5	5	5	32.485	320	5.0124e-32	4813300	2.03588e-05	1.27882e-08
Rv2698	1	1	1	FALSE	_	PROBABLE CONSERVED ALANINE RICH TRANSMEMBRANE PROTEIN	H37Rv	>MTC:Rv2698 [A8] PROBABLE CONSERVED ALANINE RICH TRANSMEMBRANE PROTEIN -	1	1	1	1	1	1	1	5.1	5.1	5.1	22.893	214	4.032e-05	2111700	8.93183e-06	5.61045e-09
Rv2700	3	3	3	FALSE	_	POSSIBLE CONSERVED SECRETED ALANINE RICH PROTEIN	Both	>MTC:Rv2700 [A8] POSSIBLE CONSERVED SECRETED ALANINE RICH PROTEIN -	1	3	3	3	3	3	3	17.9	17.9	17.9	26.296	252	4.1422e-35	41449000	0.231447	0.000176543
Rv2702	2	2	2	FALSE	ppgK	POLYPHOSPHATE GLUCOKINASE PPGK (POLYPHOSPHATE-GLUCOSE PHOSPHOTRANSFERASE)	Both	>MTC:Rv2702 [A8] POLYPHOSPHATE GLUCOKINASE PPGK (POLYPHOSPHATE-GLUCOSE PHOSPHOTRANSFERASE) ppgK	1	2	2	2	2	2	2	14.2	14.2	14.2	38.081	373	1.3822e-16	77255000	0.431385	0.00032905
Rv2703	7	7	7	FALSE	sigA	RNA POLYMERASE SIGMA FACTOR SIGA (SIGMA-A)	Both	>MTC:Rv2703 [A8] RNA POLYMERASE SIGMA FACTOR SIGA (SIGMA-A) sigA	1	7	7	7	7	7	7	14.7	14.7	14.7	61.392	566	1.2442e-110	16282000	0.0909172	6.93495e-05
Rv2704	2	2	2	FALSE	_	CONSERVED HYPOTHETICAL PROTEIN	Both	>MTC:Rv2704 [A8] CONSERVED HYPOTHETICAL PROTEIN -	1	2	2	2	2	2	2	15.8	15.8	15.8	19.438	190	4.9811e-53	12122000	0.0676882	5.16309e-05
Rv2710	1	1	1	FALSE	sigB	RNA POLYMERASE SIGMA FACTOR SIGB	Both	>MTC:Rv2710 [A8] RNA POLYMERASE SIGMA FACTOR SIGB sigB	1	1	1	1	1	1	1	3.3	3.3	3.3	56.386	519	3.0819e-07	385870	0.00215466	1.64353e-06
Rv2711	6	6	6	FALSE	ideR	IRON-DEPENDENT REPRESSOR AND ACTIVATOR IDER	Both	>MTC:Rv2711 [A8] IRON-DEPENDENT REPRESSOR AND ACTIVATOR IDER ideR	1	6	7	6	7	6	7	30.2	30.2	30.2	31.529	285	3.0317e-80	256470000	1.43211	0.00109238
Rv2713	7	7	7	FALSE	sthA	PROBABLE SOLUBLE PYRIDINE NUCLEOTIDE TRANSHYDROGENASE STHA (STH) (NAD(P)(+) TRANSHYDROGENASE [B-SPECIFIC]) (NICOTINAMIDE NUCLEOTIDE TRANSHYDROGENASE)	Both	>MTC:Rv2713 [A8] PROBABLE SOLUBLE PYRIDINE NUCLEOTIDE TRANSHYDROGENASE STHA (STH) (NAD(P)(+) TRANSHYDROGENASE [B-SPECIFIC]) (NICOTINAMIDE NUCLEOTIDE TRANSHYDROGENASE) sthA	1	7	8	7	8	7	8	10.3	10.3	10.3	78.225	737	5.1191e-40	69527000	0.388232	0.000296135
Rv2714	2	2	2	FALSE	_	CONSERVED HYPOTHETICAL ALANINE AND LEUCINE RICH PROTEIN	Both	>MTC:Rv2714 [A8] CONSERVED HYPOTHETICAL ALANINE AND LEUCINE RICH PROTEIN -	1	2	2	2	2	2	2	7	7	7	44.66	413	3.2667e-34	2850900	0.0159192	1.21428e-05
Rv2715	1	1	1	FALSE	_	POSSIBLE HYDROLASE	H37Rv	>MTC:Rv2715 [A8] POSSIBLE HYDROLASE -	1	1	1	1	1	1	1	3.9	3.9	3.9	44.533	414	0.022846	2627300	1.11127e-05	6.98031e-09
Rv2716	5	5	5	FALSE	_	CONSERVED HYPOTHETICAL PROTEIN	Both	>MTC:Rv2716 [A8] CONSERVED HYPOTHETICAL PROTEIN -	1	5	5	5	5	5	5	39.6	39.6	39.6	32.21	303	5.7294e-154	272050000	1.5191	0.00115874
Rv2717c	1	1	1	FALSE	_	CONSERVED HYPOTHETICAL PROTEIN	Both	>MTC:Rv2717c [A8] CONSERVED HYPOTHETICAL PROTEIN -	1	1	1	1	1	1	1	25.9	25.9	25.9	23.579	220	2.4029e-18	1295700	0.00723507	5.51874e-06
Rv2720	4	4	4	FALSE	lexA	REPRESSOR LEXA	Both	>MTC:Rv2720 [A8] REPRESSOR LEXA lexA	1	4	5	4	5	4	5	15.1	15.1	15.1	49.727	484	5.4429e-83	54447000	0.304027	0.000231905
Rv2721c	12	12	12	FALSE	_	POSSIBLE CONSERVED TRANSMEMBRANE ALANINE AND GLYCINE RICH PROTEIN	Both	>MTC:Rv2721c [A8] POSSIBLE CONSERVED TRANSMEMBRANE ALANINE AND GLYCINE RICH PROTEIN -	1	12	16	12	16	12	16	21.1	21.1	21.1	84.755	824	6.4137e-172	539760000	3.01397	0.00229899
Rv2723	1	1	1	FALSE	_	PROBABLE CONSERVED INTEGRAL MEMBRANE PROTEIN	H37Rv	>MTC:Rv2723 [A8] PROBABLE CONSERVED INTEGRAL MEMBRANE PROTEIN -	1	1	1	1	1	1	1	1.9	1.9	1.9	56.228	516	4.5647e-06	2013800	8.51774e-06	5.35034e-09
Rv2728c	2	2	2	FALSE	_	CONSERVED HYPOTHETICAL ALANINE RICH PROTEIN	Both	>MTC:Rv2728c [A8] CONSERVED HYPOTHETICAL ALANINE RICH PROTEIN -	1	2	2	2	2	2	2	9.8	9.8	9.8	23.771	234	7.4501e-07	10724000	0.0598818	4.56765e-05
Rv2731	2	2	2	FALSE	_	CONSERVED HYPOTHETICAL ALANINE AND ARGININE RICH PROTEIN	Both	>MTC:Rv2731 [A8] CONSERVED HYPOTHETICAL ALANINE AND ARGININE RICH PROTEIN -	1	2	2	2	2	2	2	4	4	4	66.479	605	1.1975e-12	10319000	0.0576204	4.39515e-05
Rv2732c	3	3	3	FALSE	_	PROBABLE CONSERVED TRANSMEMBRANE PROTEIN	Both	>MTC:Rv2732c [A8] PROBABLE CONSERVED TRANSMEMBRANE PROTEIN -	1	3	3	3	3	3	3	3.8	3.8	3.8	53.374	501	3.5045e-25	14066000	0.0785433	5.9911e-05
Rv2740	5	5	5	FALSE	ephG	EPOXIDE HYDROLASE	Both	>MTC:Rv2740 [A7] CONSERVED HYPOTHETICAL PROTEIN -	1	5	5	5	5	5	5	8.8	8.8	8.8	59.545	569	9.1348e-70	877200000	4.89821	0.00373624
Rv2744c	17	17	17	FALSE	35kd_ag	CONSERVED 35 KDA ALANINE RICH PROTEIN	Both	>MTC:Rv2744c [A8] CONSERVED 35 KDA ALANINE RICH PROTEIN 35kd_ag	1	17	23	17	23	17	23	72.8	72.8	72.8	34.968	324	0	4241000000	23.6814	0.0180636
Rv2745c	1	1	1	FALSE	_	POSSIBLE TRANSCRIPTIONAL REGULATORY PROTEIN	H37Rv	>MTC:Rv2745c [A8] POSSIBLE TRANSCRIPTIONAL REGULATORY PROTEIN -	1	1	1	1	1	1	1	6.4	6.4	6.4	19.64	187	0.0032762	532340	2.25163e-06	1.41434e-09
Rv2746c	1	1	1	FALSE	pgsA3	PROBABLE PGP SYNTHASE PGSA3 (CDP-DIACYLGLYCEROL--GLYCEROL-3-PHOSPHATE 3PHOSPHATIDYLTRANSFERASE) (PHOSPHATIDYLGLYCEROPHOSPHATE SYNTHASE)	Both	>MTC:Rv2746c [A8] PROBABLE PGP SYNTHASE PGSA3 (CDP-DIACYLGLYCEROL--GLYCEROL-3-PHOSPHATE 3-PHOSPHATIDYLTRANSFERASE) (PHOSPHATIDYLGLYCEROPHOSPHATE SYNTHASE) pgsA3	1	1	1	1	1	1	1	5.5	5.5	5.5	23.02	217	1.1428e-14	4471900	0.0249707	1.90471e-05
Rv2749	1	1	1	FALSE	_	CONSERVED HYPOTHETICAL PROTEIN	Both	>MTC:Rv2749 [A7] CONSERVED HYPOTHETICAL PROTEIN -	1	1	1	1	1	1	1	2.4	2.4	2.4	52.488	505	0.0032762	2540200	0.0141842	1.08194e-05
Rv2753c	4	4	4	FALSE	dapA	PROBABLE DIHYDRODIPICOLINATE SYNTHASE DAPA (DHDPS) (DIHYDRODIPICOLINATE SYNTHETASE)	Both	>MTC:Rv2753c [A8] PROBABLE DIHYDRODIPICOLINATE SYNTHASE DAPA (DHDPS) (DIHYDRODIPICOLINATE SYNTHETASE) dapA	1	4	5	4	5	4	5	23.7	23.7	23.7	76.607	729	4.6916e-89	47444000	0.264923	0.000202077
Rv2754c	3	3	3	FALSE	thyX	PROBABLE THYMIDYLATE SYNTHASE THYX (TS) (TSASE)	Both	>MTC:Rv2754c [A8] PROBABLE THYMIDYLATE SYNTHASE THYX (TS) (TSase) thyX	1	3	3	3	3	3	3	7.8	7.8	7.8	38.933	360	1.0704e-22	23909000	0.133506	0.000101835
Rv2764c	1	1	1	FALSE	thyA	PROBABLE THYMIDYLATE SYNTHASE THYA (TS) (TSASE)	H37Rv	>MTC:Rv2764c [A8] PROBABLE THYMIDYLATE SYNTHASE THYA (TS) (TSASE) thyA	1	1	1	1	1	1	1	9.5	9.5	9.5	39.168	349	0.061605	3137500	1.32706e-05	8.33583e-09
Rv2765	1	1	1	FALSE	_	PROBABLE ALANINE RICH HYDROLASE	Both	>MTC:Rv2765 [A8] PROBABLE ALANINE RICH HYDROLASE -	1	1	1	1	1	1	1	3.8	3.8	3.8	44.022	420	0.00042523	703350	0.00392744	2.99576e-06
Rv2766c	2	2	2	FALSE	_	PROBABLE SHORT-CHAIN TYPE DEHYDROGENASE/REDUCTASE	Both	>MTC:Rv2766c [A8] PROBABLE SHORT-CHAIN TYPE DEHYDROGENASE/REDUCTASE -	1	2	2	2	2	2	2	8.9	8.9	8.9	35.811	349	0.00010302	3141900	0.0175441	1.33822e-05
Rv2772c	2	2	2	FALSE	_	PROBABLE CONSERVED TRANSMEMBRANE PROTEIN	Both	>MTC:Rv2772c [A8] PROBABLE CONSERVED TRANSMEMBRANE PROTEIN -	1	2	2	2	2	2	2	16.1	16.1	16.1	18.439	168	8.033e-45	8785900	0.0490597	3.74216e-05
Rv2773c	6	6	6	FALSE	dapB	DIHYDRODIPICOLINATE REDUCTASE DAPB (DHPR)	Both	>MTC:Rv2773c [A8] DIHYDRODIPICOLINATE REDUCTASE DAPB (DHPR) dapB	1	6	6	6	6	6	6	19	19	19	52.019	489	3.4277e-111	244660000	1.36616	0.00104207
Rv2778c	3	3	3	FALSE	_	CONSERVED HYPOTHETICAL PROTEIN	Both	>MTC:Rv2778c [A8] CONSERVED HYPOTHETICAL PROTEIN -	1	3	3	3	3	3	3	12.9	12.9	12.9	19.542	178	3.1475e-12	28164000	0.157265	0.000119958
Rv2780	1;1	1;1	1;1	FALSE	ald	ECRETED L-ALANINE DEHYDROGENASE ALD (40 KDA ANTIGEN) (TB43)	H37Rv	>MTC:Rv2780 [A8] SECRETED L-ALANINE DEHYDROGENASE ALD (40 KDA ANTIGEN) (TB43) ald;>MTC:Mb2802 [A3] SECRETED L-ALANINE DEHYDROGENASE ALDa [FIRST PART] (40 KDA ANTIGEN) (TB43) alda	2	1	1	1	1	1	1	2	2	2	67.156	639	0.00080417	1280200	5.41485e-06	3.40128e-09
Rv2783c	13	13	13	FALSE	gpsI	BIFUNCTIONAL PROTEIN POLYRIBONUCLEOTIDE NUCLEOTIDYLTRANSFERASE GPSI: GUANOSINE PENTAPHOSPHATE SYNTHETASE + POLYRIBONUCLEOTIDE NUCLEOTIDYLTRANSFERASE (POLYNUCLEOTIDE PHOSPHORYLASE) (PNPASE)	Both	>MTC:Rv2783c [A8] BIFUNCTIONAL PROTEIN POLYRIBONUCLEOTIDE NUCLEOTIDYLTRANSFERASE GPSI: GUANOSINE PENTAPHOSPHATE SYNTHETASE + POLYRIBONUCLEOTIDE NUCLEOTIDYLTRANSFERASE (POLYNUCLEOTIDE PHOSPHORYLASE) (PNPASE) gpsI	1	13	15	13	15	13	15	18.8	18.8	18.8	96.123	908	2.7561e-153	460660000	2.57228	0.00196208
Rv2784c	3	3	3	FALSE	lppU	PROBABLE LIPOPROTEIN LPPU	Both	>MTC:Rv2784c [A8] PROBABLE LIPOPROTEIN LPPU lppU	1	3	3	3	3	3	3	10.7	10.7	10.7	24.201	234	2.6273e-60	74179000	0.414209	0.000315949
Rv2785c	5	5	5	FALSE	rpsO	PROBABLE 30S RIBOSOMAL PROTEIN S15 RPSO	Both	>MTC:Rv2785c [A8] PROBABLE 30S RIBOSOMAL PROTEIN S15 RPSO rpsO	1	5	5	5	5	5	5	25	25	25	12.941	112	7.0928e-35	543880000	3.03698	0.00231653
Rv2788	1	1	1	FALSE	sirR	PROBABLE TRANSCRIPTIONAL REPRESSOR SIRR	H37Rv	>MTC:Rv2788 [A8] PROBABLE TRANSCRIPTIONAL REPRESSOR SIRR sirR	1	1	1	1	1	1	1	3.7	3.7	3.7	37.447	349	1.0964e-21	861200	3.64261e-06	2.28807e-09
Rv2789c	4	4	4	FALSE	fadE21	PROBABLE ACYL-COA DEHYDROGENASE FADE21	Both	>MTC:Rv2789c [A8] PROBABLE ACYL-CoA DEHYDROGENASE FADE21 fadE21	1	4	4	4	4	4	4	10.3	10.3	10.3	52.192	476	5.8495e-39	6518100	0.0363965	2.77624e-05
Rv2790c	1	1	1	FALSE	ltp1	PROBABLE LIPID-TRANSFER PROTEIN LTP1	Both	>MTC:Rv2790c [A8] PROBABLE LIPID-TRANSFER PROTEIN LTP1 ltp1	1	1	1	1	1	1	1	1.9	1.9	1.9	55.999	530	5.6472e-09	756800	0.0042259	3.22342e-06
Rv2793c	1	1	1	FALSE	truB	PROBABLE TRNA PSEUDOURIDINE SYNTHASE B TRUB (TRNA PSEUDOURIDINE 55 SYNTHASE) (PSI55 SYNTHASE) (PSEUDOURIDYLATE SYNTHASE) (URACIL HYDROLYASE)	H37Rv	>MTC:Rv2793c [A8] PROBABLE TRNA PSEUDOURIDINE SYNTHASE B TRUB (TRNA PSEUDOURIDINE 55 SYNTHASE) (PSI55 SYNTHASE) (PSEUDOURIDYLATE SYNTHASE) (URACIL HYDROLYASE) truB	1	1	1	1	1	1	1	2.8	2.8	2.8	37.714	359	4.5647e-06	580380	2.45483e-06	1.54198e-09
Rv2799	1	1	1	FALSE	_	PROBABLE MEMBRANE PROTEIN	Both	>MTC:Rv2799 [A8] PROBABLE MEMBRANE PROTEIN -	1	1	1	1	1	1	1	6.4	6.4	6.4	25.564	236	0.0055974	6126000	0.034207	2.60923e-05
Rv2801c	1	1	1	FALSE	_	CONSERVED HYPOTHETICAL PROTEIN	Both	>MTC:Rv2801c [A8] CONSERVED HYPOTHETICAL PROTEIN -	1	1	1	1	1	1	1	8.2	8.2	8.2	18.529	170	5.6619e-15	19354000	0.108071	8.2434e-05
Rv2821c	1	1	1	FALSE	_	CONSERVED HYPOTHETICAL PROTEIN	H37Rv	>MTC:Rv2821c [A8] CONSERVED HYPOTHETICAL PROTEIN -	1	1	1	1	1	1	1	4.2	4.2	4.2	33.134	312	0.024413	1803900	7.62993e-06	4.79267e-09
Rv2831	7	7	7	FALSE	echA16	PROBABLE ENOYL-COA HYDRATASE ECHA16 (ENOYL HYDRASE) (UNSATURATED ACYL-COA HYDRATASE) (CROTONASE)	Both	>MTC:Rv2831 [A8] PROBABLE ENOYL-CoA HYDRATASE ECHA16 (ENOYL HYDRASE) (UNSATURATED ACYL-CoA HYDRATASE) (CROTONASE) echA16	1	7	7	7	7	7	7	39.1	39.1	39.1	36.251	340	8.4988e-160	193780000	1.08205	0.000825362
Rv2833c	3	3	3	FALSE	ugpB	PROBABLE SN-GLYCEROL-3-PHOSPHATE-BINDING LIPOPROTEIN UGPB	Both	>MTC:Rv2833c [A6] PROBABLE Sn-GLYCEROL-3-PHOSPHATE-BINDING LIPOPROTEIN UGPB ugpB	2	3	3	3	3	3	3	2.9	2.9	2.9	108	1023	3.2216e-12	16870000	0.0942006	7.1854e-05
Rv2837c	2	2	2	FALSE	_	CONSERVED HYPOTHETICAL PROTEIN	Both	>MTC:Rv2837c [A8] CONSERVED HYPOTHETICAL PROTEIN -	1	2	2	2	2	2	2	5.1	5.1	5.1	55.884	534	1.1245e-28	13777000	0.0769295	5.868e-05
Rv2839c	1	1	1	FALSE	infB	PROBABLE TRANSLATION INITIATION FACTOR IF-2 INFB	Both	>MTC:Rv2839c [A8] PROBABLE TRANSLATION INITIATION FACTOR IF-2 INFB infB	1	1	1	1	1	1	1	1.3	1.3	1.3	97.46	936	0.00035828	469980	0.00262433	2.00177e-06
Rv2841c	1	1	1	FALSE	nusA	PROBABLE N UTILIZATION SUBSTANCE PROTEIN A NUSA	Both	>MTC:Rv2841c [A8] PROBABLE N UTILIZATION SUBSTANCE PROTEIN A NUSA nusA	1	1	1	1	1	1	1	2.1	2.1	2.1	50.862	476	0.0004164	2564800	0.0143216	1.09242e-05
Rv2842c	1	1	1	FALSE	_	CONSERVED HYPOTHETICAL PROTEIN	Both	>MTC:Rv2842c [A8] CONSERVED HYPOTHETICAL PROTEIN -	1	1	1	1	1	1	1	7.4	7.4	7.4	29.974	283	3.8959e-54	1222000	0.00682354	5.20483e-06
Rv2843	1	1	1	FALSE	_	PROBABLE CONSERVED TRANSMEMBRANE ALANINE RICH PROTEIN	Both	>MTC:Rv2843 [A8] PROBABLE CONSERVED TRANSMEMBRANE ALANINE RICH PROTEIN -	1	1	1	1	1	1	1	3.9	3.9	3.9	20.448	207	9.4988e-13	2694100	0.0150436	1.14749e-05
Rv2844	2	2	2	FALSE	_	CONSERVED HYPOTHETICAL ALANINE RICH PROTEIN	Both	>MTC:Rv2844 [A8] CONSERVED HYPOTHETICAL ALANINE RICH PROTEIN -	1	2	3	2	3	2	3	8.7	8.7	8.7	39.088	369	4.5365e-38	60134000	0.335783	0.000256127
Rv2845c	7	7	7	FALSE	proS	PROBABLE PROLYL-TRNA SYNTHETASE PROS (PROLINE--TRNA LIGASE) (PRORS) (GLOBAL RNA SYNTHESIS FACTOR) (PROLINE TRANSLASE)	Both	>MTC:Rv2845c [A8] PROBABLE PROLYL-TRNA SYNTHETASE PROS (PROLINE--TRNA LIGASE) (PRORS) (GLOBAL RNA SYNTHESIS FACTOR) (PROLINE TRANSLASE) proS	1	7	7	7	7	7	7	13	13	13	83.186	763	8.9438e-67	57551000	0.32136	0.000245126
Rv2846c	2	2	2	FALSE	efpA	POSSIBLE INTEGRAL MEMBRANE EFFLUX PROTEIN EFPA	Both	>MTC:Rv2846c [A8] POSSIBLE INTEGRAL MEMBRANE EFFLUX PROTEIN EFPA efpA	1	2	2	2	2	2	2	6.2	6.2	6.2	60.476	577	7.447e-41	4918600	0.027465	2.09497e-05
Rv2855	4	4	4	FALSE	mtr	ADPH-DEPENDENT MYCOTHIOL REDUCTASE MTR	Both	>MTC:Rv2855 [A8] NADPH-DEPENDENT MYCOTHIOL REDUCTASE MTR mtr	1	4	4	4	4	4	4	8.2	8.2	8.2	55.712	514	1.8793e-25	4862300	0.0271506	2.07099e-05
Rv2857c	2	2	2	FALSE	_	PROBABLE SHORT-CHAIN TYPE DEHYDROGENASE/REDUCTASE	Both	>MTC:Rv2857c [A8] PROBABLE SHORT-CHAIN TYPE DEHYDROGENASE/REDUCTASE -	1	2	2	2	2	2	2	10.7	10.7	10.7	35.984	345	4.3956e-46	30952000	0.172833	0.000131833
Rv2860c	3	3	3	FALSE	glnA4	PROBABLE GLUTAMINE SYNTHETASE GLNA4 (GLUTAMINE SYNTHASE) (GS-II)	Both	>MTC:Rv2860c [A8] PROBABLE GLUTAMINE SYNTHETASE GLNA4 (GLUTAMINE SYNTHASE) (GS-II) glnA4	1	3	3	3	3	3	3	9.1	9.1	9.1	62.169	580	2.1889e-141	45307000	0.25299	0.000192975
Rv2868c	1	1	1	FALSE	gcpE	PROBABLE GCPE PROTEIN	Both	>MTC:Rv2868c [A8] PROBABLE GCPE PROTEIN gcpE	1	1	1	1	1	1	1	2.6	2.6	2.6	44.639	430	1.6442e-09	962810	0.00537624	4.10087e-06
Rv2869c	3	3	3	FALSE	rip	MEMBRANE BOUND METALLOPROTEASE	Both	>MTC:Rv2869c [A8] PROBABLE CONSERVED TRANSMEMBRANE PROTEIN -	1	3	3	3	3	3	3	7.5	7.5	7.5	56.233	534	5.2884e-42	55105000	0.307701	0.000234707
Rv2873	1	1	1	FALSE	mpt83	CELL SURFACE LIPOPROTEIN MPT83 (LIPOPROTEIN P23)	Both	>MTC:Rv2873 [A8] CELL SURFACE LIPOPROTEIN MPT83 (LIPOPROTEIN P23) mpt83	1	1	1	1	1	1	1	2.8	2.8	2.8	35.542	353	8.116e-18	45691000	0.255134	0.000194611
Rv2875	1	1	1	FALSE	mpt70	MAJOR SECRETED IMMUNOGENIC PROTEIN MPT70	Both	>MTC:Rv2875 [A8] MAJOR SECRETED IMMUNOGENIC PROTEIN MPT70 mpt70	1	1	2	1	2	1	2	7	7	7	25.47	256	3.4712e-31	2655900	0.0148303	1.13122e-05
Rv2877c	3	3	3	FALSE	_	PROBABLE CONSERVED INTEGRAL MEMBRANE PROTEIN	Both	>MTC:Rv2877c [A8] PROBABLE CONSERVED INTEGRAL MEMBRANE PROTEIN -	1	3	3	3	3	3	3	12.4	12.4	12.4	29.729	291	2.4822e-29	79946000	0.446411	0.000340512
Rv2878c	3	3	3	FALSE	mpt53	SOLUBLE SECRETED ANTIGEN MPT53 PRECURSOR	Both	>MTC:Rv2878c [A8] SOLUBLE SECRETED ANTIGEN MPT53 PRECURSOR mpt53	1	3	4	3	4	3	4	10.7	10.7	10.7	42.839	401	9.3488e-67	208960000	1.16681	0.000890018
Rv2881c	1	1	1	FALSE	cdsA	PROBABLE INTEGRAL MEMBRANE PHOSPHATIDATE CYTIDYLYLTRANSFERASE CDSA (CDP-DIGLYCERIDE SYNTHETASE) (CDP-DIGLYCERIDE PYROPHOSPHORYLASE) (CDP-DIACYLGLYCEROL SYNTHASE) (CDS) (CTP:PHOSPHATIDATE CYTIDYLYLTRANSFERASE) (CDP-DAG SYNTHASE) (CDP-DG SYNTHETASE)	H37Rv	>MTC:Rv2881c [A8] PROBABLE INTEGRAL MEMBRANE PHOSPHATIDATE CYTIDYLYLTRANSFERASE CDSA (CDP-DIGLYCERIDE SYNTHETASE) (CDP-DIGLYCERIDE PYROPHOSPHORYLASE) (CDP-DIACYLGLYCEROL SYNTHASE) (CDS) (CTP:PHOSPHATIDATE CYTIDYLYLTRANSFERASE) (CDP-DAG SYNTHASE) (CDP-DG SY	1	1	1	1	1	1	1	1.9	1.9	1.9	49.204	466	0.00088667	868680	3.67424e-06	2.30794e-09
Rv2882c	6	6	6	FALSE	frr	RIBOSOME RECYCLING FACTOR FRR (RIBOSOME RELEASING FACTOR) (RRF)	Both	>MTC:Rv2882c [A8] RIBOSOME RECYCLING FACTOR FRR (RIBOSOME RELEASING FACTOR) (RRF) frr	1	6	6	6	6	6	6	32.7	32.7	32.7	31.208	284	2.2937e-66	201960000	1.12773	0.000860203
Rv2883c	2	2	2	FALSE	pyrH	PROBABLE URIDYLATE KINASE PYRH (UK) (URIDINE MONOPHOSPHATE KINASE) (UMP KINASE)	Both	>MTC:Rv2883c [A8] PROBABLE URIDYLATE KINASE PYRH (UK) (URIDINE MONOPHOSPHATE KINASE) (UMP KINASE) pyrH	1	2	2	2	2	2	2	8.8	8.8	8.8	37.448	363	5.1006e-49	8022600	0.0447975	3.41705e-05
Rv2887	2	2	2	FALSE	_	PROBABLE TRANSCRIPTIONAL REGULATORY PROTEIN	Both	>MTC:Rv2887 [A8] PROBABLE TRANSCRIPTIONAL REGULATORY PROTEIN -	1	2	3	2	3	2	3	19	19	19	31.376	300	1.2458e-61	52626000	0.293859	0.000224149
Rv2888c	3	3	3	FALSE	amiC	PROBABLE AMIDASE AMIC (AMINOHYDROLASE)	Both	>MTC:Rv2888c [A8] PROBABLE AMIDASE AMIC (AMINOHYDROLASE) amiC	1	3	3	3	3	3	3	7	7	7	56.186	526	2.0114e-45	7071900	0.0394888	3.01212e-05
Rv2889c	6	6	6	FALSE	tsf	PROBABLE ELONGATION FACTOR TSF (EF-TS)	Both	>MTC:Rv2889c [A8] PROBABLE ELONGATION FACTOR TSF (EF-TS) tsf	1	6	6	6	6	6	6	25.1	25.1	25.1	42.619	403	1.3957e-137	70257000	0.392309	0.000299244
Rv2890c	4	4	4	FALSE	rpsB	PROBABLE 30S RIBOSOMAL PROTEIN S2 RPSB	Both	>MTC:Rv2890c [A8] PROBABLE 30S RIBOSOMAL PROTEIN S2 RPSB rpsB	1	4	6	4	6	4	6	13.8	13.8	13.8	35.864	333	1.598e-46	49955000	0.278944	0.000212772
Rv2893	1	1	1	FALSE	_	POSSIBLE OXIDOREDUCTASE	H37Rv	>MTC:Rv2893 [A8] POSSIBLE OXIDOREDUCTASE -	1	1	1	1	1	1	1	2.6	2.6	2.6	40.762	383	5.6472e-09	195400	8.26481e-07	5.19146e-10
Rv2895c	2	2	2	FALSE	viuB	POSSIBLE MYCOBACTIN UTILIZATION PROTEIN VIUB	Both	>MTC:Rv2895c [A8] POSSIBLE MYCOBACTIN UTILIZATION PROTEIN VIUB viuB	1	2	2	2	2	2	2	4.5	4.5	4.5	40.475	378	1.7674e-25	38242000	0.21354	0.000162883
Rv2901c	1	1	1	FALSE	_	CONSERVED HYPOTHETICAL PROTEIN	H37Rv	>MTC:Rv2901c [A8] CONSERVED HYPOTHETICAL PROTEIN -	1	1	1	1	1	1	1	6.7	6.7	6.7	20.809	180	5.4884e-26	1036100	4.38238e-06	2.75275e-09
Rv2903c	8	8	8	FALSE	lepB	PROBABLE SIGNAL PEPTIDASE I LEPB (SPASE I) (LEADER PEPTIDASE I).	Both	>MTC:Rv2903c [A8] PROBABLE SIGNAL PEPTIDASE I LEPB (SPASE I) (LEADER PEPTIDASE I). lepB	1	8	9	8	9	8	9	27	27	27	44.403	419	9.7261e-38	430940000	2.40633	0.00183549
Rv2904c	1	1	1	FALSE	rplS	PROBABLE 50S RIBOSOMAL PROTEIN L19 RPLS	H37Rv	>MTC:Rv2904c [A8] PROBABLE 50S RIBOSOMAL PROTEIN L19 RPLS rplS	1	1	1	1	1	1	1	9.4	9.4	9.4	20.138	180	0.010347	3425600	1.44892e-05	9.10127e-09
Rv2909c	1	1	1	FALSE	rpsP	PROBABLE 30S RIBOSOMAL PROTEIN S16 RPSP	Both	>MTC:Rv2909c [A8] PROBABLE 30S RIBOSOMAL PROTEIN S16 RPSP rpsP	1	1	1	1	1	1	1	10.2	10.2	10.2	17.922	166	1.2488e-22	2275500	0.0127062	9.69198e-06
Rv2911	1	1	1	FALSE	dacB2	PROBABLE D-ALANYL-D-ALANINE CARBOXYPEPTIDASE DACB2 (PENICILLIN-BINDING PROTEIN) (DD-PEPTIDASE) (DD-CARBOXYPEPTIDASE) (PBP) (DD-TRANSPEPTIDASE) (SERINE-TYPE D-ALA-D-ALA CARBOXYPEPTIDASE) (D-AMINO ACID HYDROLASE)	Both	>MTC:Rv2911 [A8] PROBABLE D-ALANYL-D-ALANINE CARBOXYPEPTIDASE DACB2 (PENICILLIN-BINDING PROTEIN) (DD-PEPTIDASE) (DD-CARBOXYPEPTIDASE) (PBP) (DD-TRANSPEPTIDASE) (SERINE-TYPE D-ALA-D-ALA CARBOXYPEPTIDASE) (D-AMINO ACID HYDROLASE) dacB2	1	1	1	1	1	1	1	2.9	2.9	2.9	39.396	383	1.6234e-14	157350	0.000878628	6.70197e-07
Rv2913c	1	1	1	FALSE	_	POSSIBLE D-AMINO ACID AMINOHYDROLASE (D-AMINO ACID HYDROLASE)	H37Rv	>MTC:Rv2913c [A8] POSSIBLE D-AMINO ACID AMINOHYDROLASE (D-AMINO ACID HYDROLASE) -	1	1	1	1	1	1	1	1.5	1.5	1.5	72.482	657	0.039317	1271800	5.37932e-06	3.37897e-09
Rv2915c	3	3	3	FALSE	_	CONSERVED HYPOTHETICAL PROTEIN	Both	>MTC:Rv2915c [A7] CONSERVED HYPOTHETICAL PROTEIN -	1	3	3	3	3	3	3	7.5	7.5	7.5	49.924	467	5.122e-17	6633700	0.037042	2.82548e-05
Rv2916c	1	1	1	FALSE	ffh	PROBABLE SIGNAL RECOGNITION PARTICLE PROTEIN FFH (FIFTY-FOUR HOMOLOG) (SRP PROTEIN)	H37Rv	>MTC:Rv2916c [A8] PROBABLE SIGNAL RECOGNITION PARTICLE PROTEIN FFH (FIFTY-FOUR HOMOLOG) (SRP PROTEIN) ffh	1	1	1	1	1	1	1	3.6	3.6	3.6	80.93	771	0.010506	246480	1.04253e-06	6.54858e-10
Rv2919c	3	3	3	FALSE	glnB	PROBABLE NITROGEN REGULATORY PROTEIN P-II GLNB	Both	>MTC:Rv2919c [A8] PROBABLE NITROGEN REGULATORY PROTEIN P-II GLNB glnB	1	3	3	3	3	3	3	22.8	22.8	22.8	17.143	162	1.1636e-19	38291000	0.213813	0.000163092
Rv2920c	1	1	1	FALSE	amt	PROBABLE AMMONIUM-TRANSPORT INTEGRAL MEMBRANE PROTEIN AMT	Both	>MTC:Rv2920c [A8] PROBABLE AMMONIUM-TRANSPORT INTEGRAL MEMBRANE PROTEIN AMT amt	1	1	1	1	1	1	1	2.7	2.7	2.7	49.365	478	1.0964e-21	365010	0.00203818	1.55468e-06
Rv2921c	2	2	2	FALSE	ftsY	PROBABLE CELL DIVISION PROTEIN FTSY (SRP RECEPTOR) (SIGNAL RECOGNITION PARTICLE RECEPTOR)	Both	>MTC:Rv2921c [A8] PROBABLE CELL DIVISION PROTEIN FTSY (SRP RECEPTOR) (SIGNAL RECOGNITION PARTICLE RECEPTOR) ftsY	1	2	2	2	2	2	2	4.6	4.6	4.6	51.525	495	2.2251e-10	1813600	0.010127	7.72462e-06
Rv2923c	4	4	4	FALSE	_	CONSERVED HYPOTHETICAL PROTEIN	Both	>MTC:Rv2923c [A8] CONSERVED HYPOTHETICAL PROTEIN -	1	4	4	4	4	4	4	24.8	24.8	24.8	17.97	165	6.7035e-42	51257000	0.286214	0.000218318
Rv2925c	1	1	1	FALSE	rnc	PROBABLE RIBONUCLEASE III RNC (RNASE III)	Both	>MTC:Rv2925c [A8] PROBABLE RIBONUCLEASE III RNC (RNASE III) rnc	1	1	1	1	1	1	1	5.8	5.8	5.8	25.47	241	1.4605e-22	11467000	0.0640307	4.88411e-05
Rv2926c	1	1	1	FALSE	_	CONSERVED HYPOTHETICAL PROTEIN	H37Rv	>MTC:Rv2926c [A8] CONSERVED HYPOTHETICAL PROTEIN -	1	1	1	1	1	1	1	3	3	3	44.329	406	0.0017307	849160	3.59168e-06	2.25608e-09
Rv2935	3	3	3	FALSE	ppsE	PHENOLPTHIOCEROL SYNTHESIS TYPE-I POLYKETIDE SYNTHASE PPSE	Both	>MTC:Rv2935 [A8] PHENOLPTHIOCEROL SYNTHESIS TYPE-I POLYKETIDE SYNTHASE PPSE ppsE	1	3	3	3	3	3	3	2.2	2.2	2.2	165.1	1555	1.051e-25	1705400	0.0095228	7.26377e-06
Rv2937	2	2	2	FALSE	drrB	PROBABLE DAUNORUBICIN-DIM-TRANSPORT INTEGRAL MEMBRANE PROTEIN ABC TRANSPORTER DRRB	H37Rv	>MTC:Rv2937 [A8] PROBABLE DAUNORUBICIN-DIM-TRANSPORT INTEGRAL MEMBRANE PROTEIN ABC TRANSPORTER DRRB drrB	1	2	2	2	2	2	2	6.7	6.7	6.7	43.011	402	3.9144e-07	8153500	3.44868e-05	2.16625e-08
Rv2938	1	1	1	FALSE	drrC	PROBABLE DAUNORUBICIN-DIM-TRANSPORT INTEGRAL MEMBRANE PROTEIN ABC TRANSPORTER DRRC	Both	>MTC:Rv2938 [A8] PROBABLE DAUNORUBICIN-DIM-TRANSPORT INTEGRAL MEMBRANE PROTEIN ABC TRANSPORTER DRRC drrC	1	1	1	1	1	1	1	3.7	3.7	3.7	34.74	327	1.7575e-11	345730	0.00193053	1.47256e-06
Rv2940c	5	4	3	FALSE	mas	PROBABLE MULTIFUNCTIONAL MYCOCEROSIC ACID SYNTHASE MEMBRANE-ASSOCIATED MAS	Both	>MTC:Rv2940c [A8] PROBABLE MULTIFUNCTIONAL MYCOCEROSIC ACID SYNTHASE MEMBRANE-ASSOCIATED MAS mas	1	5	5	4	4	3	3	3.4	3.1	1.4	229.46	2159	4.281e-30	7613300	0.042512	3.24271e-05
Rv2941	3	3	3	FALSE	fadD28	FATTY-ACID-COA LIGASE FADD28 (FATTY-ACID-COA SYNTHETASE) (FATTY-ACID-COA SYNTHASE)	Both	>MTC:Rv2941 [A8] FATTY-ACID-CoA LIGASE FADD28 (FATTY-ACID-CoA SYNTHETASE) (FATTY-ACID-CoA SYNTHASE) fadD28	1	3	3	3	3	3	3	6.3	6.3	6.3	82.137	775	4.298e-36	9634500	0.0537982	4.1036e-05
Rv2942	7	7	7	FALSE	mmpL7	CONSERVED TRANSMEMBRANE TRANSPORT PROTEIN MMPL7	Both	>MTC:Rv2942 [A8] CONSERVED TRANSMEMBRANE TRANSPORT PROTEIN MMPL7 mmpL7	1	7	10	7	10	7	10	8.7	8.7	8.7	109.92	1054	9.5284e-72	25147000	0.140419	0.000107108
Rv2945c	8	8	8	FALSE	lppX	PROBABLE CONSERVED LIPOPROTEIN LPPX	Both	>MTC:Rv2945c [A8] PROBABLE CONSERVED LIPOPROTEIN LPPX lppX	1	8	8	8	8	8	8	52.3	52.3	52.3	24.339	235	5.9146e-91	782960000	4.37198	0.00333484
Rv2949c	1	1	1	FALSE	_	CONSERVED HYPOTHETICAL PROTEIN	H37Rv	>MTC:Rv2949c [A8] CONSERVED HYPOTHETICAL PROTEIN -	1	1	1	1	1	1	1	5.9	5.9	5.9	33.075	290	0.0022866	1049600	4.43948e-06	2.78862e-09
Rv2951c	12	12	12	FALSE	_	POSSIBLE OXIDOREDUCTASE	Both	>MTC:Rv2951c [A8] POSSIBLE OXIDOREDUCTASE -	1	12	14	12	14	12	14	41.9	41.9	41.9	49.924	463	2.729e-128	558920000	3.12096	0.00238059
Rv2952	3	3	3	FALSE	_	POSSIBLE METHYLTRANSFERASE (METHYLASE)	H37Rv	>MTC:Rv2952 [A8] POSSIBLE METHYLTRANSFERASE (METHYLASE) -	1	3	3	3	3	3	3	9.7	9.7	9.7	34.798	308	3.1892e-11	4416900	1.86821e-05	1.1735e-08
Rv2953	15	15	15	FALSE	_	CONSERVED HYPOTHETICAL PROTEIN	Both	>MTC:Rv2953 [A8] CONSERVED HYPOTHETICAL PROTEIN -	1	15	17	15	17	15	17	36.5	36.5	36.5	67.245	628	4.1674e-243	630030000	3.51803	0.00268347
Rv2955c	2	2	2	FALSE	_	CONSERVED HYPOTHETICAL PROTEIN	Both	>MTC:Rv2955c [A8] CONSERVED HYPOTHETICAL PROTEIN -	1	2	2	2	2	2	2	5.5	5.5	5.5	46.419	415	6.7188e-17	3085100	0.0172269	1.31403e-05
Rv2957	1	1	1	FALSE	_	POSSIBLE GLYCOSYL TRANSFERASE	H37Rv	>MTC:Rv2957 [A8] POSSIBLE GLYCOSYL TRANSFERASE -	1	1	1	1	1	1	1	2.5	2.5	2.5	53.632	489	0.068136	1010200	4.27283e-06	2.68394e-09
Rv2958c	1	1	1	FALSE	_	POSSIBLE GLYCOSYL TRANSFERASE	H37Rv	>MTC:Rv2958c [A5] POSSIBLE GLYCOSYL TRANSFERASE -	1	1	1	1	1	1	1	1.6	1.6	1.6	60.018	563	0.086543	2324200	9.83064e-06	6.17502e-09
Rv2959c	5	5	5	FALSE	_	POSSIBLE METHYLTRANSFERASE (METHYLASE)	Both	>MTC:Rv2959c [A8] POSSIBLE METHYLTRANSFERASE (METHYLASE) -	1	5	6	5	6	5	6	21.8	21.8	21.8	30.03	266	8.2334e-81	256730000	1.43356	0.00109348
Rv2963	2	2	2	FALSE	_	PROBABLE INTEGRAL MEMBRANE PROTEIN	Both	>MTC:Rv2963 [A8] PROBABLE INTEGRAL MEMBRANE PROTEIN -	1	2	3	2	3	2	3	8	8	8	46.939	437	4.9677e-20	9191400	0.0513239	3.91487e-05
Rv2965c	3	3	3	FALSE	kdtB	PROBABLE PHOSPHOPANTETHEINE ADENYLYLTRANSFERASE KDTB (PANTETHEINEPHOSPHATE ADENYLYLTRANSFERASE) (PPAT) (DEPHOSPHO-COA PYROPHOSPHORYLASE)	Both	>MTC:Rv2965c [A8] PROBABLE PHOSPHOPANTETHEINE ADENYLYLTRANSFERASE KDTB (PANTETHEINE-PHOSPHATE ADENYLYLTRANSFERASE) (PPAT) (DEPHOSPHO-CoA PYROPHOSPHORYLASE) kdtB	1	3	3	3	3	3	3	31.3	31.3	31.3	26.417	249	1.6035e-60	40918000	0.228482	0.000174281
Rv2967c	1	1	1	FALSE	pca	PROBABLE PYRUVATE CARBOXYLASE PCA (PYRUVIC CARBOXYLASE)	H37Rv	>MTC:Rv2967c [A8] PROBABLE PYRUVATE CARBOXYLASE PCA (PYRUVIC CARBOXYLASE) pca	1	1	1	1	1	1	1	1	1	1	123.57	1156	1.1428e-14	2203400	9.31969e-06	5.85408e-09
Rv2969c	11	11	11	FALSE	_	POSSIBLE CONSERVED MEMBRANE OR SECRETED PROTEIN	Both	>MTC:Rv2969c [A8] POSSIBLE CONSERVED MEMBRANE OR SECRETED PROTEIN -	1	11	11	11	11	11	11	43.3	43.3	43.3	31.55	298	7.7332e-159	1640700000	9.16152	0.00698819
Rv2970c	4	4	4	FALSE	lipN	PROBABLE LIPASE/ESTERASE LIPN	Both	>MTC:Rv2970c [A8] PROBABLE LIPASE/ESTERASE LIPN lipN	1	4	4	4	4	4	4	8.7	8.7	8.7	55.905	527	1.9978e-25	12027000	0.0671577	5.12263e-05
Rv2971	3	3	3	FALSE	_	PROBABLE OXIDOREDUCTASE	Both	>MTC:Rv2971 [A8] PROBABLE OXIDOREDUCTASE -	1	3	3	3	3	3	3	15.5	15.5	15.5	30.585	284	1.9967e-44	47739000	0.26657	0.000203334
Rv2976c	1	1	1	FALSE	ung	PROBABLE URACIL-DNA GLYCOSYLASE UNG (UDG)	Both	>MTC:Rv2976c [A8] PROBABLE URACIL-DNA GLYCOSYLASE UNG (UDG) ung	1	1	1	1	1	1	1	4.2	4.2	4.2	27.996	260	4.032e-05	2169800	0.012116	9.24177e-06
Rv2977c	2	2	2	FALSE	thiL	PROBABLE THIAMINE-MONOPHOSPHATE KINASE THIL (THIAMINE-PHOSPHATE KINASE)	Both	>MTC:Rv2977c [A8] PROBABLE THIAMINE-MONOPHOSPHATE KINASE THIL (THIAMINE-PHOSPHATE KINASE) thiL	1	2	2	2	2	2	2	6.4	6.4	6.4	45.102	439	6.4096e-29	6246100	0.0348777	2.66039e-05
Rv2980	1	1	1	FALSE	_	POSSIBLE CONSERVED SECRETED PROTEIN	Both	>MTC:Rv2980 [A8] POSSIBLE CONSERVED SECRETED PROTEIN -	1	1	1	1	1	1	1	3.3	3.3	3.3	46.042	454	1.2584e-31	6091200	0.0340127	2.59441e-05
Rv2982c	3	3	3	FALSE	gpdA2	PROBABLE GLYCEROL-3-PHOSPHATE DEHYDROGENASE [NAD(P)+] GPDA2 (NAD(P)HDEPENDENT GLYCEROL-3-PHOSPHATE DEHYDROGENASE)	Both	>MTC:Rv2982c [A8] PROBABLE GLYCEROL-3-PHOSPHATE DEHYDROGENASE [NAD(P)+] GPDA2 (NAD(P)H-DEPENDENT GLYCEROL-3-PHOSPHATE DEHYDROGENASE) gpdA2	1	3	3	3	3	3	3	22.7	22.7	22.7	41.135	410	3.3971e-71	144000000	0.804083	0.000613336
Rv2985	1	1	1	FALSE	mutT1	POSSIBLE HYDROLASE MUTT1	H37Rv	>MTC:Rv2985 [A8] POSSIBLE HYDROLASE MUTT1 mutT1	1	1	1	1	1	1	1	3.5	3.5	3.5	37.333	343	0.016525	85940	3.63499e-07	2.28329e-10
Rv2986c	3	3	3	FALSE	hupB	PROBABLE DNA-BINDING PROTEIN HU HOMOLOG HUPB (HISTONE-LIKE PROTEIN) (HLP) (21-KDA LAMININ-2-BINDING PROTEIN)	Both	>MTC:Rv2986c [A6] PROBABLE DNA-BINDING PROTEIN HU HOMOLOG HUPB (HISTONE-LIKE PROTEIN) (HLP) (21-KDA LAMININ-2-BINDING PROTEIN) hupB;>MTC:JTY_3002 [A2] putative DNA-binding protein HU homolog hupB	2	3	3	3	3	3	3	21.3	21.3	21.3	26.606	254	2.6882e-33	10300000	0.0575143	4.38705e-05
Rv2987c	4	4	4	FALSE	leuD	PROBABLE 3-ISOPROPYLMALATE DEHYDRATASE (SMALL SUBUNIT) LEUD (ISOPROPYLMALATE ISOMERASE) (ALPHA-IPM ISOMERASE) (IPMI)	Both	>MTC:Rv2987c [A8] PROBABLE 3-ISOPROPYLMALATE DEHYDRATASE (SMALL SUBUNIT) LEUD (ISOPROPYLMALATE ISOMERASE) (ALPHA-IPM ISOMERASE) (IPMI) leuD	1	4	4	4	4	4	4	24.4	24.4	24.4	25.486	234	5.3154e-74	16439000	0.0917939	7.00182e-05
Rv2991	1	1	1	FALSE	_	CONSERVED HYPOTHETICAL PROTEIN	H37Rv	>MTC:Rv2991 [A8] CONSERVED HYPOTHETICAL PROTEIN -	1	1	1	1	1	1	1	6.6	6.6	6.6	26.566	241	6.6003e-08	1486200	6.28616e-06	3.94859e-09
Rv2992c	2	2	2	FALSE	gltS	PROBABLE GLUTAMYL-TRNA SYNTHETASE GLTS (GLUTAMATE--TRNA LIGASE) (GLUTAMYL-TRNA SYNTHASE) (GLURS)	Both	>MTC:Rv2992c [A8] PROBABLE GLUTAMYL-TRNA SYNTHETASE GLTS (GLUTAMATE--TRNA LIGASE) (GLUTAMYL-TRNA SYNTHASE) (GLURS) gltS	1	2	2	2	2	2	2	5	5	5	63.959	584	1.4861e-34	1099500	0.00613951	4.68307e-06
Rv2993c	4	4	4	FALSE	_	POSSIBLE 2-HYDROXYHEPTA-2	Both	>MTC:Rv2993c [A8] POSSIBLE 2-HYDROXYHEPTA-2,4-DIENE-1,7-DIOATE ISOMERASE (HHDD ISOMERASE) -	1	4	5	4	5	4	5	19	19	19	47.039	448	2.0938e-37	252290000	1.40876	0.00107457
Rv2994	3	3	3	FALSE	_	PROBABLE CONSERVED INTEGRAL MEMBRANE PROTEIN	H37Rv	>MTC:Rv2994 [A8] PROBABLE CONSERVED INTEGRAL MEMBRANE PROTEIN -	1	3	3	3	3	3	3	6.3	6.3	6.3	49.896	474	1.7829e-06	34342000	0.000145256	9.12411e-08
Rv2995c	7	7	7	FALSE	leuB	PROBABLE 3-ISOPROPYLMALATE DEHYDROGENASE LEUB (BETA-IPM DEHYDROGENASE) (IMDH) (3-IPM-DH)	Both	>MTC:Rv2995c [A8] PROBABLE 3-ISOPROPYLMALATE DEHYDROGENASE LEUB (BETA-IPM DEHYDROGENASE) (IMDH) (3-IPM-DH) leuB	1	7	7	7	7	7	7	29.8	29.8	29.8	52.057	500	8.2248e-144	194680000	1.08708	0.000829196
Rv2996c	6	6	6	FALSE	serA1	PROBABLE D-3-PHOSPHOGLYCERATE DEHYDROGENASE SERA1 (PGDH)	Both	>MTC:Rv2996c [A8] PROBABLE D-3-PHOSPHOGLYCERATE DEHYDROGENASE SERA1 (PGDH) serA1	1	6	6	6	6	6	6	14.6	14.6	14.6	61.331	595	3.8225e-90	29688000	0.165775	0.000126449
Rv2999	4	4	4	FALSE	lppY	PROBABLE CONSERVED LIPOPROTEIN LPPY	Both	>MTC:Rv2999 [A8] PROBABLE CONSERVED LIPOPROTEIN LPPY lppY	1	4	4	4	4	4	4	15.5	15.5	15.5	44.619	427	2.1487e-53	47821000	0.267028	0.000203683
Rv3001c	5	5	5	FALSE	ilvC	PROBABLE KETOL-ACID REDUCTOISOMERASE ILVC (ACETOHYDROXY-ACID ISOMEROREDUCTASE) (ALPHA-KETO-BETA-HYDROXYLACIL REDUCTOISOMERASE)	Both	>MTC:Rv3001c [A8] PROBABLE KETOL-ACID REDUCTOISOMERASE ILVC (Acetohydroxy-acid isomeroreductase) (Alpha-keto-beta-hydroxylacil reductoisomerase) ilvC	1	5	6	5	6	5	6	14.4	14.4	14.4	45.418	418	4.6176e-64	198320000	1.1074	0.000844699
Rv3002c	2	2	2	FALSE	ilvN	PROBABLE ACETOLACTATE SYNTHASE (SMALL SUBUNIT) ILVN (ACETOHYDROXY-ACID SYNTHASE) (AHAS) (ALS)	Both	>MTC:Rv3002c [A8] PROBABLE ACETOLACTATE SYNTHASE (SMALL SUBUNIT) ILVN (ACETOHYDROXY-ACID SYNTHASE) (AHAS) (ALS) ilvN	1	2	2	2	2	2	2	7.3	7.3	7.3	28.473	262	5.5095e-12	8183600	0.0456965	3.48562e-05
Rv3003c	1	1	1	FALSE	ilvB1	PROBABLE ACETOLACTATE SYNTHASE (LARGE SUBUNIT) ILVB1 (ACETOHYDROXY-ACID SYNTHASE)	Both	>MTC:Rv3003c [A8] PROBABLE ACETOLACTATE SYNTHASE (LARGE SUBUNIT) ILVB1 (ACETOHYDROXY-ACID SYNTHASE) ilvB1	1	1	1	1	1	1	1	1.5	1.5	1.5	71.045	666	0.0063543	105390	0.000588488	4.48885e-07
Rv3004	1	1	1	FALSE	cfp6	LOW MOLECULAR WEIGHT PROTEIN ANTIGEN 6 (CFP-6)	Both	>MTC:Rv3004 [A7] LOW MOLECULAR WEIGHT PROTEIN ANTIGEN 6 (CFP-6) cfp6	1	1	1	1	1	1	1	8.1	8.1	8.1	24.485	234	4.0271e-06	1163000	0.00649409	4.95354e-06
Rv3006	10	10	10	FALSE	lppZ	PROBABLE CONSERVED LIPOPROTEIN LPPZ	Both	>MTC:Rv3006 [A8] PROBABLE CONSERVED LIPOPROTEIN LPPZ lppZ	1	10	13	10	13	10	13	24.4	24.4	24.4	49.963	479	6.027e-162	621470000	3.47023	0.00264701
Rv3010c	7	7	7	FALSE	pfkA	PROBABLE 6-PHOSPHOFRUCTOKINASE PFKA (PHOSPHOHEXOKINASE) (PHOSPHOFRUCTOKINASE)	Both	>MTC:Rv3010c [A8] PROBABLE 6-PHOSPHOFRUCTOKINASE PFKA (PHOSPHOHEXOKINASE) (PHOSPHOFRUCTOKINASE) pfkA	1	7	7	7	7	7	7	30.2	30.2	30.2	45.243	427	7.0383e-58	40182000	0.224373	0.000171146
Rv3012c	1	1	1	FALSE	gatC	PROBABLE GLUTAMYL-TRNA(GLN) AMIDOTRANSFERASE (SUBUNIT C) GATC (GLU-ADT SUBUNIT C)	Both	>MTC:Rv3012c [A8] PROBABLE GLUTAMYL-TRNA(GLN) AMIDOTRANSFERASE (SUBUNIT C) GATC (Glu-ADT SUBUNIT C) gatC	1	1	1	1	1	1	1	6.9	6.9	6.9	17.393	160	5.1181e-07	21568000	0.120434	9.1864e-05
Rv3013	1	1	1	FALSE	_	CONSERVED HYPOTHETICAL PROTEIN	Both	>MTC:Rv3013 [A8] CONSERVED HYPOTHETICAL PROTEIN -	1	1	1	1	1	1	1	3.8	3.8	3.8	30.577	289	0.061605	1226100	0.00684643	5.2223e-06
Rv3018A	1	1	1	FALSE	PE27A	PE FAMILY PROTEIN	Both	>MTC:Rv3018A [A7] PE FAMILY PROTEIN PE27A;>MTC:Rv3022A [A8] PE FAMILY PROTEIN PE29;>MTC:Rv0285 [A8] PE FAMILY PROTEIN PE5	3	1	1	1	1	1	1	34.3	34.3	34.3	28.725	277	1.283e-26	21853000	0.122025	9.30779e-05
Rv3025c	1	1	1	FALSE	iscS	PROBABLE CYSTEINE DESULFURASE ISCS (NIFS PROTEIN HOMOLOG) (NITROGENASE METALLOCLUSTERS BIOSYNTHESIS PROTEIN NIFS)	Both	>MTC:Rv3025c [A8] PROBABLE CYSTEINE DESULFURASE ISCS (NIFS PROTEIN HOMOLOG) (NITROGENASE METALLOCLUSTERS BIOSYNTHESIS PROTEIN NIFS) iscS	1	1	1	1	1	1	1	2.6	2.6	2.6	52.112	502	1.0964e-21	14069000	0.07856	5.99237e-05
Rv3028c	13	13	13	FALSE	fixB	PROBABLE ELECTRON TRANSFER FLAVOPROTEIN (ALPHA-SUBUNIT) FIXB (ALPHA-ETF) (ELECTRON TRANSFER FLAVOPROTEIN LARGE SUBUNIT) (ETFLS)	Both	>MTC:Rv3028c [A8] PROBABLE ELECTRON TRANSFER FLAVOPROTEIN (ALPHA-SUBUNIT) FIXB (ALPHA-ETF) (ELECTRON TRANSFER FLAVOPROTEIN LARGE SUBUNIT) (ETFLS) fixB	1	13	14	13	14	13	14	60.6	60.6	60.6	39.862	398	7.7225e-283	2832800000	15.8181	0.0120657
Rv3029c	5	5	5	FALSE	fixA	PROBABLE ELECTRON TRANSFER FLAVOPROTEIN (BETA-SUBUNIT) FIXA (BETA-ETF) (ELECTRON TRANSFER FLAVOPROTEIN SMALL SUBUNIT) (ETFSS)	Both	>MTC:Rv3029c [A8] PROBABLE ELECTRON TRANSFER FLAVOPROTEIN (BETA-SUBUNIT) FIXA (BETA-ETF) (ELECTRON TRANSFER FLAVOPROTEIN SMALL SUBUNIT) (ETFSS) fixA	1	5	8	5	8	5	8	34.4	34.4	34.4	35.145	331	1.1091e-36	687910000	3.84123	0.00293
Rv3033	3	3	3	FALSE	_	HYPOTHETICAL PROTEIN	Both	>MTC:Rv3033 [A8] HYPOTHETICAL PROTEIN -	1	3	3	3	3	3	3	12.5	12.5	12.5	35.201	335	1.3262e-65	242850000	1.35605	0.00103436
Rv3034c	2	2	2	FALSE	_	POSSIBLE TRANSFERASE	Both	>MTC:Rv3034c [A8] POSSIBLE TRANSFERASE -	1	2	2	2	2	2	2	4.7	4.7	4.7	49.615	469	2.2854e-29	8246900	0.0460499	3.51258e-05
Rv3035	6	6	6	FALSE	_	CONSERVED HYPOTHETICAL PROTEIN	Both	>MTC:Rv3035 [A8] CONSERVED HYPOTHETICAL PROTEIN -	1	6	6	6	6	6	6	13.6	13.6	13.6	52.934	515	1.4652e-44	349140000	1.94957	0.00148708
Rv3039c	2	2	2	FALSE	echA17	PROBABLE ENOYL-COA HYDRATASE ECHA17 (CROTONASE) (UNSATURED ACYL-COA HYDRATASE) (ENOYL HYDRASE)	Both	>MTC:Rv3039c [A8] PROBABLE ENOYL-CoA HYDRATASE ECHA17 (CROTONASE) (UNSATURED ACYL-CoA HYDRATASE) (ENOYL HYDRASE) echA17	1	2	2	2	2	2	2	7.2	7.2	7.2	43.254	419	4.0173e-10	1428100	0.00797438	6.08267e-06
Rv3043c	1	1	1	FALSE	ctaD	PROBABLE CYTOCHROME C OXIDASE POLYPEPTIDE I CTAD (CYTOCHROME	Both	>MTC:Rv3043c [A8] PROBABLE CYTOCHROME C OXIDASE POLYPEPTIDE I CTAD (CYTOCHROME AA3 SUBUNIT 1) ctaD	1	1	2	1	2	1	2	1.3	1.3	1.3	70.014	633	1.8685e-05	18284000	0.102096	7.78766e-05
Rv3045	6	6	6	FALSE	adhC	PROBABLE NADP-DEPENDENT ALCOHOL DEHYDROGENASE ADHC	Both	>MTC:Rv3045 [A8] PROBABLE NADP-DEPENDENT ALCOHOL DEHYDROGENASE ADHC adhC	1	6	9	6	9	6	9	31.1	31.1	31.1	43.991	415	9.4131e-79	124300000	0.69408	0.000529428
Rv3046c	4	4	4	FALSE	_	CONSERVED HYPOTHETICAL PROTEIN	Both	>MTC:Rv3046c [A8] CONSERVED HYPOTHETICAL PROTEIN -	1	4	4	4	4	4	4	31.8	31.8	31.8	17.086	157	8.285e-51	113700000	0.634891	0.00048428
Rv3048c	3	3	3	FALSE	nrdF2	RIBONUCLEOSIDE-DIPHOSPHATE REDUCTASE (BETA CHAIN) NRDF2 (RIBONUCLEOTIDE REDUCTASE SMALL SUBUNIT) (R2F PROTEIN)	H37Rv	>MTC:Rv3048c [A8] RIBONUCLEOSIDE-DIPHOSPHATE REDUCTASE (BETA CHAIN) NRDF2 (RIBONUCLEOTIDE REDUCTASE SMALL SUBUNIT) (R2F PROTEIN) nrdF2	1	3	3	3	3	3	3	8.9	8.9	8.9	39.385	349	3.039e-15	20457000	8.65267e-05	5.43509e-08
Rv3049c	1	1	1	FALSE	_	PROBABLE MONOOXYGENASE	Both	>MTC:Rv3049c [A8] PROBABLE MONOOXYGENASE -	1	1	1	1	1	1	1	1.4	1.4	1.4	64.449	582	0.040322	1434900	0.00801235	6.11163e-06
Rv3051c	1	1	1	FALSE	nrdE	RIBONUCLEOSIDE-DIPHOSPHATE REDUCTASE (ALPHA CHAIN) NRDE (RIBONUCLEOTIDE REDUCTASE SMALL SUBUNIT) (R1F PROTEIN)	H37Rv	>MTC:Rv3051c [A8] RIBONUCLEOSIDE-DIPHOSPHATE REDUCTASE (ALPHA CHAIN) NRDE (RIBONUCLEOTIDE REDUCTASE SMALL SUBUNIT) (R1F PROTEIN) nrdE	1	1	1	1	1	1	1	1.3	1.3	1.3	86.412	762	0.039317	285050	1.20567e-06	7.57332e-10
Rv3054c	1	1	1	FALSE	_	CONSERVED HYPOTHETICAL PROTEIN	Both	>MTC:Rv3054c [A8] CONSERVED HYPOTHETICAL PROTEIN -	1	1	1	1	1	1	1	3.8	3.8	3.8	27.024	260	4.5647e-06	71407000	0.39873	0.000304142
Rv3058c	1	1	1	FALSE	_	POSSIBLE TRANSCRIPTIONAL REGULATORY PROTEIN (PROBABLY TETR-FAMILY)	Both	>MTC:Rv3058c [A8] POSSIBLE TRANSCRIPTIONAL REGULATORY PROTEIN (PROBABLY TETR-FAMILY) -	1	1	1	1	1	1	1	4.5	4.5	4.5	40.028	378	0.00010196	1076400	0.00601052	4.58468e-06
Rv3066	1	1	1	FALSE	_	PROBABLE TRANSCRIPTIONAL REGULATORY PROTEIN (PROBABLY DEOR-FAMILY)	Both	>MTC:Rv3066 [A8] PROBABLE TRANSCRIPTIONAL REGULATORY PROTEIN (PROBABLY DEOR-FAMILY) -	1	1	1	1	1	1	1	2.6	2.6	2.6	54.62	502	4.3943e-05	411930	0.00230018	1.75452e-06
Rv3068c	7	7	7	FALSE	pgmA	PROBABLE PHOSPHOGLUCOMUTASE PGMA (GLUCOSE PHOSPHOMUTASE) (PGM)	Both	>MTC:Rv3068c [A8] PROBABLE PHOSPHOGLUCOMUTASE PGMA (GLUCOSE PHOSPHOMUTASE) (PGM) pgmA	1	7	7	7	7	7	7	21.1	21.1	21.1	59.105	555	6.6308e-102	84886000	0.473996	0.000361553
Rv3069	1	1	1	FALSE	_	PROBABLE CONSERVED TRANSMEMBRANE PROTEIN	Both	>MTC:Rv3069 [A8] PROBABLE CONSERVED TRANSMEMBRANE PROTEIN -	1	1	2	1	2	1	2	25.8	25.8	25.8	19.795	186	8.3822e-49	8890400	0.0496432	3.78667e-05
Rv3075c	1	1	1	FALSE	_	CONSERVED HYPOTHETICAL PROTEIN	Both	>MTC:Rv3075c [A8] CONSERVED HYPOTHETICAL PROTEIN -	1	1	1	1	1	1	1	4.1	4.1	4.1	38.809	362	2.0398e-19	4435000	0.0247646	1.88899e-05
Rv3079c	3	3	3	FALSE	_	CONSERVED HYPOTHETICAL PROTEIN	Both	>MTC:Rv3079c [A8] CONSERVED HYPOTHETICAL PROTEIN -	1	3	3	3	3	3	3	7.7	7.7	7.7	46.037	427	2.1205e-25	8614700	0.0481037	3.66924e-05
Rv3086	3	3	3	FALSE	adhD	PROBABLE ZINC-TYPE ALCOHOL DEHYDROGENASE ADHD (ALDEHYDE REDUCTASE)	Both	>MTC:Rv3086 [A8] PROBABLE ZINC-TYPE ALCOHOL DEHYDROGENASE ADHD (ALDEHYDE REDUCTASE) adhD	1	3	3	3	3	3	3	10.4	10.4	10.4	42.087	405	5.1178e-33	11222000	0.0626626	4.77976e-05
Rv3090	5	5	5	FALSE	_	HYPOTHETICAL ALANINE AND VALINE RICH PROTEIN	Both	>MTC:Rv3090 [A8] HYPOTHETICAL ALANINE AND VALINE RICH PROTEIN -	1	5	6	5	6	5	6	19.4	19.4	19.4	62.174	566	1.277e-116	209730000	1.17111	0.000893298
Rv3091	3	3	3	FALSE	_	CONSERVED HYPOTHETICAL PROTEIN	Both	>MTC:Rv3091 [A8] CONSERVED HYPOTHETICAL PROTEIN -	1	3	3	3	3	3	3	7.8	7.8	7.8	95.732	877	1.3395e-20	2071200	0.0115654	8.82181e-06
Rv3092c	1	1	1	FALSE	_	PROBABLE CONSERVED INTEGRAL MEMBRANE PROTEIN	Both	>MTC:Rv3092c [A8] PROBABLE CONSERVED INTEGRAL MEMBRANE PROTEIN -	1	1	1	1	1	1	1	5.6	5.6	5.6	89.539	862	1.3413e-09	4578400	0.0255654	1.95007e-05
Rv3099c	4	4	4	FALSE	_	CONSERVED HYPOTHETICAL PROTEIN	Both	>MTC:Rv3099c [A8] CONSERVED HYPOTHETICAL PROTEIN -	1	4	4	4	4	4	4	14.7	14.7	14.7	33.591	313	3.6578e-38	16472000	0.0919782	7.01588e-05
Rv3101c	6	6	6	FALSE	ftsX	PUTATIVE CELL DIVISION PROTEIN FTSX (SEPTATION COMPONENT-TRANSPORT INTEGRAL MEMBRANE PROTEIN ABC TRANSPORTER)	Both	>MTC:Rv3101c [A8] PUTATIVE CELL DIVISION PROTEIN FTSX (SEPTATION COMPONENT-TRANSPORT INTEGRAL MEMBRANE PROTEIN ABC TRANSPORTER) ftsX	1	6	6	6	6	6	6	25.9	25.9	25.9	36.193	328	4.6701e-84	76292000	0.426008	0.000324949
Rv3102c	3	3	3	FALSE	ftsE	PUTATIVE CELL DIVISION ATP-BINDING PROTEIN FTSE (SEPTATION COMPONENT-TRANSPORT ATP-BINDING PROTEIN ABC TRANSPORTER)	Both	>MTC:Rv3102c [A8] PUTATIVE CELL DIVISION ATP-BINDING PROTEIN FTSE (SEPTATION COMPONENT-TRANSPORT ATP-BINDING PROTEIN ABC TRANSPORTER) ftsE	1	3	3	3	3	3	3	10	10	10	44.411	389	4.3706e-31	36296000	0.202674	0.000154595
Rv3104c	4	4	4	FALSE	_	POSSIBLE CONSERVED TRANSMEMBRANE PROTEIN	Both	>MTC:Rv3104c [A8] POSSIBLE CONSERVED TRANSMEMBRANE PROTEIN -	1	4	4	4	4	4	4	10	10	10	48.93	450	6.6105e-60	58745000	0.328027	0.000250211
Rv3105c	2	2	2	FALSE	prfB	PROBABLE PEPTIDE CHAIN RELEASE FACTOR 2 PRFB (RF-2)	Both	>MTC:Rv3105c [A8] PROBABLE PEPTIDE CHAIN RELEASE FACTOR 2 PRFB (RF-2) prfB	1	2	2	2	2	2	2	4	4	4	52.646	480	1.5617e-21	7732400	0.043177	3.29344e-05
Rv3107c	1	1	1	FALSE	agpS	POSSIBLE ALKYLDIHYDROXYACETONEPHOSPHATE SYNTHASE AGPS (ALKYL-DHAP SYNTHASE) (ALKYLGLYCERONE-PHOSPHATE SYNTHASE)	H37Rv	>MTC:Rv3107c [A8] POSSIBLE ALKYLDIHYDROXYACETONEPHOSPHATE SYNTHASE AGPS (ALKYL-DHAP SYNTHASE) (ALKYLGLYCERONE-PHOSPHATE SYNTHASE) agpS	1	1	1	1	1	1	1	2.9	2.9	2.9	63.092	587	3.4059e-08	452580	1.91427e-06	1.20243e-09
Rv3133c	4	4	4	FALSE	devR	TWO COMPONENT TRANSCRIPTIONAL REGULATORY PROTEIN DEVR (PROBABLY LUXR/UHPA-FAMILY)	Both	>MTC:Rv3133c [A8] TWO COMPONENT TRANSCRIPTIONAL REGULATORY PROTEIN DEVR (PROBABLY LUXR/UHPA-FAMILY) devR	1	4	4	4	4	4	4	25.9	25.9	25.9	27.208	255	4.0686e-41	150070000	0.837977	0.000639189
Rv3136	3	3	3	FALSE	PPE51	PPE FAMILY PROTEIN	H37Rv	>MTC:Rv3136 [A8] PPE FAMILY PROTEIN PPE51	1	3	4	3	4	3	4	12.6	12.6	12.6	49.783	499	1.319e-29	30253000	0.000127961	8.03773e-08
Rv3140	1	1	1	FALSE	fadE23	PROBABLE ACYL-COA DEHYDROGENASE FADE23	Both	>MTC:Rv3140 [A8] PROBABLE ACYL-CoA DEHYDROGENASE FADE23 fadE23	1	1	1	1	1	1	1	4	4	4	48.611	448	3.4712e-31	2539800	0.014182	1.08177e-05
Rv3141	2	2	2	FALSE	fadB4	PROBABLE NADPH QUINONE OXIDOREDUCTASE FADB4 (NADPH:QUINONE REDUCTASE) (ZETA-CRYSTALLIN)	Both	>MTC:Rv3141 [A8] PROBABLE NADPH QUINONE OXIDOREDUCTASE FADB4 (NADPH:QUINONE REDUCTASE) (ZETA-CRYSTALLIN) fadB4	1	2	2	2	2	2	2	5.5	5.5	5.5	35.941	343	0.00016981	0	0	0
Rv3143	5	5	5	FALSE	_	PROBABLE RESPONSE REGULATOR	Both	>MTC:Rv3143 [A8] PROBABLE RESPONSE REGULATOR -	1	5	5	5	5	5	5	40.2	40.2	40.2	26.621	246	2.6444e-85	128570000	0.717923	0.000547615
Rv3145	2	2	2	FALSE	nuoA	PROBABLE NADH DEHYDROGENASE I (CHAIN A) NUOA (NADH-UBIQUINONE OXIDOREDUCTASE CHAIN A)	Both	>MTC:Rv3145 [A8] PROBABLE NADH DEHYDROGENASE I (CHAIN A) NUOA (NADH-UBIQUINONE OXIDOREDUCTASE CHAIN A) nuoA	1	2	2	2	2	2	2	8.5	8.5	8.5	34.555	328	1.8726e-27	37519000	0.209503	0.000159804
Rv3146	4	4	4	FALSE	nuoB	PROBABLE NADH DEHYDROGENASE I (CHAIN B) NUOB (NADH-UBIQUINONE OXIDOREDUCTASE CHAIN B)	Both	>MTC:Rv3146 [A8] PROBABLE NADH DEHYDROGENASE I (CHAIN B) NUOB (NADH-UBIQUINONE OXIDOREDUCTASE CHAIN B) nuoB	1	4	4	4	4	4	4	34.2	34.2	34.2	25.196	234	3.8227e-29	62126000	0.346906	0.000264612
Rv3148	3	3	3	FALSE	nuoD	PROBABLE NADH DEHYDROGENASE I (CHAIN D) NUOD (NADH-UBIQUINONE OXIDOREDUCTASE CHAIN D)	Both	>MTC:Rv3148 [A8] PROBABLE NADH DEHYDROGENASE I (CHAIN D) NUOD (NADH-UBIQUINONE OXIDOREDUCTASE CHAIN D) nuoD	1	3	3	3	3	3	3	6.8	6.8	6.8	64.932	607	4.9587e-29	14051000	0.0784595	5.98471e-05
Rv3149	2	2	2	FALSE	nuoE	PROBABLE NADH DEHYDROGENASE I (CHAIN E) NUOE (NADH-UBIQUINONE OXIDOREDUCTASE CHAIN E)	Both	>MTC:Rv3149 [A8] PROBABLE NADH DEHYDROGENASE I (CHAIN E) NUOE (NADH-UBIQUINONE OXIDOREDUCTASE CHAIN E) nuoE	1	2	2	2	2	2	2	24	24	24	34.257	321	9.5111e-16	19805000	0.110589	8.43549e-05
Rv3150	9	9	9	FALSE	nuoF	PROBABLE NADH DEHYDROGENASE I (CHAIN F) NUOF (NADH-UBIQUINONE OXIDOREDUCTASE CHAIN F)	Both	>MTC:Rv3150 [A8] PROBABLE NADH DEHYDROGENASE I (CHAIN F) NUOF (NADH-UBIQUINONE OXIDOREDUCTASE CHAIN F) nuoF	1	9	9	9	9	9	9	14.1	14.1	14.1	83.59	771	1.2438e-124	67278000	0.375674	0.000286556
Rv3151	7	7	7	FALSE	nuoG	PROBABLE NADH DEHYDROGENASE I (CHAIN G) NUOG (NADH-UBIQUINONE OXIDOREDUCTASE CHAIN G)	Both	>MTC:Rv3151 [A8] PROBABLE NADH DEHYDROGENASE I (CHAIN G) NUOG (NADH-UBIQUINONE OXIDOREDUCTASE CHAIN G) nuoG	1	7	7	7	7	7	7	14.7	14.7	14.7	108.53	1027	2.2886e-76	232860000	1.30027	0.000991815
Rv3152	1	1	1	FALSE	nuoH	PROBABLE NADH DEHYDROGENASE I (CHAIN H) NUOH (NADH-UBIQUINONE OXIDOREDUCTASE CHAIN H)	Both	>MTC:Rv3152 [A8] PROBABLE NADH DEHYDROGENASE I (CHAIN H) NUOH (NADH-UBIQUINONE OXIDOREDUCTASE CHAIN H) nuoH	1	1	1	1	1	1	1	1.8	1.8	1.8	65.807	603	5.1181e-07	149150000	0.83284	0.000635271
Rv3153	3	3	3	FALSE	nuoI	PROBABLE NADH DEHYDROGENASE I (CHAIN I) NUOI (NADH-UBIQUINONE OXIDOREDUCTASE CHAIN I)	H37Rv	>MTC:Rv3153 [A8] PROBABLE NADH DEHYDROGENASE I (CHAIN I) NUOI (NADH-UBIQUINONE OXIDOREDUCTASE CHAIN I) nuoI	1	3	4	3	4	3	4	19.7	19.7	19.7	31.43	289	2.0863e-21	58292000	0.000246557	1.54872e-07
Rv3156	5	5	5	FALSE	nuoL	PROBABLE NADH DEHYDROGENASE I (CHAIN L) NUOL (NADH-UBIQUINONE OXIDOREDUCTASE CHAIN L)	Both	>MTC:Rv3156 [A8] PROBABLE NADH DEHYDROGENASE I (CHAIN L) NUOL (NADH-UBIQUINONE OXIDOREDUCTASE CHAIN L) nuoL	1	5	5	5	5	5	5	7.6	7.6	7.6	78.26	751	1.7646e-52	86552000	0.483299	0.000368649
Rv3157	5	5	5	FALSE	nuoM	PROBABLE NADH DEHYDROGENASE I (CHAIN M) NUOK (NADH-UBIQUINONE OXIDOREDUCTASE CHAIN M)	Both	>MTC:Rv3157 [A8] PROBABLE NADH DEHYDROGENASE I (CHAIN M) NUOK (NADH-UBIQUINONE OXIDOREDUCTASE CHAIN M) nuoM	1	5	7	5	7	5	7	9.2	9.2	9.2	82.028	774	7.1623e-49	119090000	0.664988	0.000507237
Rv3158	2	2	2	FALSE	nuoN	PROBABLE NADH DEHYDROGENASE I (CHAIN N) NUON (NADH-UBIQUINONE OXIDOREDUCTASE CHAIN N)	Both	>MTC:Rv3158 [A8] PROBABLE NADH DEHYDROGENASE I (CHAIN N) NUON (NADH-UBIQUINONE OXIDOREDUCTASE CHAIN N) nuoN	1	2	3	2	3	2	3	4.1	4.1	4.1	63.377	610	1.2992e-13	53353000	0.297918	0.000227245
Rv3161c	5	5	5	FALSE	_	POSSIBLE DIOXYGENASE	Both	>MTC:Rv3161c [A8] POSSIBLE DIOXYGENASE -	1	5	7	5	7	5	7	11.2	11.2	11.2	70.478	643	6.2895e-29	18720000	0.104531	7.97336e-05
Rv3165c	3	3	3	FALSE	_	HYPOTHETICAL PROTEIN	Both	>MTC:Rv3165c [A8] HYPOTHETICAL PROTEIN -	1	3	3	3	3	3	3	17.3	17.3	17.3	19.068	168	1.0014e-08	12380000	0.0691288	5.27298e-05
Rv3168	1	1	1	FALSE	_	CONSERVED HYPOTHETICAL PROTEIN	H37Rv	>MTC:Rv3168 [A8] CONSERVED HYPOTHETICAL PROTEIN -	1	1	1	1	1	1	1	2.8	2.8	2.8	48.097	430	1.497e-05	190590	8.06136e-07	5.06367e-10
Rv3169	7	7	7	FALSE	_	CONSERVED HYPOTHETICAL PROTEIN	Both	>MTC:Rv3169 [A8] CONSERVED HYPOTHETICAL PROTEIN -	1	7	7	7	7	7	7	15.1	15.1	15.1	63.149	569	1.7298e-102	237510000	1.32623	0.00101162
Rv3170	1	1	1	FALSE	aofH	PROBABLE FLAVIN-CONTAINING MONOAMINE OXIDASE AOFH (AMINE OXIDASE) (MAO)	Both	>MTC:Rv3170 [A8] PROBABLE FLAVIN-CONTAINING MONOAMINE OXIDASE AOFH (AMINE OXIDASE) (MAO) aofH	1	1	1	1	1	1	1	2.1	2.1	2.1	55.324	517	5.1181e-07	15995000	0.0893146	6.81271e-05
Rv3179	2	2	2	FALSE	_	CONSERVED HYPOTHETICAL PROTEIN	Both	>MTC:Rv3179 [A8] CONSERVED HYPOTHETICAL PROTEIN -	1	2	2	2	2	2	2	5.5	5.5	5.5	66.613	595	5.8003e-19	590120	0.00329518	2.51348e-06
Rv3188	1	1	1	FALSE	_	CONSERVED HYPOTHETICAL PROTEIN	Both	>MTC:Rv3188 [A8] CONSERVED HYPOTHETICAL PROTEIN -	1	1	1	1	1	1	1	3.2	3.2	3.2	43.434	403	3.1773e-07	1285700	0.00717923	5.47615e-06
Rv3193c	13	13	13	FALSE	_	PROBABLE CONSERVED TRANSMEMBRANE PROTEIN	Both	>MTC:Rv3193c [A8] PROBABLE CONSERVED TRANSMEMBRANE PROTEIN -	1	13	14	13	14	13	14	17.1	17.1	17.1	120.31	1120	2.0458e-154	204590000	1.14241	0.000871405
Rv3194c	2	2	2	FALSE	_	POSSIBLE CONSERVED SECRETED PROTEIN	Both	>MTC:Rv3194c [A8] POSSIBLE CONSERVED SECRETED PROTEIN -	1	2	2	2	2	2	2	7	7	7	38.727	371	1.1466e-13	4692300	0.0262014	1.99858e-05
Rv3196A	1	1	1	FALSE	_	HYPOTHETICAL PROTEIN	H37Rv	>MTC:Rv3196A [A8] HYPOTHETICAL PROTEIN -	1	1	1	1	1	1	1	10.2	10.2	10.2	12.67	118	1.1428e-14	2059000	8.70893e-06	5.47043e-09
Rv3200c	2	2	2	FALSE	_	POSSIBLE TRANSMEMBRANE CATION TRANSPORTER	Both	>MTC:Rv3200c [A8] POSSIBLE TRANSMEMBRANE CATION TRANSPORTER -	1	2	2	2	2	2	2	5.5	5.5	5.5	42.808	401	1.0579e-19	1647500	0.00919949	7.01716e-06
Rv3205c	2	2	2	FALSE	_	CONSERVED HYPOTHETICAL PROTEIN	Both	>MTC:Rv3205c [A8] CONSERVED HYPOTHETICAL PROTEIN -	1	2	2	2	2	2	2	5.3	5.3	5.3	38.391	359	1.2136e-13	21953000	0.122584	9.35039e-05
Rv3208A	1	1	1	FALSE	TB9.4	CONSERVED HYPOTHETICAL PROTEIN TB9.4	Both	>MTC:Rv3208A [A8] CONSERVED HYPOTHETICAL PROTEIN TB9.4 TB9.4	1	1	1	1	1	1	1	6	6	6	20.46	201	0.00035828	26300000	0.146857	0.000112019
Rv3210c	1	1	1	FALSE	_	CONSERVED HYPOTHETICAL PROTEIN	Both	>MTC:Rv3210c [A8] CONSERVED HYPOTHETICAL PROTEIN -	1	1	1	1	1	1	1	4.8	4.8	4.8	28.807	269	4.3943e-05	8166300	0.0455999	3.47825e-05
Rv3212	7	7	7	FALSE	_	CONSERVED HYPOTHETICAL ALANINE VALINE RICH PROTEIN	Both	>MTC:Rv3212 [A8] CONSERVED HYPOTHETICAL ALANINE VALINE RICH PROTEIN -	1	7	7	7	7	7	7	23.8	23.8	23.8	49.092	475	5.4873e-169	74022000	0.413332	0.00031528
Rv3214	2	2	2	FALSE	gpm2	POSSIBLE PHOSPHOGLYCERATE MUTASE GPM2 (PHOSPHOGLYCEROMUTASE) (PGAM) (BPG-DEPENDENT PGAM)	Both	>MTC:Rv3214 [A9] POSSIBLE PHOSPHOGLYCERATE MUTASE GPM2 (PHOSPHOGLYCEROMUTASE) (PGAM) (BPG-DEPENDENT PGAM) gpm2	1	2	2	2	2	2	2	10.3	10.3	10.3	32.072	300	5.958e-33	17081000	0.0953788	7.27527e-05
Rv3221A	1	1	1	FALSE	_	POSSIBLE ANTI-SIGMA FACTOR	H37Rv	>MTC:Rv3221A [A9] POSSIBLE ANTI-SIGMA FACTOR -	1	1	1	1	1	1	1	5.3	5.3	5.3	14.786	133	8.7318e-05	476090	2.01371e-06	1.26489e-09
Rv3223c	1	1	1	FALSE	sigH	ALTERNATIVE RNA POLYMERASE SIGMA-E FACTOR (SIGMA-24) SIGH (RPOE)	Both	>MTC:Rv3223c [A9] ALTERNATIVE RNA POLYMERASE SIGMA-E FACTOR (SIGMA-24) SIGH (RPOE) sigH	1	1	1	1	1	1	1	3.7	3.7	3.7	47.187	434	2.7546e-07	343170	0.00191623	1.46166e-06
Rv3224	4	4	4	FALSE	_	POSSIBLE IRON-REGULATED SHORT-CHAIN DEHYDROGENASE/REDUCTASE	Both	>MTC:Rv3224 [A9] POSSIBLE IRON-REGULATED SHORT-CHAIN DEHYDROGENASE/REDUCTASE -	1	4	5	4	5	4	5	17.7	17.7	17.7	33.09	316	5.403e-66	20719000	0.115693	8.82479e-05
Rv3227	1	1	1	FALSE	aroA	3-PHOSPHOSHIKIMATE 1-CARBOXYVINYLTRANSFERASE AROA (5-ENOLPYRUVYLSHIKIMATE-3-PHOSPHATE SYNTHASE) (EPSP SYNTHASE) (EPSPS)	Both	>MTC:Rv3227 [A9] 3-PHOSPHOSHIKIMATE 1-CARBOXYVINYLTRANSFERASE AROA (5-ENOLPYRUVYLSHIKIMATE-3-PHOSPHATE SYNTHASE) (EPSP SYNTHASE) (EPSPS) aroA	1	1	1	1	1	1	1	1.7	1.7	1.7	82.836	787	3.692e-10	1326300	0.00740594	5.64908e-06
Rv3231c	2	2	2	FALSE	_	CONSERVED HYPOTHETICAL PROTEIN	Both	>MTC:Rv3231c [A8] CONSERVED HYPOTHETICAL PROTEIN -	1	2	2	2	2	2	2	37.8	37.8	37.8	30.171	286	5.0404e-39	7567400	0.0422557	3.22316e-05
Rv3232c	1	1	1	FALSE	pvdS	POSSIBLE TRANSCRIPTIONAL REGULATORY PROTEIN PVDS (PROBABLE RNA POLYMERASE SIGMA FACTOR)	H37Rv	>MTC:Rv3232c [A8] POSSIBLE TRANSCRIPTIONAL REGULATORY PROTEIN PVDS (PROBABLE RNA POLYMERASE SIGMA FACTOR) pvdS	1	1	1	1	1	1	1	5	5	5	38.272	339	0.010005	49628	2.09911e-07	1.31854e-10
Rv3236c	1	1	1	FALSE	_	PROBABLE CONSERVED INTEGRAL MEMBRANE TRANSPORT PROTEIN	Both	>MTC:Rv3236c [A8] PROBABLE CONSERVED INTEGRAL MEMBRANE TRANSPORT PROTEIN -	1	1	1	1	1	1	1	3.1	3.1	3.1	46.222	457	0.034534	1026400	0.00573132	4.37172e-06
Rv3237c	2	2	2	FALSE	_	CONSERVED HYPOTHETICAL PROTEIN	Both	>MTC:Rv3237c [A8] CONSERVED HYPOTHETICAL PROTEIN -	1	2	2	2	2	2	2	13.4	13.4	13.4	22.228	209	1.7621e-14	5029000	0.0280815	2.14199e-05
Rv3238c	2	2	2	FALSE	_	PROBABLE CONSERVED INTEGRAL MEMBRANE PROTEIN	Both	>MTC:Rv3238c [A8] PROBABLE CONSERVED INTEGRAL MEMBRANE PROTEIN -	1	2	2	2	2	2	2	8.3	8.3	8.3	30.546	266	2.6851e-06	5363500	0.0299493	2.28446e-05
Rv3240c	1	1	1	FALSE	secA1	PROBABLE PREPROTEIN TRANSLOCASE SECA1 1 SUBUNIT	H37Rv	>MTC:Rv3240c [A8] PROBABLE PREPROTEIN TRANSLOCASE SECA1 1 SUBUNIT secA1	1	1	1	1	1	1	1	1.2	1.2	1.2	110.05	990	1.7575e-11	434210	1.83657e-06	1.15363e-09
Rv3241c	2	2	2	FALSE	_	CONSERVED HYPOTHETICAL PROTEIN	Both	>MTC:Rv3241c [A8] CONSERVED HYPOTHETICAL PROTEIN -	1	2	2	2	2	2	2	19	19	19	33.384	300	1.7677e-56	6197300	0.0346052	2.6396e-05
Rv3243c	1	1	1	FALSE	_	HYPOTHETICAL PROTEIN	Both	>MTC:Rv3243c [A8] HYPOTHETICAL PROTEIN -	1	1	1	1	1	1	1	4	4	4	36.231	329	4.7231e-12	480370	0.00268234	2.04603e-06
Rv3244c	9	9	9	FALSE	lpqB	PROBABLE CONSERVED LIPOPROTEIN LPQB	Both	>MTC:Rv3244c [A8] PROBABLE CONSERVED LIPOPROTEIN LPQB lpqB	1	9	12	9	12	9	12	15.9	15.9	15.9	72.343	697	3.8894e-118	138030000	0.770747	0.000587908
Rv3247c	1	1	1	FALSE	tmk	PROBABLE THYMIDYLATE KINASE TMK (DTMP KINASE) (THYMIDYLIC ACID KINASE) (TMPK)	H37Rv	>MTC:Rv3247c [A8] PROBABLE THYMIDYLATE KINASE TMK (dTMP KINASE) (THYMIDYLIC ACID KINASE) (TMPK) tmk	1	1	1	1	1	1	1	3.5	3.5	3.5	27.35	260	0.086543	375720	1.58918e-06	9.98227e-10
Rv3248c	9	9	9	FALSE	sahH	PROBABLE ADENOSYLHOMOCYSTEINASE SAHH (S-ADENOSYL-L-HOMOCYSTEINE HYDROLASE) (ADOHCYASE)	Both	>MTC:Rv3248c [A8] PROBABLE ADENOSYLHOMOCYSTEINASE SAHH (S-ADENOSYL-L-HOMOCYSTEINE HYDROLASE) (ADOHCYASE) sahH	1	9	9	9	9	9	9	21.8	21.8	21.8	63.009	577	5.248e-79	196340000	1.09634	0.000836266
Rv3249c	2	2	2	FALSE	_	POSSIBLE TRANSCRIPTIONAL REGULATORY PROTEIN (PROBABLY TETR-FAMILY)	Both	>MTC:Rv3249c [A8] POSSIBLE TRANSCRIPTIONAL REGULATORY PROTEIN (PROBABLY TETR-FAMILY) -	1	2	2	2	2	2	2	5.5	5.5	5.5	34.401	330	2.7558e-06	6268500	0.0350027	2.66993e-05
Rv3252c	1	1	1	FALSE	alkB	PROBABLE TRANSMEMBRANE ALKANE 1-MONOOXYGENASE ALKB (ALKANE 1-HYDROXYLASE) (LAURIC ACID OMEGA-HYDROXYLASE) (OMEGA-HYDROXYLASE) (FATTY ACID OMEGA-HYDROXYLASE) (ALKANE HYDROXYLASE-RUBREDOXIN)	Both	>MTC:Rv3252c [A8] PROBABLE TRANSMEMBRANE ALKANE 1-MONOOXYGENASE ALKB (ALKANE 1-HYDROXYLASE) (LAURIC ACID OMEGA-HYDROXYLASE) (OMEGA-HYDROXYLASE) (FATTY ACID OMEGA-HYDROXYLASE) (ALKANE HYDROXYLASE-RUBREDOXIN) alkB	1	1	1	1	1	1	1	2.3	2.3	2.3	53.943	481	5.1181e-07	552330	0.00308416	2.35253e-06
Rv3255c	2	2	2	FALSE	manA	PROBABLE MANNOSE-6-PHOSPHATE ISOMERASE MANA (PHOSPHOMANNOSE ISOMERASE) (PHOSPHOMANNOISOMERASE) (PMI) (PHOSPHOHEXOISOMERASE) (PHOSPHOHEXOMUTASE)	Both	>MTC:Rv3255c [A8] PROBABLE MANNOSE-6-PHOSPHATE ISOMERASE MANA (PHOSPHOMANNOSE ISOMERASE) (PHOSPHOMANNOISOMERASE) (PMI) (PHOSPHOHEXOISOMERASE) (PHOSPHOHEXOMUTASE) manA	1	2	2	2	2	2	2	4.5	4.5	4.5	74.254	674	2.492e-09	2046300	0.0114264	8.71575e-06
Rv3256c	1	1	1	FALSE	_	CONSERVED HYPOTHETICAL PROTEIN	H37Rv	>MTC:Rv3256c [A8] CONSERVED HYPOTHETICAL PROTEIN -	1	1	1	1	1	1	1	3	3	3	40.86	399	0.0032762	388780	1.64442e-06	1.03293e-09
Rv3264c	6	6	6	FALSE	manB	D-ALPHA-D-MANNOSE-1-PHOSPHATE GUANYLYLTRANSFERASE MANB (D-ALPHA-D-HEPTOSE-1-PHOSPHATE GUANYLYLTRANSFERASE)	Both	>MTC:Rv3264c [A8] D-ALPHA-D-MANNOSE-1-PHOSPHATE GUANYLYLTRANSFERASE MANB (D-ALPHA-D-HEPTOSE-1-PHOSPHATE GUANYLYLTRANSFERASE) manB	1	6	6	6	6	6	6	17.2	17.2	17.2	41.822	401	4.4113e-60	213660000	1.19306	0.000910037
Rv3269	5	5	5	FALSE	_	CONSERVED HYPOTHETICAL PROTEIN	Both	>MTC:Rv3269 [A8] CONSERVED HYPOTHETICAL PROTEIN -	1	5	5	5	5	5	5	41.9	41.9	41.9	26.73	248	7.4369e-75	119210000	0.665658	0.000507748
Rv3270	1	1	1	FALSE	ctpC	PROBABLE METAL CATION-TRANSPORTING P-TYPE ATPASE C CTPC	H37Rv	>MTC:Rv3270 [A8] PROBABLE METAL CATION-TRANSPORTING P-TYPE ATPASE C CTPC ctpC	1	1	1	1	1	1	1	1.4	1.4	1.4	82.625	776	0.013634	91957	3.88949e-07	2.44315e-10
Rv3273	11	11	11	FALSE	_	PROBABLE TRANSMEMBRANE CARBONIC ANHYDRASE (CARBONATE DEHYDRATASE) (CARBONIC DEHYDRATASE)	Both	>MTC:Rv3273 [A8] PROBABLE TRANSMEMBRANE CARBONIC ANHYDRASE (CARBONATE DEHYDRATASE) (CARBONIC DEHYDRATASE) -	1	11	12	11	12	11	12	20	20	20	88.897	845	1.4682e-215	1137700000	6.35281	0.00484578
Rv3274c	3	3	3	FALSE	fadE25	PROBABLE ACYL-COA DEHYDROGENASE FADE25	Both	>MTC:Rv3274c [A8] PROBABLE ACYL-CoA DEHYDROGENASE FADE25 fadE25	1	3	5	3	5	3	5	8.6	8.6	8.6	47.369	440	2.3299e-53	8667000	0.0483957	3.69151e-05
Rv3275c	2	2	2	FALSE	purE	PROBABLE PHOSPHORIBOSYLAMINOIMIDAZOLE CARBOXYLASE CATALYTIC SUBUNIT PURE (AIR CARBOXYLASE) (AIRC)	Both	>MTC:Rv3275c [A8] PROBABLE PHOSPHORIBOSYLAMINOIMIDAZOLE CARBOXYLASE CATALYTIC SUBUNIT PURE (AIR CARBOXYLASE) (AIRC) purE	1	2	3	2	3	2	3	10.1	10.1	10.1	19.988	198	2.8886e-18	65693000	0.366824	0.000279805
Rv3276c	3	3	3	FALSE	purK	PROBABLE PHOSPHORIBOSYLAMINOIMIDAZOLE CARBOXYLASE ATPASE SUBUNIT PURK (AIR CARBOXYLASE) (AIRC)	Both	>MTC:Rv3276c [A8] PROBABLE PHOSPHORIBOSYLAMINOIMIDAZOLE CARBOXYLASE ATPASE SUBUNIT PURK (AIR CARBOXYLASE) (AIRC) purK	1	3	4	3	4	3	4	19.1	19.1	19.1	53.738	509	1.3819e-138	17048000	0.0951945	7.26121e-05
Rv3277	2	2	2	FALSE	_	PROBABLE CONSERVED TRANSMEMBRANE PROTEIN	Both	>MTC:Rv3277 [A8] PROBABLE CONSERVED TRANSMEMBRANE PROTEIN -	1	2	2	2	2	2	2	6.2	6.2	6.2	34.996	321	5.4623e-05	15294000	0.0854003	6.51414e-05
Rv3278c	3	3	3	FALSE	_	PROBABLE CONSERVED TRANSMEMBRANE PROTEIN	Both	>MTC:Rv3278c [A7] PROBABLE CONSERVED TRANSMEMBRANE PROTEIN -	1	3	3	3	3	3	3	27.7	27.7	27.7	32.919	292	1.6897e-41	131390000	0.73367	0.000559626
Rv3280	1	1	1	FALSE	accD5	PROBABLE PROPIONYL-COA CARBOXYLASE BETA CHAIN 5 ACCD5 (PCCASE) (PROPANOYL-COA:CARBON DIOXIDE LIGASE)	H37Rv	>MTC:Rv3280 [A8] PROBABLE PROPIONYL-CoA CARBOXYLASE BETA CHAIN 5 ACCD5 (PCCASE) (PROPANOYL-COA:CARBON DIOXIDE LIGASE) accD5	1	1	1	1	1	1	1	1.8	1.8	1.8	72.128	675	0.00035828	126500	5.35055e-07	3.3609e-10
Rv3281	1	1	1	FALSE	_	CONSERVED HYPOTHETICAL PROTEIN	Both	>MTC:Rv3281 [A2] CONSERVED HYPOTHETICAL PROTEIN -;>MTC:MT3380 [A6] conserved hypothetical protein -	2	1	1	1	1	1	1	3.8	3.8	3.8	25.726	240	0.014875	76025000	0.424517	0.000323811
Rv3283	9	9	9	FALSE	sseA	PROBABLE THIOSULFATE SULFURTRANSFERASE SSEA (RHODANESE) (THIOSULFATE CYANIDE TRANSSULFURASE) (THIOSULFATE THIOTRANSFERASE)	Both	>MTC:Rv3283 [A8] PROBABLE THIOSULFATE SULFURTRANSFERASE SSEA (RHODANESE) (THIOSULFATE CYANIDE TRANSSULFURASE) (THIOSULFATE THIOTRANSFERASE) sseA	1	9	9	9	9	9	9	25.2	25.2	25.2	54.5	503	3.1708e-66	227210000	1.26872	0.00096775
Rv3287c	2	2	2	FALSE	rsbW	ANTI-SIGMA FACTOR RSBW (SIGMA NEGATIVE EFFECTOR)	Both	>MTC:Rv3287c [A8] ANTI-SIGMA FACTOR RSBW (SIGMA NEGATIVE EFFECTOR) rsbW	1	2	2	2	2	2	2	4.9	4.9	4.9	37.602	350	2.7794e-07	35543000	0.198469	0.000151387
Rv3295	3	3	3	FALSE	_	PROBABLE TRANSCRIPTIONAL REGULATORY PROTEIN (PROBABLY TETR-FAMILY)	Both	>MTC:Rv3295 [A9] PROBABLE TRANSCRIPTIONAL REGULATORY PROTEIN (PROBABLY TETR-FAMILY) -	1	3	5	3	5	3	5	9.7	9.7	9.7	48.204	431	1.8422e-61	76796000	0.428822	0.000327095
Rv3298c	1	1	1	FALSE	lpqC	POSSIBLE ESTERASE LIPOPROTEIN LPQC	Both	>MTC:Rv3298c [A9] POSSIBLE ESTERASE LIPOPROTEIN LPQC lpqC	1	1	1	1	1	1	1	3.4	3.4	3.4	42.983	413	0.039927	1874500	0.010467	7.98401e-06
Rv3299c	4	4	4	FALSE	atsB	PROBABLE ARYLSULFATASE ATSB (ARYL-SULFATE SULPHOHYDROLASE) (SULFATASE)	Both	>MTC:Rv3299c [A9] PROBABLE ARYLSULFATASE ATSB (ARYL-SULFATE SULPHOHYDROLASE) (SULFATASE) atsB	1	4	4	4	4	4	4	4	4	4	117.37	1079	3.2853e-35	8188000	0.0457211	3.48749e-05
Rv3301c	1	1	1	FALSE	phoY1	PROBABLE PHOSPHATE-TRANSPORT SYSTEM TRANSCRIPTIONAL REGULATORY PROTEIN PHOU HOMOLOG 1 PHOY1	Both	>MTC:Rv3301c [A11] PROBABLE PHOSPHATE-TRANSPORT SYSTEM TRANSCRIPTIONAL REGULATORY PROTEIN PHOU HOMOLOG 1 PHOY1 phoY1	1	1	1	1	1	1	1	3.2	3.2	3.2	34.791	313	3.9024e-12	4400900	0.0245742	1.87446e-05
Rv3302c	1	1	1	FALSE	glpD2	PROBABLE GLYCEROL-3-PHOSPHATE DEHYDROGENASE GLPD2	Both	>MTC:Rv3302c [A11] PROBABLE GLYCEROL-3-PHOSPHATE DEHYDROGENASE GLPD2 glpD2	1	1	1	1	1	1	1	1.6	1.6	1.6	70.893	670	1.0853e-25	6268700	0.0350039	2.67001e-05
Rv3305c	6	6	6	FALSE	amiA1	POSSIBLE N-ACYL-L-AMINO ACID AMIDOHYDROLASE AMIA1 (N-ACYL-L-AMINO ACID AMINOHYDROLASE)	Both	>MTC:Rv3305c [A10] POSSIBLE N-ACYL-L-AMINO ACID AMIDOHYDROLASE AMIA1 (N-ACYL-L-AMINO ACID AMINOHYDROLASE) amiA1	1	6	8	6	8	6	8	18.3	18.3	18.3	47.24	448	1.4351e-70	65048000	0.363222	0.000277057
Rv3306c	4	4	4	FALSE	amiB1	PROBABLE AMIDOHYDROLASE AMIB1 (AMINOHYDROLASE)	Both	>MTC:Rv3306c [A10] PROBABLE AMIDOHYDROLASE AMIB1 (AMINOHYDROLASE) amiB1	1	4	4	4	4	4	4	7.9	7.9	7.9	44.209	429	5.2946e-32	33045000	0.18452	0.000140748
Rv3307	1	1	1	FALSE	deoD	PROBABLE PURINE NUCLEOSIDE PHOSPHORYLASE DEOD (INOSINE PHOSPHORYLASE) (PNP)	H37Rv	>MTC:Rv3307 [A10] PROBABLE PURINE NUCLEOSIDE PHOSPHORYLASE DEOD (INOSINE PHOSPHORYLASE) (PNP) deoD	1	1	1	1	1	1	1	3.3	3.3	3.3	37.202	361	1.7575e-11	1290800	5.45968e-06	3.42945e-09
Rv3309c	2	2	2	FALSE	upp	PROBABLE URACIL PHOSPHORIBOSYLTRANSFERASE UPP (UMP PYROPHOSPHORYLASE) (UPRTASE) (UMP DIPHOSPHORYLASE)	H37Rv	>MTC:Rv3309c [A10] PROBABLE URACIL PHOSPHORIBOSYLTRANSFERASE UPP (UMP PYROPHOSPHORYLASE) (UPRTASE) (UMP DIPHOSPHORYLASE) upp	1	2	2	2	2	2	2	7.6	7.6	7.6	30.769	288	4.7389e-05	13552000	5.73207e-05	3.60055e-08
Rv3310	1	1	1	FALSE	sapM	ACID PHOSPHATASE (ACID PHOSPHOMONOESTERASE) (PHOSPHOMONOESTERASE) (GLYCEROPHOSPHATASE)	H37Rv	>MTC:Rv3310 [A10] POSSIBLE ACID PHOSPHATASE (ACID PHOSPHOMONOESTERASE) (PHOSPHOMONOESTERASE) (GLYCEROPHOSPHATASE) -	1	1	1	1	1	1	1	2.6	2.6	2.6	41.217	390	5.6472e-09	8163100	3.45274e-05	2.1688e-08
Rv3311	3	3	3	FALSE	_	CONSERVED HYPOTHETICAL PROTEIN	Both	>MTC:Rv3311 [A10] CONSERVED HYPOTHETICAL PROTEIN -	1	3	3	3	3	3	3	6.9	6.9	6.9	67.614	620	3.2514e-14	30537000	0.170516	0.000130065
Rv3313c	3	3	3	FALSE	add	PROBABLE ADENOSINE DEAMINASE ADD (ADENOSINE AMINOHYDROLASE)	Both	>MTC:Rv3313c [A9] PROBABLE ADENOSINE DEAMINASE ADD (ADENOSINE AMINOHYDROLASE) add	1	3	3	3	3	3	3	9.1	9.1	9.1	53.626	504	1.0267e-27	10399000	0.0580671	4.42922e-05
Rv3314c	3	3	3	FALSE	deoA	PROBABLE THYMIDINE PHOSPHORYLASE DEOA (TDRPASE) (PYRIMIDINE PHOSPHORYLASE)	Both	>MTC:Rv3314c [A10] PROBABLE THYMIDINE PHOSPHORYLASE DEOA (TDRPASE) (PYRIMIDINE PHOSPHORYLASE) deoA	1	3	3	3	3	3	3	10	10	10	64.412	613	7.1327e-28	5449300	0.0304284	2.32101e-05
Rv3315c	4	4	4	FALSE	cdd	PROBABLE CYTIDINE DEAMINASE CDD (CYTIDINE AMINOHYDROLASE) (CYTIDINE NUCLEOSIDE DEAMINASE)	Both	>MTC:Rv3315c [A10] PROBABLE CYTIDINE DEAMINASE CDD (CYTIDINE AMINOHYDROLASE) (CYTIDINE NUCLEOSIDE DEAMINASE) cdd	1	4	4	4	4	4	4	28.8	28.8	28.8	28.224	271	5.6443e-76	16640000	0.0929163	7.08743e-05
Rv3316	1	1	1	FALSE	sdhC	PROBABLE SUCCINATE DEHYDROGENASE (CYTOCHROME B-556 SUBUNIT) SDHC (SUCCINIC DEHYDROGENASE) (FUMARATE REDUCTASE) (FUMARATE DEHYDROGENASE) (FUMARIC HYDROGENASE)	Both	>MTC:Rv3316 [A10] PROBABLE SUCCINATE DEHYDROGENASE (CYTOCHROME B-556 SUBUNIT) SDHC (SUCCINIC DEHYDROGENASE) (FUMARATE REDUCTASE) (FUMARATE DEHYDROGENASE) (FUMARIC HYDROGENASE) sdhC	1	1	1	1	1	1	1	5.6	5.6	5.6	27.619	250	1.4694e-18	298870000	1.66886	0.00127297
Rv3317	3	3	3	FALSE	sdhD	PROBABLE SUCCINATE DEHYDROGENASE (HYDROPHOBIC MEMBRANE ANCHOR SUBUNIT) SDHD (SUCCINIC DEHYDROGENASE) (FUMARATE REDUCTASE) (FUMARATE DEHYDROGENASE) (FUMARIC HYDROGENASE)	Both	>MTC:Rv3317 [A10] PROBABLE SUCCINATE DEHYDROGENASE (HYDROPHOBIC MEMBRANE ANCHOR SUBUNIT) SDHD (SUCCINIC DEHYDROGENASE) (FUMARATE REDUCTASE) (FUMARATE DEHYDROGENASE) (FUMARIC HYDROGENASE) sdhD	1	3	3	3	3	3	3	8.1	8.1	8.1	41.314	369	2.4085e-28	220660000	1.23215	0.000939852
Rv3318	7	7	7	FALSE	sdhA	PROBABLE SUCCINATE DEHYDROGENASE (FLAVOPROTEIN SUBUNIT) SDHA (SUCCINIC DEHYDROGENASE) (FUMARATE REDUCTASE) (FUMARATE DEHYDROGENASE) (FUMARIC HYDROGENASE)	Both	>MTC:Rv3318 [A8] PROBABLE SUCCINATE DEHYDROGENASE (FLAVOPROTEIN SUBUNIT) SDHA (SUCCINIC DEHYDROGENASE) (FUMARATE REDUCTASE) (FUMARATE DEHYDROGENASE) (FUMARIC HYDROGENASE) sdhA	1	7	8	7	8	7	8	9.3	9.3	9.3	89.967	831	4.6367e-91	245210000	1.36923	0.00104442
Rv3319	4	4	4	FALSE	sdhB	PROBABLE SUCCINATE DEHYDROGENASE (IRON-SULPHUR PROTEIN SUBUNIT) SDHB (SUCCINIC DEHYDROGENASE) (FUMARATE REDUCTASE) (FUMARATE DEHYDROGENASE) (FUMARIC HYDROGENASE)	Both	>MTC:Rv3319 [A8] PROBABLE SUCCINATE DEHYDROGENASE (IRON-SULPHUR PROTEIN SUBUNIT) SDHB (SUCCINIC DEHYDROGENASE) (FUMARATE REDUCTASE) (FUMARATE DEHYDROGENASE) (FUMARIC HYDROGENASE) sdhB	1	4	4	4	4	4	4	13.6	13.6	13.6	46.291	427	3.892e-42	6580600	0.0367455	2.80286e-05
Rv3320c	1	1	1	FALSE	_	CONSERVED HYPOTHETICAL PROTEIN WITH PIN DOMAIN	H37Rv	>MTC:Rv3320c [A8] CONSERVED HYPOTHETICAL PROTEIN -	1	1	1	1	1	1	1	9.1	9.1	9.1	19.404	176	0.13543	700250	2.96184e-06	1.86045e-09
Rv3330	1	1	1	FALSE	dacB1	PROBABLE PENICILLIN-BINDING PROTEIN DACB1 (D-ALANYL-D-ALANINE CARBOXYPEPTIDASE) (DD-PEPTIDASE) (DD-CARBOXYPEPTIDASE) (PBP) (DD-TRANSPEPTIDASE) (SERINE-TYPE D-ALA-D-ALA CARBOXYPEPTIDASE) (D-AMINO ACID HYDROLASE)	H37Rv	>MTC:Rv3330 [A8] PROBABLE PENICILLIN-BINDING PROTEIN DACB1 (D-ALANYL-D-ALANINE CARBOXYPEPTIDASE) (DD-PEPTIDASE) (DD-CARBOXYPEPTIDASE) (PBP) (DD-TRANSPEPTIDASE) (SERINE-TYPE D-ALA-D-ALA CARBOXYPEPTIDASE) (D-AMINO ACID HYDROLASE) dacB1	1	1	1	1	1	1	1	3.2	3.2	3.2	49.289	474	0.039872	520850	2.20303e-06	1.38381e-09
Rv3332	5	5	5	FALSE	nagA	PROBABLE N-ACETYLGLUCOSAMINE-6-PHOSPHATE DEACETYLASE NAGA (GLCNAC 6-P DEACETYLASE)	Both	>MTC:Rv3332 [A8] PROBABLE N-ACETYLGLUCOSAMINE-6-PHOSPHATE DEACETYLASE NAGA (GLCNAC 6-P DEACETYLASE) nagA	1	5	8	5	8	5	8	12.6	12.6	12.6	82.409	786	8.2775e-82	59519000	0.332349	0.000253508
Rv3335c	1	1	1	FALSE	_	PROBABLE CONSERVED INTEGRAL MEMBRANE PROTEIN	Both	>MTC:Rv3335c [A8] PROBABLE CONSERVED INTEGRAL MEMBRANE PROTEIN -	1	1	1	1	1	1	1	6.7	6.7	6.7	52.021	495	4.032e-05	3369300	0.0188139	1.43508e-05
Rv3336c	1	1	1	FALSE	trpS	PROBABLE TRYPTOPHANYL-TRNA SYNTHETASE TRPS (TRYPTOPHAN--TRNA LIGASE) (TRPRS) (TRYPTOPHAN TRANSLASE)	Both	>MTC:Rv3336c [A8] PROBABLE TRYPTOPHANYL-TRNA SYNTHETASE TRPS (TRYPTOPHAN--TRNA LIGASE) (TRPRS) (TRYPTOPHAN TRANSLASE) trpS	1	1	1	1	1	1	1	3.9	3.9	3.9	38.658	360	1.4694e-18	17207000	0.0960823	7.32893e-05
Rv3339c	4	4	4	FALSE	icd1	PROBABLE ISOCITRATE DEHYDROGENASE [NADP] ICD1 (OXALOSUCCINATE DECARBOXYLASE) (IDH) (NADP+-SPECIFIC ICDH) (IDP)	Both	>MTC:Rv3339c [A8] PROBABLE ISOCITRATE DEHYDROGENASE [NADP] ICD1 (OXALOSUCCINATE DECARBOXYLASE) (IDH) (NADP+-SPECIFIC ICDH) (IDP) icd1	1	4	4	4	4	4	4	9.7	9.7	9.7	52.075	473	1.422e-17	57424000	0.32065	0.000244585
Rv3340	5	5	5	FALSE	metC	PROBABLE O-ACETYLHOMOSERINE SULFHYDRYLASE METC (HOMOCYSTEINE SYNTHASE) (O-ACETYLHOMOSERINE (THIOL)-LYASE) (OAH SULFHYDRYLASE) (O-ACETYL-L-HOMOSERINE SULFHYDRYLASE)	Both	>MTC:Rv3340 [A8] PROBABLE O-ACETYLHOMOSERINE SULFHYDRYLASE METC (HOMOCYSTEINE SYNTHASE) (O-ACETYLHOMOSERINE (THIOL)-LYASE) (OAH SULFHYDRYLASE) (O-ACETYL-L-HOMOSERINE SULFHYDRYLASE) metC	1	5	5	5	5	5	5	16.9	16.9	16.9	57.471	544	9.2479e-62	262150000	1.46382	0.00111657
Rv3356c	6	6	6	FALSE	folD	PROBABLE BIFUNCTIONAL PROTEIN FOLD: METHYLENETETRAHYDROFOLATE DEHYDROGENASE + METHENYLTETRAHYDROFOLATE CYCLOHYDROLASE	Both	>MTC:Rv3356c [A8] PROBABLE BIFUNCTIONAL PROTEIN FOLD: METHYLENETETRAHYDROFOLATE DEHYDROGENASE + METHENYLTETRAHYDROFOLATE CYCLOHYDROLASE folD	1	6	6	6	6	6	6	26.6	26.6	26.6	43.01	417	1.4836e-135	434190000	2.42448	0.00184933
Rv3361c	2	2	2	FALSE	_	CONSERVED HYPOTHETICAL PROTEIN	H37Rv	>MTC:Rv3361c [A8] CONSERVED HYPOTHETICAL PROTEIN -	1	2	2	2	2	2	2	13.9	13.9	13.9	23.87	216	1.1226e-07	7266700	3.07359e-05	1.93064e-08
Rv3362c	1	1	1	FALSE	_	PROBABLE ATP/GTP-BINDING PROTEIN	H37Rv	>MTC:Rv3362c [A8] PROBABLE ATP/GTP-BINDING PROTEIN -	1	1	1	1	1	1	1	7	7	7	23.961	228	2.103e-42	562890	2.38085e-06	1.49551e-09
Rv3364c	1	1	1	FALSE	_	CONSERVED HYPOTHETICAL PROTEIN	Both	>MTC:Rv3364c [A8] CONSERVED HYPOTHETICAL PROTEIN -	1	1	1	1	1	1	1	4.8	4.8	4.8	26.026	252	1.7575e-11	4582400	0.0255877	1.95177e-05
Rv3366	1	1	1	FALSE	spoU	PROBABLE TRNA/RRNA METHYLASE SPOU (TRNA/RRNA METHYLTRANSFERASE)	Both	>MTC:Rv3366 [A8] PROBABLE tRNA/rRNA METHYLASE SPOU (tRNA/rRNA METHYLTRANSFERASE) spoU	1	1	1	1	1	1	1	4.3	4.3	4.3	25.179	232	0.0063543	7610700	0.0424975	3.24161e-05
Rv3368c	2	2	2	FALSE	_	POSSIBLE OXIDOREDUCTASE	Both	>MTC:Rv3368c [A8] POSSIBLE OXIDOREDUCTASE -	1	2	2	2	2	2	2	8.3	8.3	8.3	27.941	254	1.0315e-16	3131500	0.017486	1.33379e-05
Rv3369	2	2	2	FALSE	_	CONSERVED HYPOTHETICAL PROTEIN	Both	>MTC:Rv3369 [A8] CONSERVED HYPOTHETICAL PROTEIN -	1	2	2	2	2	2	2	8.3	8.3	8.3	27.554	252	1.0065e-32	192650000	1.07574	0.000820549
Rv3389c	5	5	5	FALSE	_	DOUBLE HOTDOG HYDRATASE	Both	>MTC:Rv3389c [A8] POSSIBLE DEHYDROGENASE -	2	5	5	5	5	5	5	7.8	7.8	7.8	106.44	1098	9.6036e-77	54774000	0.305853	0.000233298
Rv3390	5	5	5	FALSE	lpqD	PROBABLE CONSERVED LIPOPROTEIN LPQD	Both	>MTC:Rv3390 [A8] PROBABLE CONSERVED LIPOPROTEIN LPQD lpqD	1	5	5	5	5	5	5	15.3	15.3	15.3	35.342	334	4.0589e-40	368260000	2.05633	0.00156852
Rv3393	1	1	1	FALSE	iunH	PROBABLE NUCLEOSIDE HYDROLASE IUNH (PURINE NUCLEOSIDASE)	Both	>MTC:Rv3393 [A8] PROBABLE NUCLEOSIDE HYDROLASE IUNH (PURINE NUCLEOSIDASE) iunH	1	1	1	1	1	1	1	4.2	4.2	4.2	33.476	313	2.1779e-09	1460400	0.00815474	6.22025e-06
Rv3400	2	2	2	FALSE	_	PROBABLE HYDROLASE	Both	>MTC:Rv3400 [A8] PROBABLE HYDROLASE -	1	2	2	2	2	2	2	7.9	7.9	7.9	33.012	304	6.3429e-23	16095000	0.089873	6.8553e-05
Rv3401	6	6	6	FALSE	_	CONSERVED HYPOTHETICAL PROTEIN	Both	>MTC:Rv3401 [A8] CONSERVED HYPOTHETICAL PROTEIN -	1	6	6	6	6	6	6	7.5	7.5	7.5	117.19	1063	5.0129e-55	205040000	1.14492	0.000873322
Rv3407	1	1	1	FALSE	_	CONSERVED HYPOTHETICAL PROTEIN	Both	>MTC:Rv3407 [A7] CONSERVED HYPOTHETICAL PROTEIN -	1	1	1	1	1	1	1	6	6	6	16.187	150	0.086543	2031600	0.0113443	8.65314e-06
Rv3409c	5	5	5	FALSE	choD	CHOLESTEROL OXIDASE CHOD (CHOLESTEROL-O2 OXIDOREDUCTASE)	Both	>MTC:Rv3409c [A8] PROBABLE CHOLESTEROL OXIDASE PRECURSOR CHOD (CHOLESTEROL-O2 OXIDOREDUCTASE) choD	1	5	5	5	5	5	5	12.3	12.3	12.3	68.515	634	2.0969e-50	30774000	0.171839	0.000131075
Rv3410c	3	3	3	FALSE	guaB3	PROBABLE INOSINE-5'-MONOPHOSPHATE DEHYDROGENASE GUAB3 (IMP DEHYDROGENASE) (INOSINIC ACID DEHYDROGENASE) (INOSINATE DEHYDROGENASE) (IMP OXIDOREDUCTASE) (INOSINE-5'-MONOPHOSPHATE OXIDOREDUCTASE) (IMPDH) (IMPD)	Both	>MTC:Rv3410c [A8] PROBABLE INOSINE-5'-MONOPHOSPHATE DEHYDROGENASE GUAB3 (IMP DEHYDROGENASE) (INOSINIC ACID DEHYDROGENASE) (INOSINATE DEHYDROGENASE) (IMP OXIDOREDUCTASE) (INOSINE-5'-MONOPHOSPHATE OXIDOREDUCTASE) (IMPDH) (IMPD) guaB3	1	3	3	3	3	3	3	10.6	10.6	10.6	41.264	398	1.9224e-06	1393100	0.00777894	5.9336e-06
Rv3417c	12	11	11	FALSE	groEL1	60 KDA CHAPERONIN 1 GROEL1 (PROTEIN CPN60-1) (GROEL PROTEIN 1)	Both	>MTC:Rv3417c [A8] 60 KDA CHAPERONIN 1 GROEL1 (PROTEIN CPN60-1) (GROEL PROTEIN 1) groEL1	1	12	12	11	11	11	11	26.6	25.1	25.1	60.386	582	2.6197e-207	627680000	3.50491	0.00267346
Rv3418c	7	7	7	FALSE	groES	10 KDA CHAPERONIN GROES (PROTEIN CPN10) (PROTEIN GROES) (BCG-A HEAT SHOCK PROTEIN) (10 KDA ANTIGEN)	Both	>MTC:Rv3418c [A8] 10 KDA CHAPERONIN GROES (PROTEIN CPN10) (PROTEIN GROES) (BCG-A HEAT SHOCK PROTEIN) (10 KDA ANTIGEN) groES	1	7	8	7	8	7	8	69.2	69.2	69.2	12.835	120	3.5642e-125	1151100000	6.42764	0.00490285
Rv3423c	4	4	4	FALSE	alr	ALANINE RACEMASE ALR	Both	>MTC:Rv3423c [A8] ALANINE RACEMASE ALR alr	1	4	5	4	5	4	5	15.2	15.2	15.2	46.853	441	3.0448e-129	104150000	0.581564	0.000443603
Rv3432c	3	3	3	FALSE	gadB	PROBABLE GLUTAMATE DECARBOXYLASE GADB	Both	>MTC:Rv3432c [A8] PROBABLE GLUTAMATE DECARBOXYLASE GADB gadB	1	3	4	3	4	3	4	4.9	4.9	4.9	64.481	588	1.1576e-13	17302000	0.0966128	7.3694e-05
Rv3433c	3	3	3	FALSE	_	CONSERVED HYPOTHETICAL PROTEIN	Both	>MTC:Rv3433c [A8] CONSERVED HYPOTHETICAL PROTEIN -	1	3	3	3	3	3	3	7.7	7.7	7.7	55.657	560	1.1952e-35	57944000	0.323554	0.000246799
Rv3435c	1	1	1	FALSE	_	PROBABLE CONSERVED TRANSMEMBRANE PROTEIN	Both	>MTC:Rv3435c [A8] PROBABLE CONSERVED TRANSMEMBRANE PROTEIN -	1	1	1	1	1	1	1	2.6	2.6	2.6	41.685	386	5.6472e-09	45982000	0.256759	0.00019585
Rv3436c	1	1	1	FALSE	glmS	PROBABLE GLUCOSAMINE--FRUCTOSE-6-PHOSPHATE AMINOTRANSFERASE [ISOMERIZING] GLMS (HEXOSEPHOSPHATE AMINOTRANSFERASE) (D-FRUCTOSE-6-PHOSPHATE AMIDOTRANSFERASE) (GFAT) (L-GLUTAMINE-D-FRUCTOSE-6-PHOSPHATE AMIDOTRANSFERASE) (GLUCOSAMINE-6-PHOSPHATE SYNTHASE)	Both	>MTC:Rv3436c [A8] PROBABLE GLUCOSAMINE--FRUCTOSE-6-PHOSPHATE AMINOTRANSFERASE [ISOMERIZING] GLMS (HEXOSEPHOSPHATE AMINOTRANSFERASE) (D-FRUCTOSE-6-PHOSPHATE AMIDOTRANSFERASE) (GFAT) (L-GLUTAMINE-D-FRUCTOSE-6-PHOSPHATE AMIDOTRANSFERASE) (GLUCOSAMINE-6-PHOSPH	1	1	1	1	1	1	1	1.5	1.5	1.5	94.103	871	4.3943e-05	4200400	0.0234547	1.78907e-05
Rv3438	3	3	3	FALSE	_	CONSERVED HYPOTHETICAL PROTEIN	Both	>MTC:Rv3438 [A8] CONSERVED HYPOTHETICAL PROTEIN -	1	3	3	3	3	3	3	14.8	14.8	14.8	29.677	283	1.1852e-49	10334000	0.0577041	4.40153e-05
Rv3443c	4	4	4	FALSE	rplM	PROBABLE 50S RIBOSOMAL PROTEIN L13 RPLM	Both	>MTC:Rv3443c [A8] PROBABLE 50S RIBOSOMAL PROTEIN L13 RPLM rplM	1	4	6	4	6	4	6	9.9	9.9	9.9	43.231	404	4.4838e-88	369950000	2.06577	0.00157572
Rv3451	1	1	1	FALSE	cut3	PROBABLE CUTINASE PRECURSOR CUT3	Both	>MTC:Rv3451 [A8] PROBABLE CUTINASE PRECURSOR CUT3 cut3	1	1	1	1	1	1	1	4.3	4.3	4.3	34.851	348	0.016459	3005600	0.016783	1.28017e-05
Rv3455c	1	1	1	FALSE	truA	PROBABLE TRNA PSEUDOURIDINE SYNTHASE A TRUA (PSEUDOURIDYLATE SYNTHASE I) (PSEUDOURIDINE SYNTHASE I) (URACIL HYDROLYASE)	Both	>MTC:Rv3455c [A8] PROBABLE TRNA PSEUDOURIDINE SYNTHASE A TRUA (PSEUDOURIDYLATE SYNTHASE I) (PSEUDOURIDINE SYNTHASE I) (URACIL HYDROLYASE) truA	1	1	1	1	1	1	1	12.3	12.3	12.3	40.365	367	1.4173e-15	531560	0.00296818	2.26406e-06
Rv3456c	2	2	2	FALSE	rplQ	PROBABLE 50S RIBOSOMAL PROTEIN L17 RPLQ	Both	>MTC:Rv3456c [A8] PROBABLE 50S RIBOSOMAL PROTEIN L17 RPLQ rplQ	1	2	2	2	2	2	2	8.9	8.9	8.9	28.892	270	3.7707e-17	2185600	0.0122042	9.30907e-06
Rv3457c	7	7	7	FALSE	rpoA	PROBABLE DNA-DIRECTED RNA POLYMERASE (ALPHA CHAIN) RPOA (TRANSCRIPTASE ALPHA CHAIN) (RNA POLYMERASE ALPHA SUBUNIT) (DNA-DIRECTED RNA NUCLEOTIDYLTRANSFERASE)	Both	>MTC:Rv3457c [A8] PROBABLE DNA-DIRECTED RNA POLYMERASE (ALPHA CHAIN) RPOA (TRANSCRIPTASE ALPHA CHAIN) (RNA POLYMERASE ALPHA SUBUNIT) (DNA-DIRECTED RNA NUCLEOTIDYLTRANSFERASE) rpoA	1	7	7	7	7	7	7	16.8	16.8	16.8	51.921	489	7.0174e-89	469060000	2.61919	0.00199786
Rv3458c	2	2	2	FALSE	rpsD	PROBABLE 30S RIBOSOMAL PROTEIN S4 RPSD	Both	>MTC:Rv3458c [A8] PROBABLE 30S RIBOSOMAL PROTEIN S4 RPSD rpsD	1	2	2	2	2	2	2	11.1	11.1	11.1	29.47	261	2.4587e-25	60867000	0.339876	0.000259249
Rv3459c	1	1	1	FALSE	rpsK	PROBABLE 30S RIBOSOMAL PROTEIN S11 RPSK	Both	>MTC:Rv3459c [A8] PROBABLE 30S RIBOSOMAL PROTEIN S11 RPSK rpsK	1	1	1	1	1	1	1	8.9	8.9	8.9	17.589	168	6.8048e-27	16081000	0.0897948	6.84934e-05
Rv3460c	1	1	1	FALSE	rpsM	PROBABLE 30S RIBOSOMAL PROTEIN S13 RPSM	Both	>MTC:Rv3460c [A8] PROBABLE 30S RIBOSOMAL PROTEIN S13 RPSM rpsM	1	1	1	1	1	1	1	12.6	12.6	12.6	21.23	191	1.8685e-05	10043000	0.0560792	4.27759e-05
Rv3462c	1	1	1	FALSE	infA	PROBABLE TRANSLATION INITIATION FACTOR IF-1 INFA	Both	>MTC:Rv3462c [A8] PROBABLE TRANSLATION INITIATION FACTOR IF-1 INFA infA	1	1	2	1	2	1	2	5.7	5.7	5.7	21.205	194	5.1181e-07	34525000	0.192784	0.000147051
Rv3463	2	2	2	FALSE	_	CONSERVED HYPOTHETICAL PROTEIN	Both	>MTC:Rv3463 [A8] CONSERVED HYPOTHETICAL PROTEIN -	1	2	2	2	2	2	2	7.9	7.9	7.9	39.66	379	1.6362e-23	12342000	0.0689166	5.2568e-05
Rv3465	1	1	1	FALSE	rmlC	DTDP-4-DEHYDRORHAMNOSE 3	Both	>MTC:Rv3465 [A8] dTDP-4-DEHYDRORHAMNOSE 3,5-EPIMERASE RMLC (dTDP-4-KETO-6-DEOXYGLUCOSE 3,5-EPIMERASE) (dTDP-L-RHAMNOSE SYNTHETASE) (THYMIDINE DIPHOSPHO-4-KETO-RHAMNOSE 3,5-EPIMERASE) rmlC	1	1	1	1	1	1	1	4.6	4.6	4.6	31.358	285	2.1779e-09	4458700	0.024897	1.89908e-05
Rv3472	3	3	3	FALSE	_	CONSERVED HYPOTHETICAL PROTEIN	Both	>MTC:Rv3472 [A8] CONSERVED HYPOTHETICAL PROTEIN -	1	3	3	3	3	3	3	16.5	16.5	16.5	26.35	237	8.1855e-72	104190000	0.581788	0.000443774
Rv3476c	1	1	1	FALSE	kgtP	PROBABLE DICARBOXYLIC ACID TRANSPORT INTEGRAL MEMBRANE PROTEIN KGTP (DICARBOXYLATE TRANSPORTER)	Both	>MTC:Rv3476c [A8] PROBABLE DICARBOXYLIC ACID TRANSPORT INTEGRAL MEMBRANE PROTEIN KGTP (DICARBOXYLATE TRANSPORTER) kgtP	1	1	1	1	1	1	1	1.2	1.2	1.2	64.392	588	8.7318e-05	8379000	0.0467876	3.56885e-05
Rv3478	4;3;3;2;2	4;3;3;2;2	2;1;1;1;1	FALSE	PPE60	PE FAMILY PROTEIN	H37Rv	>MTC:Rv3478 [A7] PE FAMILY PROTEIN PPE60;>MTC:Rv1361c [A7] PPE FAMILY PROTEIN PPE19;>MTC:MT3582 [A1] PPE family protein -;>MTC:MRA_1205A [A1] PPE family protein -;>MTC:Mb1396c [A1] PPE FAMILY PROTEIN PPE19	5	4	5	4	5	2	2	26.8	26.8	4.4	51.88	522	2.5575e-81	124590000	0.000526977	3.31016e-07
Rv3479	7	7	7	FALSE	_	POSSIBLE TRANSMEMBRANE PROTEIN	H37Rv	>MTC:Rv3479 [A11] POSSIBLE TRANSMEMBRANE PROTEIN -	1	7	7	7	7	7	7	4.1	4.1	4.1	217.21	2083	4.2572e-64	24841000	0.00010507	6.59985e-08
Rv3481c	2	2	2	FALSE	_	PROBABLE INTEGRAL MEMBRANE PROTEIN	Both	>MTC:Rv3481c [A8] PROBABLE INTEGRAL MEMBRANE PROTEIN -	1	2	2	2	2	2	2	4	4	4	41.977	404	2.1045e-09	12781000	0.0713679	5.44378e-05
Rv3483c	2	2	2	FALSE	_	POSSIBLE EXPORTED PROTEIN	Both	>MTC:Rv3483c [A8] CONSERVED HYPOTHETICAL PROTEIN -	1	2	2	2	2	2	2	15	15	15	22.95	220	1.2283e-34	48510000	0.270875	0.000206617
Rv3484	1	1	1	FALSE	cpsA	POSSIBLE CONSERVED PROTEIN CPSA	H37Rv	>MTC:Rv3484 [A8] POSSIBLE CONSERVED PROTEIN CPSA cpsA	1	1	1	1	1	1	1	1.7	1.7	1.7	61.258	574	0.0004164	777360	3.28799e-06	2.06532e-09
Rv3486	2	2	2	FALSE	_	CONSERVED HYPOTHETICAL PROTEIN	Both	>MTC:Rv3486 [A8] CONSERVED HYPOTHETICAL PROTEIN -	1	2	2	2	2	2	2	10.1	10.1	10.1	30.06	287	2.9594e-20	1849300	0.0103263	7.87668e-06
Rv3489	2	2	2	FALSE	_	HYPOTHETICAL PROTEIN	Both	>MTC:Rv3489 [A6] HYPOTHETICAL PROTEIN -	1	2	2	2	2	2	2	12.6	12.6	12.6	12.382	119	2.1323e-24	2428900	0.0135628	1.03454e-05
Rv3490	6	6	6	FALSE	otsA	PROBABLE ALPHA	Both	>MTC:Rv3490 [A8] PROBABLE ALPHA, ALPHA-TREHALOSE-PHOSPHATE SYNTHASE [UDP-FORMING] OTSA (TREHALOSE-6-PHOSPHATE SYNTHASE) (UDP-GLUCOSE-GLUCOSEPHOSPHATE GLUCOSYLTRANSFERASE) (TREHALOSEPHOSPHATE-UDP GLUCOSYLTRANSFERASE) (TREHALOSE-6-PHOSPHATE SYNTHETASE) (TREH	1	6	6	6	6	6	6	15.8	15.8	15.8	74.517	672	1.1633e-54	62331000	0.348051	0.000265485
Rv3491	1	1	1	FALSE	_	HYPOTHETICAL PROTEIN	H37Rv	>MTC:Rv3491 [A8] HYPOTHETICAL PROTEIN -	1	1	1	1	1	1	1	2.5	2.5	2.5	42.068	404	0.14749	661640	2.79853e-06	1.75787e-09
Rv3494c	2	2	2	FALSE	mce4F	MCE-FAMILY PROTEIN MCE4F	H37Rv	>MTC:Rv3494c [A8] MCE-FAMILY PROTEIN MCE4F mce4F	1	2	2	2	2	2	2	2.6	2.6	2.6	69.069	654	1.6482e-07	6312100	2.66982e-05	1.67702e-08
Rv3496c	1	1	1	FALSE	mce4D	MCE-FAMILY PROTEIN MCE4D	Both	>MTC:Rv3496c [A8] MCE-FAMILY PROTEIN MCE4D mce4D	1	1	1	1	1	1	1	3	3	3	51.897	496	1.7552e-06	293710	0.00164005	1.25099e-06
Rv3497c	1	1	1	FALSE	mce4C	MCE-FAMILY PROTEIN MCE4C	Both	>MTC:Rv3497c [A8] MCE-FAMILY PROTEIN MCE4C mce4C	1	1	1	1	1	1	1	3.2	3.2	3.2	43.448	410	2.1779e-09	1454500	0.0081218	6.19512e-06
Rv3498c	1	1	1	FALSE	mce4B	MCE-FAMILY PROTEIN MCE4B	H37Rv	>MTC:Rv3498c [A8] MCE-FAMILY PROTEIN MCE4B mce4B	1	1	1	1	1	1	1	2.2	2.2	2.2	41.946	401	0.00088667	632480	2.67519e-06	1.6804e-09
Rv3501c	5	5	5	FALSE	yrbE4A	CONSERVED HYPOTHETICAL INTEGRAL MEMBRANE PROTEIN YRBE4A	Both	>MTC:Rv3501c [A8] CONSERVED HYPOTHETICAL INTEGRAL MEMBRANE PROTEIN YRBE4A yrbE4A	1	5	7	5	7	5	7	27.2	27.2	27.2	34.494	331	7.0659e-54	128680000	0.718537	0.000548084
Rv3504	1	1	1	FALSE	fadE26	PROBABLE ACYL-COA DEHYDROGENASE FADE26	H37Rv	>MTC:Rv3504 [A8] PROBABLE ACYL-CoA DEHYDROGENASE FADE26 fadE26	1	1	1	1	1	1	1	2.1	2.1	2.1	51.211	466	0.0004164	529840	2.24106e-06	1.4077e-09
Rv3505	1	1	1	FALSE	fadE27	PROBABLE ACYL-COA DEHYDROGENASE FADE27	H37Rv	>MTC:Rv3505 [A8] PROBABLE ACYL-CoA DEHYDROGENASE FADE27 fadE27	1	1	1	1	1	1	1	1.8	1.8	1.8	52.063	499	0.00088667	72117	3.05032e-07	1.91603e-10
Rv3509c	13	13	13	FALSE	ilvX	PROBABLE ACETOHYDROXYACID SYNTHASE ILVX (ACETOLACTATE SYNTHASE)	Both	>MTC:Rv3509c [A7] PROBABLE ACETOHYDROXYACID SYNTHASE ILVX (ACETOLACTATE SYNTHASE) ilvX	1	13	15	13	15	13	15	33.6	33.6	33.6	57.733	571	2.7962e-281	888740000	4.96264	0.00378539
Rv3510c	1	1	1	FALSE	_	CONSERVED HYPOTHETICAL PROTEIN	Both	>MTC:Rv3510c [A8] CONSERVED HYPOTHETICAL PROTEIN -	1	1	1	1	1	1	1	3.6	3.6	3.6	40.426	361	2.1779e-09	2907200	0.0162335	1.23826e-05
Rv3516	1	1	1	FALSE	echA19	POSSIBLE ENOYL-COA HYDRATASE ECHA19 (ENOYL HYDRASE) (UNSATURATED ACYL-COA HYDRATASE) (CROTONASE)	Both	>MTC:Rv3516 [A8] POSSIBLE ENOYL-CoA HYDRATASE ECHA19 (ENOYL HYDRASE) (UNSATURATED ACYL-CoA HYDRATASE) (CROTONASE) echA19	1	1	1	1	1	1	1	4	4	4	39.661	375	1.7552e-06	1196400	0.00668059	5.0958e-06
Rv3519	4	4	4	FALSE	_	HYPOTHETICAL PROTEIN	Both	>MTC:Rv3519 [A7] HYPOTHETICAL PROTEIN -	2	4	5	4	5	4	5	11	11	11	32.49	300	9.0312e-27	83425000	0.465838	0.00035533
Rv3519	4;1	4;1	4;1	FALSE		HYPOTHETICAL PROTEIN	H37Rv	>MTC:Rv3519 [A7] HYPOTHETICAL PROTEIN -	2	4	5	4	5	4	5	11	11	11	32.49	300	9.0312e-27	83425000	0.000352862	2.21647e-07
Rv3520c	3	3	3	FALSE	_	POSSIBLE COENZYME F420-DEPENDENT OXIDOREDUCTASE	Both	>MTC:Rv3520c [A8] POSSIBLE COENZYME F420-DEPENDENT OXIDOREDUCTASE -	1	3	3	3	3	3	3	9.5	9.5	9.5	41.798	388	1.4496e-33	23413000	0.130736	9.97224e-05
Rv3525c	1	1	1	FALSE	_	POSSIBLE SIDEROPHORE-BINDING PROTEIN	Both	>MTC:Rv3525c [A8] POSSIBLE SIDEROPHORE-BINDING PROTEIN -	1	1	1	1	1	1	1	12	12	12	20.446	200	6.6003e-08	19695000	0.109975	8.38864e-05
Rv3526	1	1	1	FALSE	_	POSSIBLE OXIDOREDUCTASE	H37Rv	>MTC:Rv3526 [A7] POSSIBLE OXIDOREDUCTASE -	1	1	1	1	1	1	1	2.3	2.3	2.3	48.463	430	0.0004164	1610200	6.81064e-06	4.27804e-09
Rv3528c	1	1	1	FALSE	_	HYPOTHETICAL PROTEIN	Both	>MTC:Rv3528c [A8] HYPOTHETICAL PROTEIN -	1	1	1	1	1	1	1	4.3	4.3	4.3	29.327	254	0.013634	3516800	0.0196375	1.4979e-05
Rv3534c	3	3	3	FALSE	hsaF	PROBABLE 4-HYDROXY-2-OXOVALERATE ALDOLASE (HOA)	Both	>MTC:Rv3534c [A8] PROBABLE 4-HYDROXY-2-OXOVALERATE ALDOLASE (HOA) -	1	3	3	3	3	3	3	8.2	8.2	8.2	46.633	440	6.7208e-46	4893200	0.0273232	2.08415e-05
Rv3541c	1	1	1	FALSE	_	CONSERVED HYPOTHETICAL PROTEIN	Both	>MTC:Rv3541c [A8] CONSERVED HYPOTHETICAL PROTEIN -	1	1	1	1	1	1	1	17.6	17.6	17.6	19.868	187	4.032e-05	3333500	0.018614	1.41983e-05
Rv3546	1	1	1	FALSE	fadA5	PROBABLE ACETYL-COA ACETYLTRANSFERASE FADA5 (ACETOACETYL-COA THIOLASE)	Both	>MTC:Rv3546 [A8] PROBABLE ACETYL-CoA ACETYLTRANSFERASE FADA5 (ACETOACETYL-CoA THIOLASE) fadA5	1	1	1	1	1	1	1	7	7	7	44.848	427	3.9024e-12	521340	0.00291112	2.22053e-06
Rv3547	9	9	9	FALSE	_	CONSERVED HYPOTHETICAL PROTEIN	Both	>MTC:Rv3547 [A8] CONSERVED HYPOTHETICAL PROTEIN -	1	9	11	9	11	9	11	37.8	37.8	37.8	20.977	185	1.0679e-98	782080000	4.36706	0.00333109
Rv3551	1	1	1	FALSE	_	POSSIBLE COA-TRANSFERASE (ALPHA SUBUNIT)	Both	>MTC:Rv3551 [A8] POSSIBLE COA-TRANSFERASE (ALPHA SUBUNIT) -	1	1	1	1	1	1	1	1.2	1.2	1.2	64.228	585	8.7318e-05	8557100	0.0477821	3.6447e-05
Rv3552	1	1	1	FALSE	_	POSSIBLE COA-TRANSFERASE (BETA SUBUNIT)	Both	>MTC:Rv3552 [A8] POSSIBLE COA-TRANSFERASE (BETA SUBUNIT) -	1	1	1	1	1	1	1	6.2	6.2	6.2	43.856	404	3.9993e-14	1415800	0.0079057	6.03028e-06
Rv3556c	6	6	6	FALSE	fadA6	PROBABLE ACETYL-COA ACETYLTRANSFERASE FADA6 (ACETOACETYL-COA THIOLASE)	Both	>MTC:Rv3556c [A8] PROBABLE ACETYL-CoA ACETYLTRANSFERASE FADA6 (ACETOACETYL-CoA THIOLASE) fadA6	1	6	8	6	8	6	8	20.5	20.5	20.5	47.603	453	6.0573e-91	84274000	0.470578	0.000358946
Rv3560c	1	1	1	FALSE	fadE30	PROBABLE ACYL-COA DEHYDROGENASE FADE30	H37Rv	>MTC:Rv3560c [A8] PROBABLE ACYL-CoA DEHYDROGENASE FADE30 fadE30	1	1	1	1	1	1	1	1.4	1.4	1.4	46.064	415	0.072144	393990	1.66645e-06	1.04677e-09
Rv3563	1	1	1	FALSE	fadE32	PROBABLE ACYL-COA DEHYDROGENASE FADE32	H37Rv	>MTC:Rv3563 [A8] PROBABLE ACYL-CoA DEHYDROGENASE FADE32 fadE32	1	1	1	1	1	1	1	1.7	1.7	1.7	72.791	691	1.497e-05	4315900	1.82549e-05	1.14666e-08
Rv3565	3	3	3	FALSE	aspB	POSSIBLE ASPARTATE AMINOTRANSFERASE ASPB (TRANSAMINASE A) (ASPAT) (GLUTAMIC--OXALOACETIC TRANSAMINASE) (GLUTAMIC--ASPARTIC TRANSAMINASE)	Both	>MTC:Rv3565 [A7] POSSIBLE ASPARTATE AMINOTRANSFERASE ASPB (TRANSAMINASE A) (ASPAT) (GLUTAMIC--OXALOACETIC TRANSAMINASE) (GLUTAMIC--ASPARTIC TRANSAMINASE) aspB	1	3	3	3	3	3	3	9	9	9	43.187	410	3.1914e-26	11983000	0.066912	5.10389e-05
Rv3566c	1	1	1	FALSE	nat	ARYLAMINE N-ACETYLTRANSFERASE NAT (ARYLAMINE ACETYLASE)	Both	>MTC:Rv3566c [A8] ARYLAMINE N-ACETYLTRANSFERASE NAT (ARYLAMINE ACETYLASE) nat	1	1	1	1	1	1	1	2.4	2.4	2.4	63.335	579	1.4694e-18	23629000	0.131942	0.000100642
Rv3568c	3	3	3	FALSE	hsaC	3,4-DHSA DIOXYGENASE	Both	>MTC:Rv3568c [A8] PROBABLE BIPHENYL-2,3-DIOL 1,2-DIOXYGENASE BPHC (23OHBP OXYGENASE) (2,3-DIHYDROXYBIPHENYL DIOXYGENASE) (2,3-DIHYDROXYBIPHENYL 1,2-DIOXYGENASE) (DHBD) bphC	1	3	3	3	3	3	3	6.7	6.7	6.7	39.87	359	4.3662e-19	51800000	0.289247	0.00022063
Rv3569c	4	4	4	FALSE	hsaD	4,9-DHSA HYDROLASE	Both	>MTC:Rv3569c [A8] 2-HYDROXY-6-OXO-6-PHENYLHEXA-2,4-DIENOATE HYDROLASE BPHD bphD	1	4	4	4	4	4	4	17.9	17.9	17.9	42.622	390	1.2029e-29	6828400	0.0381292	2.9084e-05
Rv3570c	1	1	1	FALSE	hsaA	POSSIBLE OXIDOREDUCTASE	Both	>MTC:Rv3570c [A8] POSSIBLE OXIDOREDUCTASE -	1	1	1	1	1	1	1	3.2	3.2	3.2	58.235	537	9.8223e-28	5496100	0.0306897	2.34094e-05
Rv3571	1	1	1	FALSE	hmp	OSSIBLE HEMOGLOBINE-RELATED PROTEIN HMP	H37Rv	>MTC:Rv3571 [A8] POSSIBLE HEMOGLOBINE-RELATED PROTEIN HMP hmp	1	1	1	1	1	1	1	2.2	2.2	2.2	49.21	461	8.116e-18	2410100	1.0194e-05	6.40325e-09
Rv3572	1	1	1	FALSE	_	HYPOTHETICAL PROTEIN	Both	>MTC:Rv3572 [A8] HYPOTHETICAL PROTEIN -	1	1	1	1	1	1	1	7.9	7.9	7.9	20.329	191	2.7255e-12	12768000	0.0712954	5.43824e-05
Rv3575c	1	1	1	FALSE	_	TRANSCRIPTIONAL REGULATORY PROTEIN (PROBABLY LACI-FAMILY)	Both	>MTC:Rv3575c [A8] TRANSCRIPTIONAL REGULATORY PROTEIN (PROBABLY LACI-FAMILY) -	1	1	1	1	1	1	1	3.3	3.3	3.3	48.06	458	1.4173e-15	624880	0.00348927	2.66154e-06
Rv3576	2	2	2	FALSE	lppH	POSSIBLE CONSERVED LIPOPROTEIN LPPH	Both	>MTC:Rv3576 [A8] POSSIBLE CONSERVED LIPOPROTEIN LPPH lppH	1	2	3	2	3	2	3	5.3	5.3	5.3	34.931	341	7.4946e-28	7660800	0.0427772	3.26295e-05
Rv3579c	1	1	1	FALSE	_	POSSIBLE TRNA/RRNA METHYLTRANSFERASE	H37Rv	>MTC:Rv3579c [A7] POSSIBLE TRNA/RRNA METHYLTRANSFERASE -	2	1	1	1	1	1	1	2.4	2.4	2.4	55.044	532	4.3943e-05	365810	1.54726e-06	9.71898e-10
Rv3580c	2	2	2	FALSE	cysS1	CYSTEINYL-TRNA SYNTHETASE 1 CYSS1 (CYSTEINE--TRNA LIGASE 1) (CYSRS 1) (CYSTEINE TRANSLASE)	H37Rv	>MTC:Rv3580c [A8] CYSTEINYL-TRNA SYNTHETASE 1 CYSS1 (CYSTEINE--TRNA LIGASE 1) (CYSRS 1) (CYSTEINE TRANSLASE) cysS1	1	2	2	2	2	2	2	3	3	3	65.311	595	7.3235e-07	10006000	4.23222e-05	2.65843e-08
Rv3581c	2	2	2	FALSE	ispF	PROBABLE 2C-METHYL-D-ERYTHRITOL 2	Both	>MTC:Rv3581c [A8] PROBABLE 2C-METHYL-D-ERYTHRITOL 2,4-CYCLODIPHOSPHATE SYNTHASE ISPF (MECPS) ispF	1	2	2	2	2	2	2	12.6	12.6	12.6	24.62	238	3.9411e-101	13082000	0.0730487	5.57198e-05
Rv3582c	2	2	2	FALSE	ispD	4-DIPHOSPHOCYTIDYL-2C-METHYL-D-ERYTHRITOL SYNTHASE ISPD (MEP CYTIDYLYLTRANSFERASE) (MCT)	Both	>MTC:Rv3582c [A8] PROBABLE 4-DIPHOSPHOCYTIDYL-2C-METHYL-D-ERYTHRITOL SYNTHASE ISPD (MEP CYTIDYLYLTRANSFERASE) (MCT) ispD	1	2	2	2	2	2	2	8.4	8.4	8.4	31.808	310	1.1047e-40	29107000	0.162531	0.000123975
Rv3583c	1	1	1	FALSE	_	POSSIBLE TRANSCRIPTION FACTOR	Both	>MTC:Rv3583c [A8] POSSIBLE TRANSCRIPTION FACTOR -	1	1	1	1	1	1	1	3.4	3.4	3.4	41.375	388	0.088699	405070	0.00226187	1.7253e-06
Rv3584	3	3	3	FALSE	lpqE	POSSIBLE CONSERVED LIPOPROTEIN LPQE	Both	>MTC:Rv3584 [A8] POSSIBLE CONSERVED LIPOPROTEIN LPQE lpqE	1	3	3	3	3	3	3	16.3	16.3	16.3	27.373	258	8.2333e-28	38885000	0.21713	0.000165622
Rv3587c	2	2	2	FALSE	_	PROBABLE CONSERVED MEMBRANE PROTEIN	Both	>MTC:Rv3587c [A8] PROBABLE CONSERVED MEMBRANE PROTEIN -	1	2	2	2	2	2	2	17.1	17.1	17.1	40.226	381	1.1519e-27	11022000	0.0615459	4.69457e-05
Rv3588c	1	1	1	FALSE	canB	BETA-CARBONIC ANHYDRASE	H37Rv	>MTC:Rv3588c [A8] CARBONIC ANHYDRASE (CARBONATE DEHYDRATASE) (CARBONIC DEHYDRATASE) -	1	1	1	1	1	1	1	3.8	3.8	3.8	24.751	237	0.014875	5946800	2.51531e-05	1.57997e-08
Rv3591c	1	1	1	FALSE	_	POSSIBLE HYDROLASE	Both	>MTC:Rv3591c [A8] POSSIBLE HYDROLASE -	1	1	1	1	1	1	1	3	3	3	36.568	331	0.0004164	1561700	0.00872039	6.65171e-06
Rv3592	1	1	1	FALSE	TB11.2	CONSERVED HYPOTHETICAL PROTEIN TB11.2	H37Rv	>MTC:Rv3592 [A8] CONSERVED HYPOTHETICAL PROTEIN TB11.2 TB11.2	1	1	1	1	1	1	1	31.8	31.8	31.8	15.584	151	0.010729	1828000	7.73187e-06	4.8567e-09
Rv3596c	5	4	4	FALSE	clpC1	PROBABLE ATP-DEPENDENT PROTEASE ATP-BINDING SUBUNIT CLPC1	Both	>MTC:Rv3596c [A8] PROBABLE ATP-DEPENDENT PROTEASE ATP-BINDING SUBUNIT CLPC1 clpC1	1	5	5	4	4	4	4	6.5	5	5	97.004	879	6.0106e-74	20294000	0.11332	8.64377e-05
Rv3597c	3	3	3	FALSE	lsr2	PROBABLE IRON-REGULATED LSR2 PROTEIN PRECURSOR	Both	>MTC:Rv3597c [A8] PROBABLE IRON-REGULATED LSR2 PROTEIN PRECURSOR lsr2	1	3	3	3	3	3	3	21.1	21.1	21.1	13.869	128	1.9711e-31	478180000	2.67011	0.0020367
Rv3598c	4	4	4	FALSE	lysS	LYSYL-TRNA SYNTHETASE 1 LYSS (LYSINE--TRNA LIGASE 1) (LYSRS 1) (LYSINE TRANSLASE)	Both	>MTC:Rv3598c [A8] LYSYL-TRNA SYNTHETASE 1 LYSS (LYSINE--TRNA LIGASE 1) (LYSRS 1) (LYSINE TRANSLASE) lysS	1	4	4	4	4	4	4	7.1	7.1	7.1	60.227	547	2.5492e-47	20691000	0.115537	8.81287e-05
Rv3600c	5	5	5	FALSE	_	CONSERVED HYPOTHETICAL PROTEIN	Both	>MTC:Rv3600c [A8] CONSERVED HYPOTHETICAL PROTEIN -	1	5	5	5	5	5	5	21	21	21	60.055	548	2.4998e-76	6785200	0.0378879	2.89e-05
Rv3607c	1	1	1	FALSE	folB	PROBABLE DIHYDRONEOPTERIN ALDOLASE FOLB (DHNA)	Both	>MTC:Rv3607c [A8] PROBABLE DIHYDRONEOPTERIN ALDOLASE FOLB (DHNA) folB	1	1	1	1	1	1	1	6.6	6.6	6.6	16.577	152	4.5647e-06	81175000	0.453274	0.000345747
Rv3609c	2	2	2	FALSE	folE	GTP CYCLOHYDROLASE I FOLE (GTP-CH-I)	Both	>MTC:Rv3609c [A8] GTP CYCLOHYDROLASE I FOLE (GTP-CH-I) folE	1	2	2	2	2	2	2	8.6	8.6	8.6	25.455	232	1.1287e-22	15915000	0.0888679	6.77864e-05
Rv3610c	1	1	1	FALSE	ftsH	MEMBRANE-BOUND PROTEASE FTSH (CELL DIVISION PROTEIN)	H37Rv	>MTC:Rv3610c [A8] MEMBRANE-BOUND PROTEASE FTSH (CELL DIVISION PROTEIN) ftsH	1	1	1	1	1	1	1	1.5	1.5	1.5	84.418	785	0.00035828	694460	2.93735e-06	1.84507e-09
Rv3614c	4	4	4	FALSE	_	CONSERVED HYPOTHETICAL PROTEIN	Both	>MTC:Rv3614c [A8] CONSERVED HYPOTHETICAL PROTEIN -	1	4	4	4	4	4	4	25.8	25.8	25.8	28.985	267	2.0269e-78	50453000	0.281725	0.000214893
Rv3615c	2	2	2	FALSE	_	CONSERVED HYPOTHETICAL PROTEIN	Both	>MTC:Rv3615c [A8] CONSERVED HYPOTHETICAL PROTEIN -	1	2	2	2	2	2	2	15	15	15	27.235	266	5.7555e-13	121220000	0.676882	0.000516309
Rv3616c	6	6	6	FALSE	_	CONSERVED HYPOTHETICAL ALANINE AND GLYCINE RICH PROTEIN	Both	>MTC:Rv3616c [A8] CONSERVED HYPOTHETICAL ALANINE AND GLYCINE RICH PROTEIN -	1	6	7	6	7	6	7	17.9	17.9	17.9	42.687	419	1.8322e-147	154610000	0.863328	0.000658527
Rv3618	3	3	3	FALSE	_	POSSIBLE MONOOXYGENASE	Both	>MTC:Rv3618 [A5] POSSIBLE MONOOXYGENASE -	1	3	4	3	4	3	4	10.5	10.5	10.5	44.582	410	3.4528e-56	7551300	0.0421658	3.21631e-05
Rv3623	7	7	7	FALSE	lpqG	PROBABLE CONSERVED LIPOPROTEIN LPQG	Both	>MTC:Rv3623 [A8] PROBABLE CONSERVED LIPOPROTEIN LPQG lpqG	1	7	8	7	8	7	8	33.4	33.4	33.4	43.86	425	5.6066e-116	395940000	2.21089	0.00168642
Rv3627c	2	2	2	FALSE	_	CONSERVED HYPOTHETICAL PROTEIN	Both	>MTC:Rv3627c [A8] CONSERVED HYPOTHETICAL PROTEIN -	1	2	2	2	2	2	2	5.1	5.1	5.1	63.597	633	5.2334e-27	8485700	0.0473834	3.61429e-05
Rv3628	3	3	3	FALSE	ppa	NORGANIC PYROPHOSPHATASE PPA (PYROPHOSPHATE PHOSPHO-HYDROLASE) (PPASE) (INORGANIC DIPHOSPHATASE) (DIPHOSPHATE PHOSPHO-HYDROLASE)	Both	>MTC:Rv3628 [A8] INORGANIC PYROPHOSPHATASE PPA (PYROPHOSPHATE PHOSPHO-HYDROLASE) (PPASE) (INORGANIC DIPHOSPHATASE) (DIPHOSPHATE PHOSPHO-HYDROLASE) ppa	1	3	3	3	3	3	3	17.4	17.4	17.4	22.009	195	6.0119e-18	15528000	0.0867069	6.6138e-05
Rv3632	1	1	1	FALSE	_	POSSIBLE CONSERVED MEMBRANE PROTEIN	Both	>MTC:Rv3632 [A8] POSSIBLE CONSERVED MEMBRANE PROTEIN -	1	1	1	1	1	1	1	4.9	4.9	4.9	32.761	285	3.2003e-10	4241900	0.0236864	1.80674e-05
Rv3633	1	1	1	FALSE	_	CONSERVED HYPOTHETICAL PROTEIN	Both	>MTC:Rv3633 [A8] CONSERVED HYPOTHETICAL PROTEIN -	1	1	1	1	1	1	1	2.9	2.9	2.9	42.401	385	4.032e-05	451400	0.00252058	1.92264e-06
Rv3634c	4	4	4	FALSE	galE1	UDP-GLUCOSE 4-EPIMERASE GALE1 (GALACTOWALDENASE) (UDP-GALACTOSE 4-EPIMERASE) (URIDINE DIPHOSPHATE GALACTOSE 4-EPIMERASE) (URIDINE DIPHOSPHO-GALACTOSE 4-EPIMERASE)	Both	>MTC:Rv3634c [A8] UDP-GLUCOSE 4-EPIMERASE GALE1 (GALACTOWALDENASE) (UDP-GALACTOSE 4-EPIMERASE) (URIDINE DIPHOSPHATE GALACTOSE 4-EPIMERASE) (URIDINE DIPHOSPHO-GALACTOSE 4-EPIMERASE) galE1	1	4	4	4	4	4	4	24	24	24	41.129	391	8.0168e-76	33240000	0.185609	0.000141578
Rv3646c	2	2	2	FALSE	topA	DNA TOPOISOMERASE I TOPA (OMEGA-PROTEIN) (RELAXING ENZYME) (UNTWISTING ENZYME) (SWIVELASE) (TYPE I DNA TOPOISOMERASE) (NICKING-CLOSING ENZYME) (TOPO I)	Both	>MTC:Rv3646c [A8] DNA TOPOISOMERASE I TOPA (OMEGA-PROTEIN) (RELAXING ENZYME) (UNTWISTING ENZYME) (SWIVELASE) (TYPE I DNA TOPOISOMERASE) (NICKING-CLOSING ENZYME) (TOPO I) topA	1	2	2	2	2	2	2	2.4	2.4	2.4	117.53	1082	1.023e-17	1442900	0.00805702	6.14571e-06
Rv3665c	1	1	1	FALSE	dppB	PROBABLE DIPEPTIDE-TRANSPORT INTEGRAL MEMBRANE PROTEIN ABC TRANSPORTER DPPB	H37Rv	>MTC:Rv3665c [A8] PROBABLE DIPEPTIDE-TRANSPORT INTEGRAL MEMBRANE PROTEIN ABC TRANSPORTER DPPB dppB	1	1	1	1	1	1	1	4.7	4.7	4.7	40.382	381	0.00034487	139150	5.88561e-07	3.69699e-10
Rv3666c	3	3	3	FALSE	dppA	PROBABLE PERIPLASMIC DIPEPTIDE-BINDING LIPOPROTEIN DPPA	Both	>MTC:Rv3666c [A8] PROBABLE PERIPLASMIC DIPEPTIDE-BINDING LIPOPROTEIN DPPA dppA	1	3	3	3	3	3	3	7.4	7.4	7.4	63.852	595	2.8232e-60	17400000	0.09716	7.41114e-05
Rv3669	2	2	2	FALSE	_	PROBABLE CONSERVED TRANSMEMBRANE PROTEIN	Both	>MTC:Rv3669 [A7] PROBABLE CONSERVED TRANSMEMBRANE PROTEIN -	1	2	2	2	2	2	2	10.5	10.5	10.5	20.747	191	1.4229e-10	15515000	0.0866344	6.60827e-05
Rv3670	2	2	2	FALSE	ephE	POSSIBLE EPOXIDE HYDROLASE EPHE (EPOXIDE HYDRATASE) (ARENE-OXIDE HYDRATASE)	H37Rv	>MTC:Rv3670 [A8] POSSIBLE EPOXIDE HYDROLASE EPHE (EPOXIDE HYDRATASE) (ARENE-OXIDE HYDRATASE) ephE	1	2	2	2	2	2	2	5	5	5	39.68	360	2.137e-08	6306000	2.66724e-05	1.6754e-08
Rv3671c	6	6	6	FALSE	_	POSSIBLE MEMBRANE-ASSOCIATED SERINE PROTEASE	Both	>MTC:Rv3671c [A8] POSSIBLE MEMBRANE-ASSOCIATED SERINE PROTEASE -	1	6	6	6	6	6	6	17.6	17.6	17.6	56.969	562	1.2506e-84	281470000	1.5717	0.00119886
Rv3673c	3	3	3	FALSE	_	POSSIBLE MEMBRANE-ANCHORED THIOREDOXIN-LIKE PROTEIN (THIOL-DISULFIDE INTERCHANGE RELATED PROTEIN)	Both	>MTC:Rv3673c [A8] POSSIBLE MEMBRANE-ANCHORED THIOREDOXIN-LIKE PROTEIN (THIOL-DISULFIDE INTERCHANGE RELATED PROTEIN) -	1	3	3	3	3	3	3	16.7	16.7	16.7	30.1	293	2.4392e-29	19072000	0.106496	8.12329e-05
Rv3675	2	2	2	FALSE	_	POSSIBLE MEMBRANE PROTEIN	Both	>MTC:Rv3675 [A8] POSSIBLE MEMBRANE PROTEIN -	1	2	2	2	2	2	2	22.8	22.8	22.8	20.489	189	2.1594e-25	5831500	0.0325626	2.4838e-05
Rv3676	5	5	5	FALSE	_	PROBABLE TRANSCRIPTIONAL REGULATORY PROTEIN (PROBABLY CRP/FNR-FAMILY)	Both	>MTC:Rv3676 [A8] PROBABLE TRANSCRIPTIONAL REGULATORY PROTEIN (PROBABLY CRP/FNR-FAMILY) -	1	5	5	5	5	5	5	24.6	24.6	24.6	42.222	398	2.8714e-64	397460000	2.21938	0.00169289
Rv3678c	5	5	5	FALSE	_	CONSERVED HYPOTHETICAL PROTEIN	Both	>MTC:Rv3678c [A8] CONSERVED HYPOTHETICAL PROTEIN -	1	5	5	5	5	5	5	48.7	48.7	48.7	15.731	156	3.9849e-125	617700000	3.44918	0.00263095
Rv3680	1	1	1	FALSE	_	PROBABLE ANION TRANSPORTER ATPASE	H37Rv	>MTC:Rv3680 [A8] PROBABLE ANION TRANSPORTER ATPASE -	1	1	1	1	1	1	1	2.2	2.2	2.2	47.654	447	0.0004164	73972	3.12878e-07	1.96532e-10
Rv3682	2	2	2	FALSE	ponA2	PROBABLE BIFUNCTIONAL MEMBRANE-ASSOCIATED PENICILLIN-BINDING PROTEIN 1A/1B PONA2 (MUREIN POLYMERASE) [INCLUDES: PENICILLIN-INSENSITIVE TRANSGLYCOSYLASE (PEPTIDOGLYCAN TGASE) + PENICILLIN-SENSITIVE TRANSPEPTIDASE (DD-TRANSPEPTIDASE)]	H37Rv	>MTC:Rv3682 [A8] PROBABLE BIFUNCTIONAL MEMBRANE-ASSOCIATED PENICILLIN-BINDING PROTEIN 1A/1B PONA2 (MUREIN POLYMERASE) [INCLUDES: PENICILLIN-INSENSITIVE TRANSGLYCOSYLASE (PEPTIDOGLYCAN TGASE) + PENICILLIN-SENSITIVE TRANSPEPTIDASE (DD-TRANSPEPTIDASE)] ponA2	1	2	2	2	2	2	2	3.2	3.2	3.2	88.228	845	2.9005e-08	705700	2.98489e-06	1.87493e-09
Rv3683	7	7	7	FALSE	_	CONSERVED HYPOTHETICAL PROTEIN	Both	>MTC:Rv3683 [A8] CONSERVED HYPOTHETICAL PROTEIN -	1	7	8	7	8	7	8	38.7	38.7	38.7	40.525	385	1.3504e-88	283920000	1.58538	0.00120929
Rv3684	10	10	10	FALSE	_	PROBABLE LYASE	Both	>MTC:Rv3684 [A8] PROBABLE LYASE -	1	10	12	10	12	10	12	27.2	27.2	27.2	51.895	485	1.2289e-150	454050000	2.53537	0.00193392
Rv3685c	1	1	1	FALSE	cyp137	PROBABLE CYTOCHROME P450 137 CYP137	H37Rv	>MTC:Rv3685c [A8] PROBABLE CYTOCHROME P450 137 CYP137 cyp137	1	1	1	1	1	1	1	1.7	1.7	1.7	63.28	579	0.039317	1070200	4.52661e-06	2.84335e-09
Rv3687c	1	1	1	FALSE	rsfB	ANTI-ANTI-SIGMA FACTOR RSFB (ANTI-SIGMA FACTOR ANTAGONIST) (REGULATOR OF SIGMA F B)	H37Rv	>MTC:Rv3687c [A8] ANTI-ANTI-SIGMA FACTOR RSFB (ANTI-SIGMA FACTOR ANTAGONIST) (REGULATOR OF SIGMA F B) rsfB	1	1	1	1	1	1	1	5.6	5.6	5.6	23.428	231	2.1779e-09	12167000	5.14626e-05	3.23258e-08
Rv3688c	1	1	1	FALSE	_	CONSERVED HYPOTHETICAL PROTEIN	Both	>MTC:Rv3688c [A8] CONSERVED HYPOTHETICAL PROTEIN -	1	1	2	1	2	1	2	5.8	5.8	5.8	25.476	240	1.4575e-30	13451000	0.0751092	5.72915e-05
Rv3689	2	2	2	FALSE	_	PROBABLE CONSERVED TRANSMEMBRANE PROTEIN	Both	>MTC:Rv3689 [A8] PROBABLE CONSERVED TRANSMEMBRANE PROTEIN -	1	2	2	2	2	2	2	5.3	5.3	5.3	46.726	454	5.5941e-27	17631000	0.0984499	7.50953e-05
Rv3690	3	3	3	FALSE	_	PROBABLE CONSERVED MEMBRANE PROTEIN	Both	>MTC:Rv3690 [A8] PROBABLE CONSERVED MEMBRANE PROTEIN -	1	3	3	3	3	3	3	13.4	13.4	13.4	42.716	388	7.3214e-36	8994200	0.0502228	3.83088e-05
Rv3691	5	5	5	FALSE	_	CONSERVED HYPOTHETICAL PROTEIN	Both	>MTC:Rv3691 [A8] CONSERVED HYPOTHETICAL PROTEIN -	1	5	5	5	5	5	5	11.1	11.1	11.1	63.939	629	4.342e-81	77527000	0.432904	0.000330209
Rv3692	10	10	9	FALSE	moxR2	PROBABLE METHANOL DEHYDROGENASE TRANSCRIPTIONAL REGULATORY PROTEIN MOXR2	Both	>MTC:Rv3692 [A8] PROBABLE METHANOL DEHYDROGENASE TRANSCRIPTIONAL REGULATORY PROTEIN MOXR2 moxR2	1	10	11	10	11	9	10	33	33	29.5	39.886	376	7.247e-229	136260000	0.760864	0.000580369
Rv3693	2	2	2	FALSE	_	POSSIBLE CONSERVED MEMBRANE PROTEIN	Both	>MTC:Rv3693 [A8] POSSIBLE CONSERVED MEMBRANE PROTEIN -	1	2	2	2	2	2	2	4.5	4.5	4.5	83.291	782	6.8535e-06	16430000	0.0917436	6.99799e-05
Rv3694c	2	2	2	FALSE	_	POSSIBLE CONSERVED TRANSMEMBRANE PROTEIN	Both	>MTC:Rv3694c [A8] POSSIBLE CONSERVED TRANSMEMBRANE PROTEIN -	1	2	2	2	2	2	2	4.3	4.3	4.3	56.134	530	1.8337e-10	1743600	0.0097361	7.42647e-06
Rv3695	1	1	1	FALSE	_	POSSIBLE CONSERVED MEMBRANE PROTEIN	Both	>MTC:Rv3695 [A8] POSSIBLE CONSERVED MEMBRANE PROTEIN -	1	1	1	1	1	1	1	1.6	1.6	1.6	61.337	577	0.014875	14854000	0.0829434	6.32673e-05
Rv3696c	6	6	6	FALSE	glpK	PROBABLE GLYCEROL KINASE GLPK (ATP:GLYCEROL 3-PHOSPHOTRANSFERASE)(GLYCEROKINASE) (GK)	Both	>MTC:Rv3696c [A7] PROBABLE GLYCEROL KINASE GLPK (ATP:GLYCEROL 3-PHOSPHOTRANSFERASE)(GLYCEROKINASE) (GK) glpK;>MTC:Mb3722c [A1] PROBABLE GLYCEROL KINASE GLPKA [FIRST PART] (ATP:GLYCEROL 3-PHOSPHOTRANSFERASE)(GLYCEROKINASE) (GK) glpKa	2	6	6	6	6	6	6	15.1	15.1	15.1	77.59	734	1.0654e-50	95774000	0.534793	0.000407928
Rv3699	2	2	2	FALSE	_	CONSERVED HYPOTHETICAL PROTEIN	Both	>MTC:Rv3699 [A8] CONSERVED HYPOTHETICAL PROTEIN -	1	2	2	2	2	2	2	7.6	7.6	7.6	55.879	526	4.6287e-16	9601400	0.0536133	4.0895e-05
Rv3705c	1	1	1	FALSE	_	CONSERVED HYPOTHETICAL PROTEIN	H37Rv	>MTC:Rv3705c [A8] CONSERVED HYPOTHETICAL PROTEIN -	1	1	1	1	1	1	1	5.7	5.7	5.7	26.1	247	5.6619e-15	1209700	5.11665e-06	3.21398e-09
Rv3708c	1	1	1	FALSE	asd	ASPARTATE-SEMIALDEHYDE DEHYDROGENASE ASD (ASA DEHYDROGENASE) (ASADH) (ASPARTIC SEMIALDEHYDE DEHYDROGENASE) (L-ASPARTATE-BETA-SEMIALDEHYDE DEHYDROGENASE)	Both	>MTC:Rv3708c [A8] ASPARTATE-SEMIALDEHYDE DEHYDROGENASE ASD (ASA DEHYDROGENASE) (ASADH) (ASPARTIC SEMIALDEHYDE DEHYDROGENASE) (L-ASPARTATE-BETA-SEMIALDEHYDE DEHYDROGENASE) asd	1	1	1	1	1	1	1	4	4	4	41.267	396	1.3413e-09	354430	0.00197911	1.50961e-06
Rv3709c	2	2	2	FALSE	ask	ASPARTOKINASE ASK (ASPARTATE KINASE) [CONTAINS: ASPARTOKINASE ALPHA SUBUNIT (ASK-ALPHA); AND ASPARTOKINASE BETA SUBUNIT (ASK-BETA)]	Both	>MTC:Rv3709c [A8] ASPARTOKINASE ASK (ASPARTATE KINASE) [CONTAINS: ASPARTOKINASE ALPHA SUBUNIT (ASK-ALPHA); AND ASPARTOKINASE BETA SUBUNIT (ASK-BETA)] ask	1	2	2	2	2	2	2	4.4	4.4	4.4	60.166	571	4.5344e-27	21964000	0.122645	9.35507e-05
Rv3710	3	3	3	FALSE	leuA	2-ISOPROPYLMALATE SYNTHASE LEUA (ALPHA-ISOPROPYLMALATE SYNTHASE) (ALPHA-IPM SYNTHETASE)	Both	>MTC:Rv3710 [A8] 2-ISOPROPYLMALATE SYNTHASE LEUA (ALPHA-ISOPROPYLMALATE SYNTHASE)	3	3	3	3	3	3	3	4.4	4.4	4.4	96.911	915	1.4931e-52	2883500	0.0161012	1.22816e-05
Rv3713	4	4	4	FALSE	cobQ2	POSSIBLE COBYRIC ACID SYNTHASE COBQ2	Both	>MTC:Rv3713 [A8] POSSIBLE COBYRIC ACID SYNTHASE COBQ2 cobQ2	1	4	4	4	4	4	4	34.7	34.7	34.7	41.474	401	4.4089e-50	27418000	0.1531	0.000116781
Rv3716c	2	2	2	FALSE	_	CONSERVED HYPOTHETICAL PROTEIN	Both	>MTC:Rv3716c [A8] CONSERVED HYPOTHETICAL PROTEIN -	1	2	3	2	3	2	3	45	45	45	30.073	298	1.7447e-26	25854000	0.144366	0.000110119
Rv3718c	3	3	3	FALSE	_	CONSERVED HYPOTHETICAL PROTEIN	Both	>MTC:Rv3718c [A8] CONSERVED HYPOTHETICAL PROTEIN -	1	3	3	3	3	3	3	50.2	50.2	50.2	24.516	235	2.5946e-52	295570000	1.65044	0.00125891
Rv3719	5	5	5	FALSE	_	CONSERVED HYPOTHETICAL PROTEIN	Both	>MTC:Rv3719 [A8] CONSERVED HYPOTHETICAL PROTEIN -	1	5	5	5	5	5	5	12	12	12	66.884	601	4.5885e-61	55707000	0.311063	0.000237271
Rv3720	3	3	3	FALSE	_	POSSIBLE FATTY ACID SYNTHASE	H37Rv	>MTC:Rv3720 [A8] POSSIBLE FATTY ACID SYNTHASE -	1	3	3	3	3	3	3	7.8	7.8	7.8	76.861	701	5.6716e-42	9256700	3.91529e-05	2.45936e-08
Rv3722c	9	9	9	FALSE	_	CONSERVED HYPOTHETICAL PROTEIN	Both	>MTC:Rv3722c [A8] CONSERVED HYPOTHETICAL PROTEIN -	1	9	9	9	9	9	9	30.9	30.9	30.9	59.021	544	1.3622e-82	439390000	2.45351	0.00187148
Rv3723	1	1	1	FALSE	_	PROBABLE CONSERVED TRANSMEMBRANE PROTEIN	Both	>MTC:Rv3723 [A8] PROBABLE CONSERVED TRANSMEMBRANE PROTEIN -	1	1	1	1	1	1	1	3.8	3.8	3.8	39.346	368	0.0023787	114620	0.000640028	4.88198e-07
Rv3726	5	5	5	FALSE	_	POSSIBLE DEHYDROGENASE	Both	>MTC:Rv3726 [A8] POSSIBLE DEHYDROGENASE -	1	5	5	5	5	5	5	8.3	8.3	8.3	79.133	744	3.0516e-26	49138000	0.274382	0.000209292
Rv3730c	1	1	1	FALSE	_	CONSERVED HYPOTHETICAL PROTEIN	Both	>MTC:Rv3730c [A8] CONSERVED HYPOTHETICAL PROTEIN -	1	1	1	1	1	1	1	2.9	2.9	2.9	48.584	445	0.088699	3477100	0.0194158	1.48099e-05
Rv3731	1	1	1	FALSE	ligC	POSSIBLE ATP-DEPENDENT DNA LIGASE LIGC (POLYDEOXYRIBONUCLEOTIDE SYNTHASE [ATP]) (POLYNUCLEOTIDE LIGASE [ATP]) (SEALASE) (DNA REPAIR PROTEIN) (DNA JOINASE)	H37Rv	>MTC:Rv3731 [A8] POSSIBLE ATP-DEPENDENT DNA LIGASE LIGC (POLYDEOXYRIBONUCLEOTIDE SYNTHASE [ATP]) (POLYNUCLEOTIDE LIGASE [ATP]) (SEALASE) (DNA REPAIR PROTEIN) (DNA JOINASE) ligC	1	1	1	1	1	1	1	2	2	2	54.659	495	5.6472e-09	263760	1.11562e-06	7.00768e-10
Rv3732	2	2	2	FALSE	_	CONSERVED HYPOTHETICAL PROTEIN	Both	>MTC:Rv3732 [A8] CONSERVED HYPOTHETICAL PROTEIN -	1	2	2	2	2	2	2	4.6	4.6	4.6	63.633	610	3.4601e-17	3784700	0.0211334	1.61201e-05
Rv3734c	6	6	6	FALSE	_	CONSERVED HYPOTHETICAL PROTEIN	Both	>MTC:Rv3734c [A8] CONSERVED HYPOTHETICAL PROTEIN -	1	6	9	6	9	6	9	12	12	12	65.346	602	1.0339e-99	91628000	0.511642	0.000390269
Rv3744	1	1	1	FALSE	nmtR	METAL SENSOR TRANSCRIPTIONAL REGULATOR (ARSR-SMTB FAMILY)	H37Rv	>MTC:Rv3744 [A8] TRANSCRIPTIONAL REGULATORY PROTEIN (PROBABLY ARSR-FAMILY) -	1	1	1	1	1	1	1	4	4	4	23.595	226	0.086543	514990	2.17825e-06	1.36825e-09
Rv3747	2	2	2	FALSE	_	CONSERVED HYPOTHETICAL PROTEIN	Both	>MTC:Rv3747 [A7] CONSERVED HYPOTHETICAL PROTEIN -	1	2	3	2	3	2	3	21.9	21.9	21.9	22.821	219	1.2037e-71	128720000	0.718761	0.000548254
Rv3748	2	2	2	FALSE	_	CONSERVED HYPOTHETICAL PROTEIN	Both	>MTC:Rv3748 [A7] CONSERVED HYPOTHETICAL PROTEIN -	1	2	3	2	3	2	3	7.9	7.9	7.9	31.253	305	8.7096e-57	13786000	0.0769798	5.87184e-05
Rv3753c	1	1	1	FALSE	_	CONSERVED HYPOTHETICAL PROTEIN	H37Rv	>MTC:Rv3753c [A8] CONSERVED HYPOTHETICAL PROTEIN -	1	1	1	1	1	1	1	4.9	4.9	4.9	29.823	288	3.2003e-10	1068300	4.51857e-06	2.8383e-09
Rv3754	2	2	2	FALSE	tyrA	PREPHENATE DEHYDROGENASE TYRA (PDH) (HYDROXYPHENYLPYRUVATE SYNTHASE)	H37Rv	>MTC:Rv3754 [A8] PREPHENATE DEHYDROGENASE TYRA (PDH) (HYDROXYPHENYLPYRUVATE SYNTHASE) tyrA	1	2	2	2	2	2	2	16.6	16.6	16.6	42.452	421	3.4009e-23	8014600	3.38992e-05	2.12935e-08
Rv3755c	2	2	2	FALSE	_	CONSERVED HYPOTHETICAL PROTEIN	Both	>MTC:Rv3755c [A8] CONSERVED HYPOTHETICAL PROTEIN -	1	2	3	2	3	2	3	10.1	10.1	10.1	39.961	366	3.6181e-30	146040000	0.815474	0.000622025
Rv3756c	1	1	1	FALSE	proZ	POSSIBLE OSMOPROTECTANT (GLYCINE BETAINE/CARNITINE/CHOLINE/L-PROLINE) TRANSPORT INTEGRAL MEMBRANE PROTEIN ABC TRANSPORTER PROZ	H37Rv	>MTC:Rv3756c [A8] POSSIBLE OSMOPROTECTANT (GLYCINE BETAINE/CARNITINE/CHOLINE/L-PROLINE) TRANSPORT INTEGRAL MEMBRANE PROTEIN ABC TRANSPORTER PROZ proZ	1	1	1	1	1	1	1	3.7	3.7	3.7	41.308	406	2.7255e-12	2409200	1.01902e-05	6.40086e-09
Rv3758c	1	1	1	FALSE	proV	POSSIBLE OSMOPROTECTANT (GLYCINE BETAINE/CARNITINE/CHOLINE/L-PROLINE) TRANSPORT ATP-BINDING PROTEIN ABC TRANSPORTER PROV	H37Rv	>MTC:Rv3758c [A8] POSSIBLE OSMOPROTECTANT (GLYCINE BETAINE/CARNITINE/CHOLINE/L-PROLINE) TRANSPORT ATP-BINDING PROTEIN ABC TRANSPORTER PROV proV	1	1	1	1	1	1	1	2	2	2	62.782	606	1.513e-07	1294300	5.47448e-06	3.43875e-09
Rv3759c	2	2	2	FALSE	proX	POSSIBLE OSMOPROTECTANT (GLYCINE BETAINE/CARNITINE/CHOLINE/L-PROLINE) BINDING LIPOPROTEIN PROX	H37Rv	>MTC:Rv3759c [A8] POSSIBLE OSMOPROTECTANT (GLYCINE BETAINE/CARNITINE/CHOLINE/L-PROLINE) BINDING LIPOPROTEIN PROX proX	1	2	2	2	2	2	2	10.1	10.1	10.1	45.771	436	7.0276e-05	16362000	6.92061e-05	4.34712e-08
Rv3763	3	3	3	FALSE	lpqH	19 KDA LIPOPROTEIN ANTIGEN PRECURSOR LPQH	Both	>MTC:Rv3763 [A8] 19 KDA LIPOPROTEIN ANTIGEN PRECURSOR LPQH lpqH	1	3	5	3	5	3	5	34.4	34.4	34.4	20.775	215	7.129e-78	9107900000	50.8577	0.0387931
Rv3764c	1	1	1	FALSE	tcrY	POSSIBLE TWO COMPONENT SENSOR KINASE TCRY	Both	>MTC:Rv3764c [A8] POSSIBLE TWO COMPONENT SENSOR KINASE -	1	1	1	1	1	1	1	1.6	1.6	1.6	66.89	633	5.6472e-09	201630	0.00112588	8.58798e-07
Rv3767c	1	1	1	FALSE	_	CONSERVED HYPOTHETICAL PROTEIN. POSSIBLE S-ADENOSYLMETHIONINE-DEPENDENT METHYLTRANSFERASE.	H37Rv	>MTC:Rv3767c [A8] CONSERVED HYPOTHETICAL PROTEIN -	1	1	1	1	1	1	1	4	4	4	40.819	376	0.0055974	784250	3.31713e-06	2.08363e-09
Rv3768	3	3	3	FALSE	_	HYPOTHETICAL PROTEIN	Both	>MTC:Rv3768 [A8] HYPOTHETICAL PROTEIN -	1	3	3	3	3	3	3	13.4	13.4	13.4	27.096	253	1.1652e-42	12964000	0.0723898	5.52172e-05
Rv3772	3	3	3	FALSE	hisC2	PROBABLE HISTIDINOL-PHOSPHATE AMINOTRANSFERASE HISC2 (IMIDAZOLE ACETOL-PHOSPHATE TRANSAMINASE) (IMIDAZOLYLACETOLPHOSPHATE AMINOTRANSFERASE)	Both	>MTC:Rv3772 [A8] PROBABLE HISTIDINOL-PHOSPHATE AMINOTRANSFERASE HISC2 (IMIDAZOLE ACETOL-PHOSPHATE TRANSAMINASE) (IMIDAZOLYLACETOLPHOSPHATE AMINOTRANSFERASE) hisC2	1	3	3	3	3	3	3	7.4	7.4	7.4	46.148	433	1.6836e-14	10641000	0.0594184	4.53229e-05
Rv3774	3	3	3	FALSE	echA21	POSSIBLE ENOYL-COA HYDRATASE ECHA21 (ENOYL HYDRASE) (UNSATURATED ACYL-COA HYDRATASE) (CROTONASE)	Both	>MTC:Rv3774 [A8] POSSIBLE ENOYL-CoA HYDRATASE ECHA21 (ENOYL HYDRASE) (UNSATURATED ACYL-CoA HYDRATASE) (CROTONASE) echA21	1	3	4	3	4	3	4	8.2	8.2	8.2	41.409	392	1.666e-26	29601000	0.165289	0.000126079
Rv3775	3	3	3	FALSE	lipE	PROBABLE LIPASE LIPE	Both	>MTC:Rv3775 [A8] PROBABLE LIPASE LIPE lipE	1	3	4	3	4	3	4	7.2	7.2	7.2	59.145	539	8.6527e-45	8159900	0.0455641	3.47553e-05
Rv3777	1	1	1	FALSE	_	PROBABLE OXIDOREDUCTASE	Both	>MTC:Rv3777 [A8] PROBABLE OXIDOREDUCTASE -	1	1	1	1	1	1	1	4.4	4.4	4.4	39.97	390	0.00020974	3944000	0.0220229	1.67986e-05
Rv3780	6	6	6	FALSE	_	CONSERVED HYPOTHETICAL PROTEIN	Both	>MTC:Rv3780 [A8] CONSERVED HYPOTHETICAL PROTEIN -	1	6	6	6	6	6	6	19.9	19.9	19.9	29.105	272	6.4464e-29	351360000	1.96196	0.00149654
Rv3781	3	3	3	FALSE	rfbE	PROBABLE O-ANTIGEN/LIPOPOLYSACCHARIDE TRANSPORT ATP-BINDING PROTEIN ABC TRANSPORTER RFBE	Both	>MTC:Rv3781 [A8] PROBABLE O-ANTIGEN/LIPOPOLYSACCHARIDE TRANSPORT ATP-BINDING PROTEIN ABC TRANSPORTER RFBE rfbE	1	3	3	3	3	3	3	11.9	11.9	11.9	36.061	327	4.288e-16	38041000	0.212418	0.000162027
Rv3783	1	1	1	FALSE	rfbD	PROBABLE O-ANTIGEN/LIPOPOLYSACCHARIDE TRANSPORT INTEGRAL MEMBRANE PROTEIN ABC TRANSPORTER RFBD	H37Rv	>MTC:Rv3783 [A8] PROBABLE O-ANTIGEN/LIPOPOLYSACCHARIDE TRANSPORT INTEGRAL MEMBRANE PROTEIN ABC TRANSPORTER RFBD rfbD	1	1	1	1	1	1	1	2.9	2.9	2.9	39.095	343	0.0063543	431170	1.82371e-06	1.14555e-09
Rv3789	1	1	1	FALSE	_	POSSIBLE CONSERVED INTEGRAL MEMBRANE PROTEIN	Both	>MTC:Rv3789 [A8] POSSIBLE CONSERVED INTEGRAL MEMBRANE PROTEIN -	1	1	1	1	1	1	1	11.8	11.8	11.8	24.587	229	2.4101e-05	1217700	0.00679953	5.18652e-06
Rv3790	3	3	3	FALSE	_	PROBABLE OXIDOREDUCTASE	Both	>MTC:Rv3790 [A8] PROBABLE OXIDOREDUCTASE -	1	3	3	3	3	3	3	8	8	8	59.103	552	1.9174e-45	10166000	0.056766	4.32998e-05
Rv3791	1	1	1	FALSE	_	PROBABLE SHORT-CHAIN TYPE DEHYDROGENASE/REDUCTASE	Both	>MTC:Rv3791 [A8] PROBABLE SHORT-CHAIN TYPE DEHYDROGENASE/REDUCTASE -	1	1	1	1	1	1	1	5.2	5.2	5.2	34.868	327	1.0463e-36	976770	0.0054542	4.16033e-06
Rv3792	4;3	4;3	4;3	FALSE	_	PROBABLE CONSERVED TRANSMEMBRANE PROTEIN	H37Rv	>MTC:Rv3792 [A7] PROBABLE CONSERVED TRANSMEMBRANE PROTEIN -;>MTC:MT3899.1 [A1] hypothetical protein -	2	4	4	4	4	4	4	5.6	5.6	5.6	72.579	674	7.6505e-17	13410000	5.67201e-05	3.56282e-08
Rv3793	5	5	5	FALSE	embC	INTEGRAL MEMBRANE INDOLYLACETYLINOSITOL ARABINOSYLTRANSFERASE EMBC (ARABINOSYLINDOLYLACETYLINOSITOL SYNTHASE)	Both	>MTC:Rv3793 [A8] INTEGRAL MEMBRANE INDOLYLACETYLINOSITOL ARABINOSYLTRANSFERASE EMBC (ARABINOSYLINDOLYLACETYLINOSITOL SYNTHASE) embC	1	5	5	5	5	5	5	3.5	3.5	3.5	142.42	1332	7.6392e-41	93704000	0.523235	0.000399111
Rv3794	12	12	12	FALSE	embA	INTEGRAL MEMBRANE INDOLYLACETYLINOSITOL ARABINOSYLTRANSFERASE EMBA (ARABINOSYLINDOLYLACETYLINOSITOL SYNTHASE)	Both	>MTC:Rv3794 [A8] INTEGRAL MEMBRANE INDOLYLACETYLINOSITOL ARABINOSYLTRANSFERASE EMBA (ARABINOSYLINDOLYLACETYLINOSITOL SYNTHASE) embA	1	12	12	12	12	12	12	14.9	14.9	14.9	119.1	1125	6.9753e-155	332140000	1.85464	0.00141468
Rv3795	1	1	1	FALSE	embB	INTEGRAL MEMBRANE INDOLYLACETYLINOSITOL ARABINOSYLTRANSFERASE EMBB (ARABINOSYLINDOLYLACETYLINOSITOL SYNTHASE)	Both	>MTC:Rv3795 [A8] INTEGRAL MEMBRANE INDOLYLACETYLINOSITOL ARABINOSYLTRANSFERASE EMBB (ARABINOSYLINDOLYLACETYLINOSITOL SYNTHASE) embB	1	1	1	1	1	1	1	0.7	0.7	0.7	146.25	1379	6.713e-12	1361200	0.00760082	5.79773e-06
Rv3796	5	5	5	FALSE	_	CONSERVED HYPOTHETICAL PROTEIN	Both	>MTC:Rv3796 [A8] CONSERVED HYPOTHETICAL PROTEIN -	1	5	6	5	6	5	6	12.3	12.3	12.3	47.645	457	3.268e-36	164240000	0.917101	0.000699543
Rv3797	1	1	1	FALSE	fadE35	PROBABLE ACYL-COA DEHYDROGENASE FADE35	Both	>MTC:Rv3797 [A8] PROBABLE ACYL-CoA DEHYDROGENASE FADE35 fadE35	1	1	1	1	1	1	1	1.3	1.3	1.3	76.035	694	2.4101e-05	1444700	0.00806707	6.15337e-06
Rv3800c	3	3	3	FALSE	pks13	POLYKETIDE SYNTHASE PKS13	Both	>MTC:Rv3800c [A8] POLYKETIDE SYNTHASE PKS13 pks13	1	3	3	3	3	3	3	1.5	1.5	1.5	203.92	1906	2.8804e-10	9052100	0.0505461	3.85554e-05
Rv3801c	4	4	4	FALSE	fadD32	PROBABLE FATTY-ACID-COA LIGASE FADD32 (FATTY-ACID-COA SYNTHETASE) (FATTY-ACID-COA SYNTHASE	Both	>MTC:Rv3801c [A8] PROBABLE FATTY-ACID-CoA LIGASE FADD32 (FATTY-ACID-CoA SYNTHETASE) (FATTY-ACID-CoA SYNTHASE fadD32	1	4	4	4	4	4	4	5.5	5.5	5.5	84.727	786	3.9443e-21	25130000	0.140324	0.000107036
Rv3802c	2	2	2	FALSE	_	PROBABLE CONSERVED MEMBRANE PROTEIN	Both	>MTC:Rv3802c [A8] PROBABLE CONSERVED MEMBRANE PROTEIN -	1	2	2	2	2	2	2	8.4	8.4	8.4	38.497	367	3.7245e-41	31794000	0.177535	0.000135419
Rv3804c	8	8	7	FALSE	fbpA	SECRETED ANTIGEN 85-A FBPA (MYCOLYL TRANSFERASE 85A) (FIBRONECTIN-BINDING PROTEIN A) (ANTIGEN 85 COMPLEX A)	Both	>MTC:Rv3804c [A8] SECRETED ANTIGEN 85-A FBPA (MYCOLYL TRANSFERASE 85A) (FIBRONECTIN-BINDING PROTEIN A) (ANTIGEN 85 COMPLEX A) fbpA	1	8	9	8	9	7	7	25.1	25.1	20.8	42.695	399	6.2156e-211	1338600000	7.47462	0.00570147
Rv3805c	2	2	2	FALSE	_	PROBABLE CONSERVED TRANSMEMBRANE PROTEIN	Both	>MTC:Rv3805c [A8] PROBABLE CONSERVED TRANSMEMBRANE PROTEIN -	1	2	2	2	2	2	2	3.3	3.3	3.3	86.295	795	1.6076e-06	574610	0.00320857	2.44742e-06
Rv3806c	2	2	2	FALSE	_	POSSIBLE CONSERVED INTEGRAL MEMBRANE PROTEIN	Both	>MTC:Rv3806c [A8] POSSIBLE CONSERVED INTEGRAL MEMBRANE PROTEIN -	1	2	2	2	2	2	2	10.3	10.3	10.3	46.064	435	1.3869e-63	26329000	0.147019	0.000112142
Rv3807c	1	1	1	FALSE	_	POSSIBLE CONSERVED TRANSMEMBRANE PROTEIN	Both	>MTC:Rv3807c [A8] POSSIBLE CONSERVED TRANSMEMBRANE PROTEIN -	1	1	1	1	1	1	1	5.8	5.8	5.8	31.932	308	0.00016636	1796100	0.0100293	7.65008e-06
Rv3808c	1	1	1	FALSE	glfT2	BIFUNCTIONAL UDP-GALACTOFURANOSYL TRANSFERASE GLFT	H37Rv	>MTC:Rv3808c [A8] BIFUNCTIONAL UDP-GALACTOFURANOSYL TRANSFERASE GLFT glfT	1	1	1	1	1	1	1	2	2	2	84.794	760	0.0010926	106010	4.48389e-07	2.81651e-10
Rv3809c	5	5	5	FALSE	glf	UDP-GALACTOPYRANOSE MUTASE GLF (UDP-GALP MUTASE) (NAD+-FLAVIN ADENINE DINUCLEOTIDE-REQUIRING ENZYME)	Both	>MTC:Rv3809c [A8] UDP-GALACTOPYRANOSE MUTASE GLF (UDP-GALP MUTASE) (NAD+-FLAVIN ADENINE DINUCLEOTIDE-REQUIRING ENZYME) glf	1	5	5	5	5	5	5	12.4	12.4	12.4	52.844	466	1.8604e-17	104620000	0.584189	0.000445605
Rv3813c	2	2	2	FALSE	_	CONSERVED HYPOTHETICAL PROTEIN	Both	>MTC:Rv3813c [A8] CONSERVED HYPOTHETICAL PROTEIN -	1	2	2	2	2	2	2	10.5	10.5	10.5	42.408	411	2.1774e-23	64611000	0.360782	0.000275196
Rv3816c	1	1	1	FALSE	_	POSSIBLE ACYLTRANSFERASE	Both	>MTC:Rv3816c [A8] POSSIBLE ACYLTRANSFERASE -	1	1	1	1	1	1	1	5.2	5.2	5.2	31.436	288	8.669e-05	253870	0.00141759	1.0813e-06
Rv3818	3	3	3	FALSE	_	HYPOTHETICAL PROTEIN	Both	>MTC:Rv3818 [A8] HYPOTHETICAL PROTEIN -	1	3	3	3	3	3	3	4.5	4.5	4.5	98.211	894	2.0049e-32	3295900	0.018404	1.40381e-05
Rv3819	4	4	4	FALSE	_	HYPOTHETICAL PROTEIN	Both	>MTC:Rv3819 [A8] HYPOTHETICAL PROTEIN -	1	4	4	4	4	4	4	20.2	20.2	20.2	20.057	178	8.4885e-42	60171000	0.335989	0.000256285
Rv3822	1	1	1	FALSE	_	CONSERVED HYPOTHETICAL PROTEIN	H37Rv	>MTC:Rv3822 [A8] - -	1	1	1	1	1	1	1	2.4	2.4	2.4	81.511	796	1.2174e-08	383260	1.62107e-06	1.01826e-09
Rv3825c	3	1	1	FALSE	pks2	PROBABLE POLYKETIDE SYNTHASE PKS2	H37Rv	>MTC:Rv3825c [A8] PROBABLE POLYKETIDE SYNTHASE PKS2 pks2	1	3	3	1	1	1	1	1.2	0.5	0.5	234.29	2216	5.8454e-13	185360	7.84015e-07	4.92472e-10
Rv3826	1	1	1	FALSE	fadD23	PROBABLE FATTY-ACID-COA LIGASE FADD23 (FATTY-ACID-COA SYNTHETASE) (FATTY-ACID-COA SYNTHASE)	H37Rv	>MTC:Rv3826 [A8] PROBABLE FATTY-ACID-CoA LIGASE FADD23 (FATTY-ACID-CoA SYNTHETASE) (FATTY-ACID-CoA SYNTHASE) fadD23	1	1	1	1	1	1	1	3.1	3.1	3.1	69.892	647	1.2952e-15	4860200	2.05571e-05	1.29128e-08
Rv3835	2	2	2	FALSE	_	PROBABLE CONSERVED MEMBRANE PROTEIN	Both	>MTC:Rv3835 [A7] PROBABLE CONSERVED MEMBRANE PROTEIN -;>MTC:BCG_3898 [A1] Probable conserved membrane protein -	2	2	2	2	2	2	2	2.9	2.9	2.9	75.296	722	5.6772e-06	2947000	0.0164558	1.25521e-05
Rv3838c	2	2	2	FALSE	pheA	POSSIBLE PREPHENATE DEHYDRATASE PHEA	Both	>MTC:Rv3838c [A8] POSSIBLE PREPHENATE DEHYDRATASE PHEA pheA	1	2	2	2	2	2	2	8.1	8.1	8.1	39.926	382	1.113e-15	3351100	0.0187122	1.42733e-05
Rv3841	5	5	5	FALSE	bfrB	POSSIBLE BACTERIOFERRITIN BFRB	Both	>MTC:Rv3841 [A8] POSSIBLE BACTERIOFERRITIN BFRB bfrB	1	5	7	5	7	5	7	28.3	28.3	28.3	25.421	226	6.1641e-71	1124400000	6.27855	0.00478913
Rv3842c	2	2	2	FALSE	glpQ1	PROBABLE GLYCEROPHOSPHORYL DIESTER PHOSPHODIESTERASE GLPQ1 (GLYCEROPHOSPHODIESTER PHOSPHODIESTERASE)	H37Rv	>MTC:Rv3842c [A8] PROBABLE GLYCEROPHOSPHORYL DIESTER PHOSPHODIESTERASE GLPQ1 (GLYCEROPHOSPHODIESTER PHOSPHODIESTERASE) glpQ1	1	2	2	2	2	2	2	6.8	6.8	6.8	43.962	413	4.7028e-10	8324700	3.52109e-05	2.21174e-08
Rv3846	7	7	7	FALSE	sodA	SUPEROXIDE DISMUTASE [FE] SODA	Both	>MTC:Rv3846 [A8] SUPEROXIDE DISMUTASE [FE] SODA sodA	1	7	7	7	7	7	7	27.2	27.2	27.2	35.875	324	2.6316e-113	953760000	5.32571	0.00406233
Rv3849	5	5	5	FALSE	_	CONSERVED HYPOTHETICAL PROTEIN	Both	>MTC:Rv3849 [A8] CONSERVED HYPOTHETICAL PROTEIN -	1	5	9	5	9	5	9	23	23	23	29.816	269	4.2801e-117	944430000	5.27361	0.00402259
Rv3850	2	2	2	FALSE	_	CONSERVED HYPOTHETICAL PROTEIN	Both	>MTC:Rv3850 [A8] CONSERVED HYPOTHETICAL PROTEIN -	1	2	2	2	2	2	2	8.8	8.8	8.8	27.207	251	4.4932e-16	6185300	0.0345382	2.63449e-05
Rv3852	4	4	4	FALSE	hns	OSSIBLE HISTONE-LIKE PROTEIN HNS	Both	>MTC:Rv3852 [A8] POSSIBLE HISTONE-LIKE PROTEIN HNS hns	1	4	4	4	4	4	4	18.5	18.5	18.5	22.384	216	2.3953e-82	794420000	4.43597	0.00338365
Rv3853	3	3	3	FALSE	rraA	REGULATOR OF RNASE E ACTIVITY A RRAA	Both	>MTC:Rv3853 [A8] PROBABLE S-ADENOSYLMETHIONINE:2-DEMETHYLMENAQUINONE METHYLTRANSFERASE MENG menG	1	3	3	3	3	3	3	15.2	15.2	15.2	21.615	211	7.7008e-13	410750000	2.29359	0.0017495
Rv3858c	1	1	1	FALSE	gltD	PROBABLE NADH-DEPENDENT GLUTAMATE SYNTHASE (SMALL SUBUNIT) GLTD (L-GLUTAMATE SYNTHASE) (L-GLUTAMATE SYNTHETASE) (NADH-GLUTAMATE SYNTHASE) (GLUTAMATE SYNTHASE (NADH)) (GLTS BETA CHAIN) (NADPH-GOGAT)	Both	>MTC:Rv3858c [A8] PROBABLE NADH-DEPENDENT GLUTAMATE SYNTHASE (SMALL SUBUNIT) GLTD (L-GLUTAMATE SYNTHASE) (L-GLUTAMATE SYNTHETASE) (NADH-GLUTAMATE SYNTHASE) (GLUTAMATE SYNTHASE (NADH)) (GLTS BETA CHAIN) (NADPH-GOGAT) gltD	1	1	1	1	1	1	1	2.9	2.9	2.9	73.28	680	1.2952e-15	4941400	0.0275923	2.10468e-05
Rv3859c	1	1	1	FALSE	gltB	PROBABLE FERREDOXIN-DEPENDENT GLUTAMATE SYNTHASE [NADPH] (LARGE SUBUNIT) GLTB (L-GLUTAMATE SYNTHASE) (L-GLUTAMATE SYNTHETASE) (NADH-GLUTAMATE SYNTHASE) (GLUTAMATE SYNTHASE (NADH))(NADPH-GOGAT)	Both	>MTC:Rv3859c [A8] PROBABLE FERREDOXIN-DEPENDENT GLUTAMATE SYNTHASE [NADPH] (LARGE SUBUNIT) GLTB (L-GLUTAMATE SYNTHASE) (L-GLUTAMATE SYNTHETASE) (NADH-GLUTAMATE SYNTHASE) (GLUTAMATE SYNTHASE (NADH))(NADPH-GOGAT) gltB	1	1	1	1	1	1	1	0.7	0.7	0.7	170.66	1572	0.0084676	0	0	0
Rv3863	2	2	2	FALSE	_	HYPOTHETICAL ALANINE RICH PROTEIN	Both	>MTC:Rv3863 [A8] HYPOTHETICAL ALANINE RICH PROTEIN -	1	2	3	2	3	2	3	7.3	7.3	7.3	41.7	398	6.8887e-44	7197900	0.0401924	3.06578e-05
Rv3864	3	3	3	FALSE	_	CONSERVED HYPOTHETICAL PROTEIN	Both	>MTC:Rv3864 [A5] CONSERVED HYPOTHETICAL PROTEIN -;>MTC:Mb3894 [A3] CONSERVED HYPOTHETICAL PROTEIN -	2	3	6	3	6	3	6	4.7	4.7	4.7	62.208	601	9.7036e-43	192870000	1.07697	0.000821486
Rv3865	5	5	5	FALSE	_	CONSERVED HYPOTHETICAL PROTEIN	Both	>MTC:Rv3865 [A8] CONSERVED HYPOTHETICAL PROTEIN -	1	5	5	5	5	5	5	38.5	38.5	38.5	27.46	265	1.0801e-45	269070000	1.50246	0.00114604
Rv3867	3	3	3	FALSE	_	CONSERVED HYPOTHETICAL PROTEIN	Both	>MTC:Rv3867 [A7] CONSERVED HYPOTHETICAL PROTEIN -	1	3	4	3	4	3	4	15.1	15.1	15.1	27.22	251	3.4953e-40	51819000	0.289353	0.000220711
Rv3869	3	3	3	FALSE	_	POSSIBLE CONSERVED MEMBRANE PROTEIN	Both	>MTC:Rv3869 [A8] POSSIBLE CONSERVED MEMBRANE PROTEIN -	1	3	3	3	3	3	3	8.2	8.2	8.2	52.864	498	2.2319e-17	6491500	0.0362479	2.76491e-05
Rv3872	1	1	1	FALSE	PE35	E FAMILY-RELATED PROTEIN	H37Rv	>MTC:Rv3872 [A6] PE FAMILY-RELATED PROTEIN PE35	1	1	1	1	1	1	1	12.7	12.7	12.7	16.164	158	0.0004164	405520	1.71522e-06	1.0774e-09
Rv3873	1	1	1	FALSE	PPE68	PPE FAMILY PROTEIN	Both	>MTC:Rv3873 [A6] PPE FAMILY PROTEIN PPE68	1	1	1	1	1	1	1	3.5	3.5	3.5	58.435	578	0.02572	2242100	0.0125197	9.54972e-06
Rv3874	4	4	4	FALSE	esxB	10 KDA CULTURE FILTRATE ANTIGEN ESXB (LHP) (CFP10)	Both	>MTC:Rv3874 [A6] 10 KDA CULTURE FILTRATE ANTIGEN ESXB (LHP) (CFP10) esxB	1	4	4	4	4	4	4	53.8	53.8	53.8	15.169	143	9.5352e-52	155250000	0.866902	0.000661252
Rv3875	2	2	2	FALSE	esxA	KDA EARLY SECRETORY ANTIGENIC TARGET ESXA (ESAT-6)	Both	>MTC:Rv3875 [A6] 6 KDA EARLY SECRETORY ANTIGENIC TARGET ESXA (ESAT-6) esxA	1	2	2	2	2	2	2	21.1	21.1	21.1	18.922	180	7.467e-52	6260700	0.0349592	2.6666e-05
Rv3876	1	1	1	FALSE	_	CONSERVED HYPOTHETICAL PROLINE AND ALANINE RICH PROTEIN	H37Rv	>MTC:Rv3876 [A6] CONSERVED HYPOTHETICAL PROLINE AND ALANINE RICH PROTEIN -	1	1	1	1	1	1	1	1.6	1.6	1.6	73.263	690	0.0016386	130480	5.5189e-07	3.46664e-10
Rv3877	1	1	1	FALSE	_	PROBABLE CONSERVED TRANSMEMBRANE PROTEIN	Both	>MTC:Rv3877 [A6] PROBABLE CONSERVED TRANSMEMBRANE PROTEIN -	1	1	1	1	1	1	1	3.1	3.1	3.1	64.81	620	1.2174e-08	1203500	0.00672024	5.12604e-06
Rv3878	1	1	1	FALSE	_	CONSERVED HYPOTHETICAL ALANINE RICH PROTEIN	Both	>MTC:Rv3878 [A6] CONSERVED HYPOTHETICAL ALANINE RICH PROTEIN -	1	1	1	1	1	1	1	2	2	2	68.529	705	0.0023787	1128800	0.00630312	4.80787e-06
Rv3879c	2	2	2	FALSE	_	HYPOTHETICAL ALANINE AND PROLINE RICH PROTEIN	Both	>MTC:Rv3879c [A6] HYPOTHETICAL ALANINE AND PROLINE RICH PROTEIN -	1	2	2	2	2	2	2	2.5	2.5	2.5	81.084	795	6.7322e-07	8080100	0.0451185	3.44154e-05
Rv3880c	1	1	1	FALSE	_	CONSERVED HYPOTHETICAL PROTEIN	Both	>MTC:Rv3880c [A8] CONSERVED HYPOTHETICAL PROTEIN -	1	1	1	1	1	1	1	4.7	4.7	4.7	20.071	192	6.713e-12	52710000	0.294328	0.000224506
Rv3881c	4	4	4	FALSE	_	CONSERVED HYPOTHETICAL ALANINE AND GLYCINE RICH PROTEIN	Both	>MTC:Rv3881c [A8] CONSERVED HYPOTHETICAL ALANINE AND GLYCINE RICH PROTEIN -	1	4	4	4	4	4	4	8.1	8.1	8.1	63.177	606	2.5425e-22	31636000	0.176653	0.000134746
Rv3883c	3	3	3	FALSE	mycP1	MEMBRANE-ANCHORED MYCOSIN MYCP1 (SERINE PROTEASE) (SUBTILISIN-LIKE PROTEASE) (SUBTILASE-LIKE) (MYCOSIN-1)	Both	>MTC:Rv3883c [A8] MEMBRANE-ANCHORED MYCOSIN MYCP1 (SERINE PROTEASE) (SUBTILISIN-LIKE PROTEASE) (SUBTILASE-LIKE) (MYCOSIN-1) mycP1	1	3	3	3	3	3	3	7.8	7.8	7.8	66.811	656	9.5125e-66	41915000	0.23405	0.000178528
Rv3883c	3	3	3	FALSE		PROBABLE ALANINE AND PROLINE RICH MEMBRANE-ANCHORED MYCOSIN MYCP2 (SERINE PROTEASE) (SUBTILISIN-LIKE PROTEASE) (SUBTILASE-LIKE) (MYCOSIN-2)	H37Rv	>MTC:Rv3883c [A8] MEMBRANE-ANCHORED MYCOSIN MYCP1 (SERINE PROTEASE) (SUBTILISIN-LIKE PROTEASE) (SUBTILASE-LIKE) (MYCOSIN-1) mycP1	1	3	3	3	3	3	3	7.8	7.8	7.8	66.811	656	9.5125e-66	41915000	0.000177287	1.11361e-07
Rv3888c	1	1	1	FALSE	_	PROBABLE CONSERVED MEMBRANE PROTEIN	Both	>MTC:Rv3888c [A7] PROBABLE CONSERVED MEMBRANE PROTEIN -	1	1	1	1	1	1	1	3.7	3.7	3.7	55.894	517	6.1088e-07	137270	0.000766503	5.84671e-07
Rv3891c	1	1	1	FALSE	esxD	POSSIBLE ESAT-6 LIKE PROTEIN ESXD	H37Rv	>MTC:Rv3891c [A8] POSSIBLE ESAT-6 LIKE PROTEIN ESXD esxD	1	1	2	1	2	1	2	26	26	26	23.846	231	1.513e-07	7166600	3.03125e-05	1.90405e-08
Rv3895c	3	3	3	FALSE	_	PROBABLE CONSERVED MEMBRANE PROTEIN	H37Rv	>MTC:Rv3895c [A8] PROBABLE CONSERVED MEMBRANE PROTEIN -	1	3	3	3	3	3	3	3.7	3.7	3.7	86.025	827	9.7282e-16	973500	4.1176e-06	2.58643e-09
Rv3909	2	2	2	FALSE	_	CONSERVED HYPOTHETICAL PROTEIN	Both	>MTC:Rv3909 [A8] CONSERVED HYPOTHETICAL PROTEIN -	1	2	2	2	2	2	2	2.4	2.4	2.4	117.51	1134	2.6556e-13	5866700	0.0327591	2.49879e-05
Rv3910	3	3	3	FALSE	_	PROBABLE CONSERVED TRANSMEMBRANE PROTEIN	Both	>MTC:Rv3910 [A8] PROBABLE CONSERVED TRANSMEMBRANE PROTEIN -	1	3	3	3	3	3	3	3.2	3.2	3.2	139.99	1354	4.5203e-55	27121000	0.151441	0.000115516
Rv3913	1	1	1	FALSE	trxB2	PROBABLE THIOREDOXIN REDUCTASE TRXB2 (TRXR) (TR)	Both	>MTC:Rv3913 [A9] PROBABLE THIOREDOXIN REDUCTASE TRXB2 (TRXR) (TR) trxB2	1	1	1	1	1	1	1	3	3	3	45.48	428	2.1779e-09	10066000	0.0562076	4.28739e-05
Rv3914	5	5	5	FALSE	trxC	THIOREDOXIN TRXC (TRX) (MPT46)	Both	>MTC:Rv3914 [A9] THIOREDOXIN TRXC (TRX) (MPT46) trxC	1	5	6	5	6	5	6	51	51	51	16.075	149	7.3041e-80	665660000	3.71699	0.00283523
Rv3917c	1	1	1	FALSE	parB	PROBABLE CHROMOSOME PARTITIONING PROTEIN PARB	Both	>MTC:Rv3917c [A9] PROBABLE CHROMOSOME PARTITIONING PROTEIN PARB parB	1	1	1	1	1	1	1	3	3	3	39.558	368	1.6442e-09	1839500	0.0102716	7.83494e-06
Rv3920c	1	1	1	FALSE	_	HYPOTHETICAL PROTEIN SIMILAR TO JAG PROTEIN	H37Rv	>MTC:Rv3920c [A9] HYPOTHETICAL PROTEIN SIMILAR TO JAG PROTEIN -	1	1	1	1	1	1	1	3.5	3.5	3.5	42.664	404	8.7318e-05	11608000	4.90982e-05	3.08406e-08
Rv3921c	1	1	1	FALSE	_	PROBABLE CONSERVED TRANSMEMBRANE PROTEIN	Both	>MTC:Rv3921c [A9] PROBABLE CONSERVED TRANSMEMBRANE PROTEIN -	1	1	1	1	1	1	1	1.9	1.9	1.9	59.676	531	0.0004164	1643100	0.00917492	6.99841e-06
TBMG_03979	1	1	1	FALSE		CONSERVED HYPOTHETICAL PROTEIN	Both	>MTC:TBMG_03979 [A1] conserved hypothetical protein -	1	1	1	1	1	1	1	15	15	15	12.283	107	2.7546e-07	14593000	0.081486	6.21556e-05
