# Supplementary material for: Comparison of membrane proteins of Mycobacterium tuberculosis H37Rv and H37Ra strains
Source: BMC Microbiol. 2011 Jan 24;11:18. doi: 10.1186/1471-2180-11-18 (PMC3033788; doi:10.1186/1471-2180-11-18)
Supplement: Additional file 2 — MTB H37Ra. List of all M. tuberculosis H37Ra proteins identified in this study including their relative intensity. [file 1471-2180-11-18-S2.XLS]

## Sheet: Suppl table 2_MTB H37Ra
Protein IDs	Peptide Counts (all)	Peptide Counts (razor)	Peptide Counts (unique)	Only identified by site	Gene name	Protein Identity	Identified in strain	Protein Descriptions	Proteins	Peptides (seq)	Peptides (seq/mod)	Razor Peptides (seq)	Razor Peptides (seq/mod)	Unique Peptides (seq)	Unique Peptides (seq/mod)	Sequence Coverage [%]	Unique + Razor Sequence Coverage [%]	Unique Sequence Coverage [%]	Mol. Weight [kDa]	Sequence Length	PEP	Intensity	Intensity Normalized	Relative Prosent
Rv0001	1	1	1	FALSE	dnaA	CHROMOSOMAL REPLICATION INITIATOR PROTEIN DN	Both	>MTC:Rv0001 [A15] CHROMOSOMAL REPLICATION INITIATOR PROTEIN DNAA dnaA	1	1	1	1	1	1	1	2	2	2	79.951	734	6.1989e-06	1149000	0.006677	5.09306e-06
Rv0002	8	8	8	FALSE	dnaN	DNA POLYMERASE III (BETA CHAIN) DNAN (DNA NUCLEOTIDYLTRANSFERASE)	Both	>MTC:Rv0002 [A9] DNA POLYMERASE III (BETA CHAIN) DNAN (DNA NUCLEOTIDYLTRANSFERASE) dnaN	1	8	10	8	10	8	10	27.8	27.8	27.8	49.296	474	3.2423e-66	410880000	2.38768	0.00182127
Rv0006	2	2	2	FALSE	gyrA	DNA GYRASE (SUBUNIT A) GYRA (DNA TOPOISOMERASE (ATP-HYDROLYSING)) (DNA TOPOISOMERASE II) (TYPE II DNA TOPOISOMERASE)	Both	>MTC:Rv0006 [A9] DNA GYRASE (SUBUNIT A) GYRA (DNA TOPOISOMERASE (ATP-HYDROLYSING)) (DNA TOPOISOMERASE II) (TYPE II DNA TOPOISOMERASE) gyrA	1	2	2	2	2	2	2	2.4	2.4	2.4	125.44	1148	6.027e-42	1267700	0.00736678	5.61921e-06
Rv0007	1	1	1	FALSE	_	POSSIBLE CONSERVED MEMBRANE PROTEIN	Both	>MTC:Rv0007 [A9] POSSIBLE CONSERVED MEMBRANE PROTEIN -	1	1	1	1	1	1	1	4.3	4.3	4.3	40.82	398	5.1342e-19	62373000	0.362458	0.000276475
Rv0008c	3	3	3	FALSE	_	POSSIBLE MEMBRANE PROTEIN	Both	>MTC:Rv0008c [A9] POSSIBLE MEMBRANE PROTEIN -	1	3	3	3	3	3	3	31.1	31.1	31.1	20.668	193	4.4653e-50	129350000	0.751671	0.000573357
Rv0009	4	4	4	FALSE	ppiA	PROBABLE IRON-REGULATED PEPTIDYL-PROLYL CIS-TRANS ISOMERASE A PPIA (PPIASE A) (ROTAMASE A)	Both	>MTC:Rv0009 [A9] PROBABLE IRON-REGULATED PEPTIDYL-PROLYL CIS-TRANS ISOMERASE A PPIA (PPIase A) (ROTAMASE A) ppiA	1	4	5	4	5	4	5	17.4	17.4	17.4	38.919	374	1.0514e-79	374150000	2.17424	0.00165846
Rv0014c	9	9	9	FALSE	pknB	TRANSMEMBRANE SERINE/THREONINE-PROTEIN KINASE B PKNB (PROTEIN KINASE B) (STPK B)	Both	>MTC:Rv0014c [A8] TRANSMEMBRANE SERINE/THREONINE-PROTEIN KINASE B PKNB (PROTEIN KINASE B) (STPK B) pknB	1	9	11	9	11	9	11	12.9	12.9	12.9	84.963	808	4.5571e-98	444710000	2.58427	0.00197122
Rv0018c	3	3	3	FALSE	pstP	PHOSPHOSERINE/THREONINE PHOSPHATASE PSTP	Both	>MTC:Rv0018c [A8] POSSIBLE SERINE/THREONINE PHOSPHATASE PPP ppp	1	3	3	3	3	3	3	5.8	5.8	5.8	68.902	655	9.9884e-18	40576000	0.235793	0.000179857
Rv0019c	2	2	2	FALSE	fhaB	CONSERVED PROTEIN WITH FHA DOMAIN	Both	>MTC:Rv0019c [A8] CONSERVED HYPOTHETICAL PROTEIN -	1	2	2	2	2	2	2	9.3	9.3	9.3	25.018	226	3.8984e-20	17610000	0.102334	7.80581e-05
Rv0020c	11	11	11	FALSE	fhaA	CONSERVED HYPOTHETICAL PROTEIN WITH FHA DOMAIN	Both	>MTC:Rv0020c [A8] CONSERVED HYPOTHETICAL PROTEIN TB39.8 TB39.8	1	11	11	11	11	11	11	24.2	24.2	24.2	83.482	782	4.7505e-72	675650000	3.9263	0.00299489
Rv0023	1	1	1	FALSE	_	POSSIBLE TRANSCRIPTIONAL REGULATORY PROTEIN	Both	>MTC:Rv0023 [A8] POSSIBLE TRANSCRIPTIONAL REGULATORY PROTEIN -	1	1	1	1	1	1	1	2.3	2.3	2.3	44.826	428	0.12926	946550	0.00550054	4.19568e-06
Rv0025	1	1	1	FALSE	_	CONSERVED HYPOTHETICAL PROTEIN	H37Ra	>MTC:Rv0025 [A7] CONSERVED HYPOTHETICAL PROTEIN -	1	1	1	1	1	1	1	6.4	6.4	6.4	23.203	219	2.6048e-07	1120400	4.94869e-06	3.27294e-09
Rv0037c	1	1	1	FALSE	_	PROBABLE CONSERVED INTEGRAL MEMBRANE PROTEIN	Both	>MTC:Rv0037c [A8] PROBABLE CONSERVED INTEGRAL MEMBRANE PROTEIN -	1	1	1	1	1	1	1	1	1	1	72.075	687	0.004296	2319700	0.0134801	1.02823e-05
Rv0041	6	6	6	FALSE	leuS	PROBABLE LEUCYL-TRNA SYNTHETASE LEUS (LEUCINE--TRNA LIGASE) (LEURS)	Both	>MTC:Rv0041 [A8] PROBABLE LEUCYL-tRNA SYNTHETASE LEUS (LEUCINE--tRNA LIGASE) (LEURS) leuS	1	6	6	6	6	6	6	6.4	6.4	6.4	115.38	1046	2.2388e-46	24699000	0.143529	0.000109481
Rv0042c	3	3	3	FALSE	_	POSSIBLE TRANSCRIPTIONAL REGULATORY PROTEIN (PROBABLY MARR-FAMILY)	Both	>MTC:Rv0042c [A8] POSSIBLE TRANSCRIPTIONAL REGULATORY PROTEIN (PROBABLY MARR-FAMILY) -	1	3	3	3	3	3	3	17.2	17.2	17.2	24.733	232	1.9558e-13	17208000	0.0999981	7.62762e-05
Rv0046c	2	2	2	FALSE	ino1	MYO-INOSITOL-1-PHOSPHATE SYNTHASE INO1 (INOSITOL 1-PHOSPHATE SYNTHETASE) (D-GLUCOSE 6-PHOSPHATE CYCLOALDOLASE) (GLUCOSE 6-PHOSPHATE CYCLASE) (GLUCOCYCLOALDOLASE)	Both	>MTC:Rv0046c [A8] MYO-INOSITOL-1-PHOSPHATE SYNTHASE INO1 (Inositol 1-phosphate synthetase) (D-glucose 6-phosphate cycloaldolase) (Glucose 6-phosphate cyclase) (Glucocycloaldolase) ino1	1	2	3	2	3	2	3	4.7	4.7	4.7	60.831	569	8.0111e-14	41623000	0.241877	0.000184498
Rv0047c	2	2	2	FALSE	_	CONSERVED HYPOTHETICAL PROTEIN	Both	>MTC:Rv0047c [A8] CONSERVED HYPOTHETICAL PROTEIN -	1	2	2	2	2	2	2	12.2	12.2	12.2	29.906	270	4.1053e-13	1359500	0.00790025	6.02612e-06
Rv0048c	6	6	6	FALSE	_	POSSIBLE MEMBRANE PROTEIN	Both	>MTC:Rv0048c [A8] POSSIBLE MEMBRANE PROTEIN -	1	6	6	6	6	6	6	19	19	19	46.781	441	5.4332e-38	38574000	0.224159	0.000170983
Rv0050	1	1	1	FALSE	ponA1	PROBABLE BIFUNCTIONAL PENICILLIN-BINDING PROTEIN 1A/1B PONA1 (MUREIN POLYMERASE) (PBP1): PENICILLIN-INSENSITIVE TRANSGLYCOSYLASE (PEPTIDOGLYCAN TGASE) + PENICILLIN-SENSITIVE TRANSPEPTIDASE (DD-TRANSPEPTIDASE)	Both	>MTC:Rv0050 [A8] PROBABLE BIFUNCTIONAL PENICILLIN-BINDING PROTEIN 1A/1B PONA1 (MUREIN POLYMERASE) (PBP1): PENICILLIN-INSENSITIVE TRANSGLYCOSYLASE (PEPTIDOGLYCAN TGASE) + PENICILLIN-SENSITIVE TRANSPEPTIDASE (DD-TRANSPEPTIDASE) ponA1	1	1	1	1	1	1	1	1.3	1.3	1.3	118.79	1131	2.7605e-10	549570	0.00319363	2.43602e-06
Rv0051	1	1	1	FALSE	_	PROBABLE CONSERVED TRANSMEMBRANE PROTEIN	H37Ra	>MTC:Rv0051 [A8] PROBABLE CONSERVED TRANSMEMBRANE PROTEIN -	1	1	1	1	1	1	1	0.9	0.9	0.9	96.45	924	0.0054856	1114600	4.92307e-06	3.256e-09
Rv0052	7	7	7	FALSE	_	CONSERVED HYPOTHETICAL PROTEIN	Both	>MTC:Rv0052 [A8] CONSERVED HYPOTHETICAL PROTEIN -	1	7	7	7	7	7	7	22.9	22.9	22.9	54.916	515	7.6436e-47	48551000	0.282137	0.000215207
Rv0053	3	3	3	FALSE	rpsF	ROBABLE 30S RIBOSOMAL PROTEIN S6 RPSF	Both	>MTC:Rv0053 [A8] PROBABLE 30S RIBOSOMAL PROTEIN S6 RPSF rpsF	1	3	4	3	4	3	4	22	22	22	17.802	159	1.7686e-25	225220000	1.30879	0.000998311
Rv0054	7	7	7	FALSE	ssb	ROBABLE SINGLE-STRAND BINDING PROTEIN SSB (HELIX-DESTABILIZING PROTEIN)	Both	>MTC:Rv0054 [A8] PROBABLE SINGLE-STRAND BINDING PROTEIN SSB (HELIX-DESTABILIZING PROTEIN) ssb	1	7	7	7	7	7	7	61.9	61.9	61.9	27.214	260	1.224e-108	410810000	2.38727	0.00182096
Rv0055	1	1	1	FALSE	rpsR1	PROBABLE 30S RIBOSOMAL PROTEIN S18-1 RPSR1	Both	>MTC:Rv0055 [A8] PROBABLE 30S RIBOSOMAL PROTEIN S18-1 RPSR1 rpsR1	1	1	1	1	1	1	1	14	14	14	9.7574	86	2.106e-11	35836000	0.208248	0.000158847
Rv0056	4	4	4	FALSE	rplI	PROBABLE 50S RIBOSOMAL PROTEIN L9 RPLI	Both	>MTC:Rv0056 [A8] PROBABLE 50S RIBOSOMAL PROTEIN L9 RPLI rplI	1	4	4	4	4	4	4	14.2	14.2	14.2	29.227	274	6.8226e-45	58396000	0.339347	0.000258846
Rv0066c	4	4	4	FALSE	icd2	PROBABLE ISOCITRATE DEHYDROGENASE [NADP] ICD2 (OXALOSUCCINATE DECARBOXYLASE) (IDH) (NADP+-SPECIFIC ICDH) (IDP)	Both	>MTC:Rv0066c [A8] PROBABLE ISOCITRATE DEHYDROGENASE [NADP] ICD2 (OXALOSUCCINATE DECARBOXYLASE) (IDH) (NADP+-SPECIFIC ICDH) (IDP) icd2	1	4	4	4	4	4	4	8.7	8.7	8.7	95.95	872	2.2129e-13	3966100	0.0230476	1.75801e-05
Rv0069c	1	1	1	FALSE	sdaA	PROBABLE L-SERINE DEHYDRATASE SD	Both	>MTC:Rv0069c [A8] PROBABLE L-SERINE DEHYDRATASE SDAA (L-SERINE DEAMINASE) (SDH) (L-SD) sdaA	1	1	1	1	1	1	1	1.9	1.9	1.9	71.832	675	1.5622e-11	302210	0.00175618	1.33958e-06
Rv0070c	8	8	8	FALSE	glyA2	PROBABLE SERINE HYDROXYMETHYLTRANSFERASE GLYA2 (SERINE METHYLASE 2) (SHMT 2)	Both	>MTC:Rv0070c [A8] PROBABLE SERINE HYDROXYMETHYLTRANSFERASE GLYA2 (SERINE METHYLASE 2) (SHMT 2) glyA2	1	8	9	8	9	8	9	22	22	22	60.929	573	7.6941e-53	170480000	0.990683	0.00075567
Rv0072	15	15	13	FALSE	_	PROBABLE GLUTAMINE-TRANSPORT TRANSMEMBRANE PROTEIN ABC TRANSPORTER	Both	>MTC:Rv0072 [A8] PROBABLE GLUTAMINE-TRANSPORT TRANSMEMBRANE PROTEIN ABC TRANSPORTER -	1	15	21	15	21	13	18	52.9	52.9	45.5	41.432	393	6.9894e-202	781210000	4.53972	0.00346279
Rv0073	3	3	3	FALSE	_	PROBABLE GLUTAMINE-TRANSPORT ATP-BINDING PROTEIN ABC TRANSPORTER	Both	>MTC:Rv0073 [A7] PROBABLE GLUTAMINE-TRANSPORT ATP-BINDING PROTEIN ABC TRANSPORTER -	3	3	3	3	3	3	3	13.5	13.5	13.5	51.824	489	1.1663e-39	21572000	0.125358	9.56201e-05
Rv0074	5	5	5	FALSE	_	CONSERVED HYPOTHETICAL PROTEIN	Both	>MTC:Rv0074 [A8] CONSERVED HYPOTHETICAL PROTEIN -	1	5	5	5	5	5	5	14.9	14.9	14.9	45.842	443	2.6822e-32	82070000	0.47692	0.000363784
Rv0075	7	7	7	FALSE	_	PROBABLE AMINOTRANSFERASE	Both	>MTC:Rv0075 [A8] PROBABLE AMINOTRANSFERASE -	1	7	7	7	7	7	7	21.6	21.6	21.6	53.092	486	6.3756e-74	141650000	0.823148	0.000627878
Rv0077c	7	7	7	FALSE	_	PROBABLE OXIDOREDUCTASE	Both	>MTC:Rv0077c [A8] PROBABLE OXIDOREDUCTASE -	1	7	7	7	7	7	7	14.3	14.3	14.3	48.832	454	1.3658e-35	132150000	0.767942	0.000585768
Rv0078	3	3	3	FALSE	_	PROBABLE TRANSCRIPTIONAL REGULATORY PROTEIN	Both	>MTC:Rv0078 [A8] PROBABLE TRANSCRIPTIONAL REGULATORY PROTEIN -	1	3	3	3	3	3	3	21.5	21.5	21.5	31.279	289	5.4116e-17	490120	0.00284816	2.17251e-06
Rv0088	5	5	5	FALSE	_	HYPOTHETICAL PROTEIN	Both	>MTC:Rv0088 [A8] HYPOTHETICAL PROTEIN -	1	5	5	5	5	5	5	14.9	14.9	14.9	40.671	376	1.4223e-27	35973000	0.209044	0.000159454
Rv0093c	3	3	3	FALSE	_	PROBABLE CONSERVED MEMBRANE PROTEIN	Both	>MTC:Rv0093c [A8] PROBABLE CONSERVED MEMBRANE PROTEIN -	1	3	3	3	3	3	3	8	8	8	48.937	474	3.6852e-10	27552000	0.160109	0.000122127
Rv0107c	1	1	1	FALSE	ctpI	PROBABLE CATION-TRANSPORTER ATPASE I CTPI	Both	>MTC:Rv0107c [A8] PROBABLE CATION-TRANSPORTER ATPASE I CTPI ctpI	1	1	1	1	1	1	1	0.5	0.5	0.5	194.4	1880	0.093712	101480	0.000589715	4.4982e-07
Rv0110	1	1	1	FALSE	_	PROBABLE CONSERVED INTEGRAL MEMBRANE PROTEIN	Both	>MTC:Rv0110 [A8] PROBABLE CONSERVED INTEGRAL MEMBRANE PROTEIN -	1	1	2	1	2	1	2	4.4	4.4	4.4	38.869	366	0.025813	395480	0.00229819	1.75301e-06
Rv0120c	2	2	2	FALSE	fusA2	PROBABLE ELONGATION FACTOR G FUSA2 (EF-G)	Both	>MTC:Rv0120c [A8] PROBABLE ELONGATION FACTOR G FUSA2 (EF-G) fusA2;>MTC:Mb0125c [A1] PROBABLE ELONGATION FACTOR G FUSA2A [FIRST PART] (EF-G) fusA2a	2	2	2	2	2	2	2	2.1	2.1	2.1	109.58	1047	2.2845e-09	1432100	0.00832213	6.34793e-06
Rv0125	2	2	2	FALSE	pepA	PROBABLE SERINE PROTEASE PEPA (SERINE PROTEINASE) (MTB32A)	Both	>MTC:Rv0125 [A8] PROBABLE SERINE PROTEASE PEPA (SERINE PROTEINASE) (MTB32A) pepA	1	2	2	2	2	2	2	4.5	4.5	4.5	48.406	492	2.8283e-10	309930000	1.80105	0.0013738
Rv0127	1	1	1	FALSE	_	CONSERVED HYPOTHETICAL PROTEIN	Both	>MTC:Rv0127 [A8] CONSERVED HYPOTHETICAL PROTEIN -	1	1	1	1	1	1	1	3.5	3.5	3.5	55.605	510	0.0062445	522550	0.00303661	2.31626e-06
Rv0129c	6	6	6	FALSE	fbpC	SECRETED ANTIGEN 85-C FBPC (85C) (ANTIGEN 85 COMPLEX C) (AG58C) (MYCOLYL TRANSFERASE 85C) (FIBRONECTIN-BINDING PROTEIN C)	Both	>MTC:Rv0129c [A8] SECRETED ANTIGEN 85-C FBPC (85C) (ANTIGEN 85 COMPLEX C) (AG58C) (MYCOLYL TRANSFERASE 85C) (FIBRONECTIN-BINDING PROTEIN C) fbpC	1	6	6	6	6	6	6	20.9	20.9	20.9	43.113	397	8.2944e-43	104670000	0.608252	0.00046396
Rv0130	3	3	3	FALSE	htdZ	SINGLE HOTDOG HYDRATASE	Both	>MTC:Rv0130 [A8] CONSERVED HYPOTHETICAL PROTEIN -	1	3	3	3	3	3	3	15.8	15.8	15.8	43.65	405	2.3142e-38	11447000	0.0665201	5.074e-05
Rv0131c	2	2	2	FALSE	fadE1	PROBABLE ACYL-COA DEHYDROGENASE FADE1	Both	>MTC:Rv0131c [A8] PROBABLE ACYL-CoA DEHYDROGENASE FADE1 fadE1	1	2	2	2	2	2	2	3.6	3.6	3.6	63.543	562	3.6173e-05	1246100	0.00724126	5.52346e-06
Rv0133	1	1	1	FALSE	_	GCN5-RELATED N-ACETYLTRANSFERASE	Both	>MTC:Rv0133 [A6] PROBABLE ACETYLTRANSFERASE -	1	1	2	1	2	1	2	6	6	6	30.026	268	2.9161e-15	1656800	0.0096279	7.34393e-06
Rv0134	7	7	7	FALSE	ephF	POSSIBLE EPOXIDE HYDROLASE EPHF (EPOXIDE HYDRATASE) (ARENE-OXIDE HYDRATASE)	Both	>MTC:Rv0134 [A5] POSSIBLE EPOXIDE HYDROLASE EPHF (EPOXIDE HYDRATASE) (ARENE-OXIDE HYDRATASE) ephF	1	7	8	7	8	7	8	22.2	22.2	22.2	52.833	481	5.9957e-23	17754000	0.103171	7.86964e-05
Rv0141c	2	2	2	FALSE	_	HYPOTHETICAL PROTEIN	Both	>MTC:Rv0141c [A8] HYPOTHETICAL PROTEIN -	1	2	2	2	2	2	2	12.7	12.7	12.7	17.917	157	1.0976e-12	2562200	0.0148893	1.13572e-05
Rv0143c	4	4	4	FALSE	_	PROBABLE CONSERVED TRANSMEMBRANE PROTEIN	Both	>MTC:Rv0143c [A8] PROBABLE CONSERVED TRANSMEMBRANE PROTEIN -	1	4	4	4	4	4	4	7.1	7.1	7.1	80.195	786	3.393e-14	21061000	0.122388	9.3355e-05
Rv0144	5	5	5	FALSE	_	PROBABLE TRANSCRIPTIONAL REGULATORY PROTEIN (POSSIBLY TETR-FAMILY)	Both	>MTC:Rv0144 [A8] PROBABLE TRANSCRIPTIONAL REGULATORY PROTEIN (POSSIBLY TETR-FAMILY) -	1	5	7	5	7	5	7	20.2	20.2	20.2	41.828	382	3.0017e-47	66683000	0.387504	0.000295579
Rv0146	2	2	2	FALSE	_	CONSERVED HYPOTHETICAL PROTEIN. POSSIBLE S-ADENOSYLMETHIONINE-DEPENDENT METHYLTRANSFERASE.	Both	>MTC:Rv0146 [A8] CONSERVED HYPOTHETICAL PROTEIN -	1	2	2	2	2	2	2	8.8	8.8	8.8	41.737	376	1.2098e-07	1583400	0.00920136	7.01858e-06
Rv0148	6	6	6	FALSE	_	PROBABLE SHORT-CHAIN TYPE DEHYDROGENASE/REDUCTASE	Both	>MTC:Rv0148 [A8] PROBABLE SHORT-CHAIN TYPE DEHYDROGENASE/REDUCTASE -	1	6	6	6	6	6	6	32.8	32.8	32.8	37.663	366	2.1439e-200	153250000	0.890557	0.000679296
Rv0149	2	2	2	FALSE	_	POSSIBLE QUINONE OXIDOREDUCTASE (NADPH:QUINONE OXIDOREDUCTASE) (ZETA-CRYSTALLIN)	Both	>MTC:Rv0149 [A8] POSSIBLE QUINONE OXIDOREDUCTASE (NADPH:QUINONE OXIDOREDUCTASE) (ZETA-CRYSTALLIN) -	1	2	2	2	2	2	2	10.7	10.7	10.7	34.667	337	7.0372e-18	2551200	0.0148254	1.13085e-05
Rv0154c	2	2	2	FALSE	fadE2	PROBABLE ACYL-COA DEHYDROGENASE FADE2	Both	>MTC:Rv0154c [A8] PROBABLE ACYL-CoA DEHYDROGENASE FADE2 fadE2	1	2	2	2	2	2	2	4.8	4.8	4.8	63.175	581	2.2388e-39	4949000	0.0287593	2.19369e-05
Rv0155	7	7	7	FALSE	pntAa	PROBABLE NAD(P) TRANSHYDROGENASE (SUBUNIT ALPHA) PNT	Both	>MTC:Rv0155 [A7] PROBABLE NAD(P) TRANSHYDROGENASE (SUBUNIT ALPHA) PNTAA [FIRST PART; CATALYTIC PART] (PYRIDINE NUCLEOTIDE TRANSHYDROGENASE SUBUNIT ALPHA) (NICOTINAMIDE NUCLEOTIDE TRANSHYDROGENASE SUBUNIT ALPHA) pntAa	1	7	7	7	7	7	7	24.1	24.1	24.1	44.601	431	8.336e-33	47679000	0.277069	0.000211342
Rv0157	3	3	3	FALSE	pntB	PROBABLE NAD(P) TRANSHYDROGENASE (SUBUNIT BETA) PNTB [INTEGRAL MEMBRANE PROTEIN] (PYRIDINE NUCLEOTIDE TRANSHYDROGENASE SUBUNIT BETA) (NICOTINAMIDE NUCLEOTIDE TRANSHYDROGENASE SUBUNIT BETA)	Both	>MTC:Rv0157 [A8] PROBABLE NAD(P) TRANSHYDROGENASE (SUBUNIT BETA) PNTB [INTEGRAL MEMBRANE PROTEIN] (PYRIDINE NUCLEOTIDE TRANSHYDROGENASE SUBUNIT BETA) (NICOTINAMIDE NUCLEOTIDE TRANSHYDROGENASE SUBUNIT BETA) pntB	1	3	3	3	3	3	3	5	5	5	62.282	595	1.3824e-09	1970900	0.0114532	8.73621e-06
Rv0161	4	4	4	FALSE	_	POSSIBLE OXIDOREDUCTASE	Both	>MTC:Rv0161 [A7] POSSIBLE OXIDOREDUCTASE -	1	4	4	4	4	4	4	10.7	10.7	10.7	57.747	552	1.6957e-55	35622000	0.207004	0.000157898
Rv0162c	6	6	6	FALSE	adhE1	PROBABLE ZINC-TYPE ALCOHOL DEHYDROGENASE (E SUBUNIT) ADHE	Both	>MTC:Rv0162c [A8] PROBABLE ZINC-TYPE ALCOHOL DEHYDROGENASE (E SUBUNIT) ADHE adhE1	1	6	6	6	6	6	6	12.7	12.7	12.7	51.941	504	4.3081e-26	32775000	0.19046	0.000145279
Rv0163	2	2	2	FALSE	_	CONSERVED HYPOTHETICAL PROTEIN	Both	>MTC:Rv0163 [A8] CONSERVED HYPOTHETICAL PROTEIN -	1	2	2	2	2	2	2	9.1	9.1	9.1	25.932	241	6.1316e-10	26757000	0.155489	0.000118603
Rv0164	1	1	1	FALSE	TB18.5	CONSERVED HYPOTHETICAL PROTEIN TB18.5	Both	>MTC:Rv0164 [A8] CONSERVED HYPOTHETICAL PROTEIN TB18.5 TB18.5	1	1	1	1	1	1	1	4	4	4	24.169	224	0.0041928	2655500	0.0154315	1.17708e-05
Rv0167	2	2	2	FALSE	yrbE1A	CONSERVED HYPOTHETICAL INTEGRAL MEMBRANE PROTEIN YRBE1A	Both	>MTC:Rv0167 [A8] CONSERVED HYPOTHETICAL INTEGRAL MEMBRANE PROTEIN YRBE1A yrbE1A	1	2	3	2	3	2	3	15.5	15.5	15.5	35.137	336	5.4091e-26	19420000	0.112852	8.60811e-05
Rv0168	1	1	1	FALSE	yrbE1B	CONSERVED HYPOTHETICAL INTEGRAL MEMBRANE PROTEIN YRBE1B	Both	>MTC:Rv0168 [A7] CONSERVED HYPOTHETICAL INTEGRAL MEMBRANE PROTEIN YRBE1B yrbE1B	1	1	1	1	1	1	1	7.5	7.5	7.5	33.466	322	1.5304e-11	1127800	0.0065538	4.99909e-06
Rv0169	10	10	10	FALSE	mce1A	MCE-FAMILY PROTEIN MCE1A	Both	>MTC:Rv0169 [A8] MCE-FAMILY PROTEIN MCE1A mce1A	2	10	10	10	10	10	10	23.6	23.6	23.6	67.536	644	1.7328e-80	93850000	0.545376	0.000416
Rv0170	7	7	7	FALSE	mce1B	MCE-FAMILY PROTEIN MCE1B	Both	>MTC:Rv0170 [A8] MCE-FAMILY PROTEIN MCE1B mce1B	1	7	7	7	7	7	7	23	23	23	39.977	369	1.3979e-67	183800000	1.06809	0.000814712
Rv0171	8	8	8	FALSE	mce1C	MCE-FAMILY PROTEIN MCE1C	Both	>MTC:Rv0171 [A8] MCE-FAMILY PROTEIN MCE1C mce1C	1	8	8	8	8	8	8	15.4	15.4	15.4	74.98	721	2.8604e-48	105330000	0.612087	0.000466886
Rv0172	9	9	9	FALSE	mce1D	MCE-FAMILY PROTEIN MCE1D	Both	>MTC:Rv0172 [A8] MCE-FAMILY PROTEIN MCE1D mce1D	1	9	9	9	9	9	9	22.4	22.4	22.4	65.876	616	1.2397e-189	377690000	2.19481	0.00167415
Rv0173	8	8	8	FALSE	lprK	POSSIBLE MCE-FAMILY LIPOPROTEIN LPRK (MCE-FAMILY LIPOPROTEIN MCE1E)	Both	>MTC:Rv0173 [A8] POSSIBLE MCE-FAMILY LIPOPROTEIN LPRK (MCE-FAMILY LIPOPROTEIN MCE1E) lprK	2	8	8	8	8	8	8	28.7	28.7	28.7	44.774	414	3.1598e-114	190020000	1.10423	0.000842283
Rv0174	11	11	11	FALSE	mce1F	MCE-FAMILY PROTEIN MCE1F	Both	>MTC:Rv0174 [A8] MCE-FAMILY PROTEIN MCE1F mce1F	1	11	11	11	11	11	11	22.4	22.4	22.4	67.202	635	1.5205e-102	159600000	0.927458	0.000707443
Rv0175	1	1	1	FALSE	_	PROBABLE CONSERVED MCE ASSOCIATED MEMBRANE PROTEIN	H37Ra	>MTC:Rv0175 [A8] PROBABLE CONSERVED MCE ASSOCIATED MEMBRANE PROTEIN -	1	1	1	1	1	1	1	2.6	2.6	2.6	39.671	387	0.12926	135020	5.96369e-07	3.94424e-10
Rv0176	2	2	2	FALSE	_	PROBABLE CONSERVED MCE ASSOCIATED TRANSMEMBRANE PROTEIN	Both	>MTC:Rv0176 [A8] PROBABLE CONSERVED MCE ASSOCIATED TRANSMEMBRANE PROTEIN -	1	2	2	2	2	2	2	4.4	4.4	4.4	51.426	476	5.4478e-16	48754000	0.283316	0.000216107
Rv0177	2	2	2	FALSE	_	PROBABLE CONSERVED MCE ASSOCIATED PROTEIN	Both	>MTC:Rv0177 [A8] PROBABLE CONSERVED MCE ASSOCIATED PROTEIN -	1	2	2	2	2	2	2	7	7	7	29.447	270	0.00062403	3060000	0.0177821	1.35638e-05
Rv0178	1	1	1	FALSE	_	PROBABLE CONSERVED MCE ASSOCIATED MEMBRANE PROTEIN	H37Ra	>MTC:Rv0178 [A8] PROBABLE CONSERVED MCE ASSOCIATED MEMBRANE PROTEIN -	1	1	1	1	1	1	1	3.2	3.2	3.2	32.629	312	0.00095671	5614100	2.47969e-05	1.64001e-08
Rv0180c	7	7	7	FALSE	_	PROBABLE CONSERVED TRANSMEMBRANE PROTEIN	Both	>MTC:Rv0180c [A8] PROBABLE CONSERVED TRANSMEMBRANE PROTEIN -	1	7	8	7	8	7	8	23.2	23.2	23.2	53.381	509	4.9833e-143	223580000	1.29925	0.000991041
Rv0183	10	10	10	FALSE	_	POSSIBLE LYSOPHOSPHOLIPASE	Both	>MTC:Rv0183 [A8] POSSIBLE LYSOPHOSPHOLIPASE -	1	10	10	10	10	10	10	42.6	42.6	42.6	38.716	359	1.8361e-150	507050000	2.94654	0.00224755
Rv0186	9	9	9	FALSE	bglS	PROBABLE BETA-GLUCOSIDASE BGLS (GENTIOBIASE) (CELLOBIASE) (BETA-D-GLUCOSIDE GLUCOHYDROLASE)	Both	>MTC:Rv0186 [A8] PROBABLE BETA-GLUCOSIDASE BGLS (GENTIOBIASE) (CELLOBIASE) (BETA-D-GLUCOSIDE GLUCOHYDROLASE) bglS	1	9	11	9	11	9	11	12.9	12.9	12.9	94.696	890	8.1384e-33	42268000	0.245625	0.000187357
Rv0187	1	1	1	FALSE	_	PROBABLE O-METHYLTRANSFERASE	Both	>MTC:Rv0187 [A8] PROBABLE O-METHYLTRANSFERASE -	1	1	1	1	1	1	1	7.2	7.2	7.2	25.062	237	2.9078e-05	116970	0.000679729	5.18481e-07
Rv0189c	10	10	10	FALSE	ilvD	PROBABLE DIHYDROXY-ACID DEHYDRATASE ILVD (DAD)	Both	>MTC:Rv0189c [A8] PROBABLE DIHYDROXY-ACID DEHYDRATASE ILVD (DAD) ilvD	1	10	13	10	13	10	13	22.5	22.5	22.5	63.52	617	2.9839e-66	137950000	0.801647	0.000611477
Rv0190	2	2	2	FALSE	_	CONSERVED HYPOTHETICAL PROTEIN	Both	>MTC:Rv0190 [A8] CONSERVED HYPOTHETICAL PROTEIN -	1	2	2	2	2	2	2	32.6	32.6	32.6	13.851	129	3.2681e-09	98646000	0.573246	0.000437258
Rv0201c	1	1	1	FALSE	_	CONSERVED HYPOTHETICAL PROTEIN	Both	>MTC:Rv0201c [A8] CONSERVED HYPOTHETICAL PROTEIN -	1	1	1	1	1	1	1	2.7	2.7	2.7	31.855	297	0.052116	960930	0.0055841	4.25942e-06
Rv0204c	1	1	1	FALSE	_	PROBABLE CONSERVED TRANSMEMBRANE PROTEIN	Both	>MTC:Rv0204c [A8] PROBABLE CONSERVED TRANSMEMBRANE PROTEIN -	1	1	1	1	1	1	1	2.4	2.4	2.4	56.93	536	1.8196e-07	189410	0.00110069	8.39579e-07
Rv0206c	13	13	13	FALSE	mmpL3	POSSIBLE CONSERVED TRANSMEMBRANE TRANSPORT PROTEIN MMPL3	Both	>MTC:Rv0206c [A8] POSSIBLE CONSERVED TRANSMEMBRANE TRANSPORT PROTEIN MMPL3 mmpL3	1	13	13	13	13	13	13	12.6	12.6	12.6	124.67	1181	7.7335e-110	218270000	1.2684	0.000967504
Rv0211	4	4	4	FALSE	pckA	PROBABLE IRON-REGULATED PHOSPHOENOLPYRUVATE CARBOXYKINASE [GTP] PCKA (PHOSPHOENOLPYRUVATE CARBOXYLASE) (PEPCK)(PEP CARBOXYKINASE)	Both	>MTC:Rv0211 [A8] PROBABLE IRON-REGULATED PHOSPHOENOLPYRUVATE CARBOXYKINASE [GTP] PCKA (PHOSPHOENOLPYRUVATE CARBOXYLASE) (PEPCK)(PEP CARBOXYKINASE) pckA	1	4	4	4	4	4	4	5	5	5	79.266	716	1.2348e-08	6770600	0.0393449	3.00114e-05
Rv0216	5	5	5	FALSE	_	DOUBLE HOTDOG HYDRATASE	Both	>MTC:Rv0216 [A8] CONSERVED HYPOTHETICAL PROTEIN -	1	5	5	5	5	5	5	21.7	21.7	21.7	48.477	466	1.2534e-51	783190000	4.55123	0.00347157
Rv0218	1	1	1	FALSE	_	PROBABLE CONSERVED TRANSMEMBRANE PROTEIN	Both	>MTC:Rv0218 [A8] PROBABLE CONSERVED TRANSMEMBRANE PROTEIN -	1	1	1	1	1	1	1	5.2	5.2	5.2	64.454	613	2.9161e-15	1092100	0.00634635	4.84084e-06
Rv0221	1	1	1	FALSE	_	CONSERVED HYPOTHETICAL PROTEIN	Both	>MTC:Rv0221 [A5] CONSERVED HYPOTHETICAL PROTEIN -	1	1	1	1	1	1	1	2.2	2.2	2.2	58.691	535	0.0027636	315530	0.00183359	1.39862e-06
Rv0226c	5	5	5	FALSE	_	PROBABLE CONSERVED TRANSMEMBRANE PROTEIN	Both	>MTC:Rv0226c [A8] PROBABLE CONSERVED TRANSMEMBRANE PROTEIN -	1	5	5	5	5	5	5	11.4	11.4	11.4	59.366	579	4.3554e-49	10390000	0.0603778	4.60547e-05
Rv0227c	11	11	11	FALSE	_	PROBABLE CONSERVED MEMBRANE PROTEIN	Both	>MTC:Rv0227c [A8] PROBABLE CONSERVED MEMBRANE PROTEIN -	1	11	11	11	11	11	11	22.5	22.5	22.5	69.535	667	5.2003e-126	1401400000	8.14373	0.00621185
Rv0229c	3	3	3	FALSE	_	POSSIBLE CONSERVED MEMBRANE PROTEIN WITH PIN DOMAIN	Both	>MTC:Rv0229c [A8] POSSIBLE CONSERVED MEMBRANE PROTEIN -	1	3	3	3	3	3	3	9.8	9.8	9.8	46.028	419	1.4747e-15	31219000	0.181418	0.000138381
Rv0230c	8	8	8	FALSE	php	PROBABLE PHOSPHOTRIESTERASE PHP (PARATHION HYDROLASE) (PTE) (ARYLDIALKYLPHOSPHATASE) (PARAOXONASE) (A-ESTERASE) (ARYLTRIPHOSPHATASE) (PARAOXON HYDROLASE)	Both	>MTC:Rv0230c [A8] PROBABLE PHOSPHOTRIESTERASE PHP (PARATHION HYDROLASE) (PTE) (ARYLDIALKYLPHOSPHATASE) (PARAOXONASE) (A-ESTERASE) (ARYLTRIPHOSPHATASE) (PARAOXON HYDROLASE) php	1	8	8	8	8	8	8	20.7	20.7	20.7	62.606	570	4.5876e-66	227810000	1.32384	0.00100979
Rv0231	17	17	17	FALSE	fadE4	PROBABLE ACYL-COA DEHYDROGENASE FADE4	Both	>MTC:Rv0231 [A8] PROBABLE ACYL-CoA DEHYDROGENASE FADE4 fadE4	1	17	19	17	19	17	19	32.3	32.3	32.3	72.933	657	2.1758e-212	684510000	3.97778	0.00303416
Rv0232	2	2	2	FALSE	_	PROBABLE TRANSCRIPTIONAL REGULATORY PROTEIN (PROBABLY TETR/ACRR-FAMILY)	H37Ra	>MTC:Rv0232 [A8] PROBABLE TRANSCRIPTIONAL REGULATORY PROTEIN (PROBABLY TETR/ACRR-FAMILY) -	1	2	2	2	2	2	2	6.2	6.2	6.2	33.428	305	2.0028e-05	7473700	3.30105e-05	2.18324e-08
Rv0233	3	3	3	FALSE	nrdB	PROBABLE RIBONUCLEOSIDE-DIPHOSPHATE REDUCTASE (BETA CHAIN) NRDB (RIBONUCLEOTIDE REDUCTASE SMALL CHAIN)	Both	>MTC:Rv0233 [A8] PROBABLE RIBONUCLEOSIDE-DIPHOSPHATE REDUCTASE (BETA CHAIN) NRDB (RIBONUCLEOTIDE REDUCTASE SMALL CHAIN) nrdB	1	3	4	3	4	3	4	11.2	11.2	11.2	42.974	383	1.9646e-37	17370000	0.10094	7.69943e-05
Rv0234c	8	8	8	FALSE	gabD1	PROBABLE SUCCINATE-SEMIALDEHYDE DEHYDROGENASE [NADP+] DEPENDENT (SSDH) GABD1	Both	>MTC:Rv0234c [A8] PROBABLE SUCCINATE-SEMIALDEHYDE DEHYDROGENASE [NADP+] DEPENDENT (SSDH) GABD1 gabD1	1	8	10	8	10	8	10	23.4	23.4	23.4	64.315	611	9.1911e-189	579740000	3.36895	0.00256976
Rv0235c	1	1	1	FALSE	_	PROBABLE CONSERVED TRANSMEMBRANE PROTEIN	Both	>MTC:Rv0235c [A8] PROBABLE CONSERVED TRANSMEMBRANE PROTEIN -	1	1	1	1	1	1	1	1.3	1.3	1.3	63.329	554	0.004296	9403800	0.0546468	4.16833e-05
Rv0236A	1	1	1	FALSE	_	SMALL SECRETED PROTEIN	H37Ra	>MTC:Rv0236A [A8] SMALL SECRETED PROTEIN -	1	1	1	1	1	1	1	2.6	2.6	2.6	64.159	605	9.6034e-06	103580000	0.000457502	3.02581e-07
Rv0237	7	7	7	FALSE	lpqI	PROBABLE CONSERVED LIPOPROTEIN LPQI	Both	>MTC:Rv0237 [A8] PROBABLE CONSERVED LIPOPROTEIN LPQI lpqI	1	7	8	7	8	7	8	20.4	20.4	20.4	46.258	455	1.2637e-96	452660000	2.63047	0.00200646
Rv0238	5	5	5	FALSE	_	POSSIBLE TRANSCRIPTIONAL REGULATORY PROTEIN (PROBABLY TETR-FAMILY)	Both	>MTC:Rv0238 [A8] POSSIBLE TRANSCRIPTIONAL REGULATORY PROTEIN (PROBABLY TETR-FAMILY) -	1	5	7	5	7	5	7	27	27	27	26.218	244	2.0096e-29	9612300	0.0558584	4.26075e-05
Rv0241c	2	2	2	FALSE	_	DOUBLE HOTDOG HYDRATASE	Both	>MTC:Rv0241c [A8] CONSERVED HYPOTHETICAL PROTEIN -	1	2	2	2	2	2	2	11.2	11.2	11.2	33.411	312	3.974e-09	19605000	0.113927	8.69012e-05
Rv0242c	27	27	27	FALSE	fabG4	PROBABLE 3-OXOACYL-[ACYL-CARRIER PROTEIN] REDUCTASE FABG4 (3-KETOACYL-ACYL CARRIER PROTEIN REDUCTASE)	Both	>MTC:Rv0242c [A8] PROBABLE 3-OXOACYL-[ACYL-CARRIER PROTEIN] REDUCTASE FABG4 (3-KETOACYL-ACYL CARRIER PROTEIN REDUCTASE) fabG4	1	27	33	27	33	27	33	72.6	72.6	72.6	49.315	478	0	4102600000	23.8408	0.0181852
Rv0243	15	15	15	FALSE	fadA2	PROBABLE ACETYL-COA ACYLTRANSFERASE FADA2 (3-KETOACYL-COA THIOLASE) (BETA-KETOTHIOLASE)	Both	>MTC:Rv0243 [A8] PROBABLE ACETYL-CoA ACYLTRANSFERASE FADA2 (3-KETOACYL-CoA THIOLASE) (BETA-KETOTHIOLASE) fadA2	1	15	18	15	18	15	18	35.3	35.3	35.3	49.005	470	9.2283e-194	2788800000	16.2061	0.0123616
Rv0244c	3	3	3	FALSE	fadE5	PROBABLE ACYL-COA DEHYDROGENASE FADE5	Both	>MTC:Rv0244c [A8] PROBABLE ACYL-CoA DEHYDROGENASE FADE5 fadE5	1	3	3	3	3	3	3	4	4	4	94.344	890	7.7481e-35	22635000	0.131535	0.000100332
Rv0247c	13	13	13	FALSE	_	PROBABLE SUCCINATE DEHYDROGENASE [IRON-SULFUR SUBUNIT] (SUCCINIC DEHYDROGENASE)	Both	>MTC:Rv0247c [A8] PROBABLE SUCCINATE DEHYDROGENASE [IRON-SULFUR SUBUNIT] (SUCCINIC DEHYDROGENASE) -	1	13	17	13	17	13	17	50.9	50.9	50.9	31.234	271	4.6337e-72	509970000	2.96351	0.00226049
Rv0248c	23	23	23	FALSE	_	PROBABLE SUCCINATE DEHYDROGENASE [IRON-SULFUR SUBUNIT] (SUCCINIC DEHYDROGENASE)	Both	>MTC:Rv0248c [A8] PROBABLE SUCCINATE DEHYDROGENASE [IRON-SULFUR SUBUNIT] (SUCCINIC DEHYDROGENASE) -	1	23	26	23	26	23	26	42.7	42.7	42.7	76.287	701	1.9914e-271	1643000000	9.5477	0.00728276
Rv0249c	6	6	6	FALSE	_	PROBABLE SUCCINATE DEHYDROGENASE [MEMBRANE ANCHOR SUBUNIT] (SUCCINIC DEHYDROGENASE)	Both	>MTC:Rv0249c [A8] PROBABLE SUCCINATE DEHYDROGENASE [MEMBRANE ANCHOR SUBUNIT] (SUCCINIC DEHYDROGENASE) -	1	6	6	6	6	6	6	32.6	32.6	32.6	34.684	310	3.6504e-37	103710000	0.602673	0.000459705
Rv0250c	2	2	2	FALSE	_	CONSERVED HYPOTHETICAL PROTEIN	Both	>MTC:Rv0250c [A8] CONSERVED HYPOTHETICAL PROTEIN -	1	2	2	2	2	2	2	44	44	44	17.3	159	1.5658e-53	3004800	0.0174613	1.33191e-05
Rv0251c	2	2	2	FALSE	hsp	HEAT SHOCK PROTEIN HSP (HEAT-STRESS-INDUCED RIBOSOME-BINDING PROTEIN A)	H37Ra	>MTC:Rv0251c [A8] HEAT SHOCK PROTEIN HSP (HEAT-STRESS-INDUCED RIBOSOME-BINDING PROTEIN A) hsp	1	2	2	2	2	2	2	24.7	24.7	24.7	28.413	251	8.5883e-07	6769000	2.9898e-05	1.97738e-08
Rv0265c	4	4	4	FALSE	_	PROBABLE PERIPLASMIC IRON-TRANSPORT LIPOPROTEIN	Both	>MTC:Rv0265c [A8] PROBABLE PERIPLASMIC IRON-TRANSPORT LIPOPROTEIN -	1	4	4	4	4	4	4	17.6	17.6	17.6	37.611	352	1.1775e-59	83186000	0.483406	0.00036873
Rv0266c	2	2	2	FALSE	oplA	PROBABLE 5-OXOPROLINASE OPLA (5-OXO-L-PROLINASE) (PYROGLUTAMASE) (5-OPASE)	Both	>MTC:Rv0266c [A7] PROBABLE 5-OXOPROLINASE OPLA (5-OXO-L-PROLINASE) (PYROGLUTAMASE) (5-OPASE) oplA	1	2	2	2	2	2	2	1.3	1.3	1.3	158.01	1487	0.00036417	973200	0.0056554	4.31381e-06
Rv0270	12	12	12	FALSE	fadD2	PROBABLE FATTY-ACID-COA LIGASE FADD2 (FATTY-ACID-COA SYNTHETASE) (FATTY-ACID-COA SYNTHASE)	Both	>MTC:Rv0270 [A8] PROBABLE FATTY-ACID-CoA LIGASE FADD2 (FATTY-ACID-CoA SYNTHETASE) (FATTY-ACID-CoA SYNTHASE) fadD2	1	12	15	12	15	12	15	25.9	25.9	25.9	66.286	626	5.0697e-106	82022000	0.476641	0.000363571
Rv0271c	4	4	4	FALSE	fadE6	PROBABLE ACYL-COA DEHYDROGENASE FADE6	Both	>MTC:Rv0271c [A8] PROBABLE ACYL-CoA DEHYDROGENASE FADE6 fadE6	1	4	4	4	4	4	4	9.2	9.2	9.2	86.3	805	8.4601e-70	1979000	0.0115002	8.77212e-06
Rv0272c	4	4	4	FALSE	_	HYPOTHETICAL PROTEIN	Both	>MTC:Rv0272c [A8] HYPOTHETICAL PROTEIN -	1	4	5	4	5	4	5	9.5	9.5	9.5	46.009	431	7.3072e-13	46393000	0.269596	0.000205642
Rv0274	1	1	1	FALSE	_	CONSERVED HYPOTHETICAL PROTEIN	Both	>MTC:Rv0274 [A8] CONSERVED HYPOTHETICAL PROTEIN -	1	1	2	1	2	1	2	5.3	5.3	5.3	30.563	284	2.7605e-10	2674500	0.0155419	1.1855e-05
Rv0281	1	1	1	FALSE	_	CONSERVED HYPOTHETICAL PROTEIN. POSSIBLE S-ADENOSYLMETHIONINE-DEPENDENT METHYLTRANSFERASE.	Both	>MTC:Rv0281 [A8] CONSERVED HYPOTHETICAL PROTEIN -	1	1	1	1	1	1	1	3.1	3.1	3.1	38.954	359	1.4901e-12	4931400	0.0286571	2.18589e-05
Rv0282	1	1	1	FALSE	_	CONSERVED HYPOTHETICAL PROTEIN	Both	>MTC:Rv0282 [A8] CONSERVED HYPOTHETICAL PROTEIN -	1	1	1	1	1	1	1	1.7	1.7	1.7	86.827	835	3.3691e-14	813270	0.00472603	3.6049e-06
Rv0284	3	3	3	FALSE	_	POSSIBLE CONSERVED MEMBRANE PROTEIN	Both	>MTC:Rv0284 [A8] POSSIBLE CONSERVED MEMBRANE PROTEIN -	1	3	3	3	3	3	3	2.5	2.5	2.5	161.44	1492	4.8508e-09	890310	0.00517372	3.94639e-06
Rv0290	6	6	6	FALSE	_	PROBABLE CONSERVED TRANSMEMBRANE PROTEIN	Both	>MTC:Rv0290 [A8] PROBABLE CONSERVED TRANSMEMBRANE PROTEIN -	1	6	7	6	7	6	7	14.5	14.5	14.5	61.754	605	5.2084e-38	61635000	0.35817	0.000273203
Rv0291	3	3	3	FALSE	mycP3	PROBABLE MEMBRANE-ANCHORED MYCOSIN MYCP3 (SERINE PROTEASE) (SUBTILISIN-LIKE PROTEASE) (SUBTILASE-LIKE) (MYCOSIN-3)	Both	>MTC:Rv0291 [A8] PROBABLE MEMBRANE-ANCHORED MYCOSIN MYCP3 (SERINE PROTEASE) (SUBTILISIN-LIKE PROTEASE) (SUBTILASE-LIKE) (MYCOSIN-3) mycP3	1	3	3	3	3	3	3	10.4	10.4	10.4	64.282	643	8.4529e-16	1664100	0.00967032	7.37629e-06
Rv0292	1	1	1	FALSE	_	PROBABLE CONSERVED TRANSMEMBRANE PROTEIN	Both	>MTC:Rv0292 [A8] PROBABLE CONSERVED TRANSMEMBRANE PROTEIN -	1	1	1	1	1	1	1	2.2	2.2	2.2	58.188	536	2.106e-11	488010	0.00283589	2.16315e-06
Rv0293c	6	6	6	FALSE	_	CONSERVED HYPOTHETICAL PROTEIN	Both	>MTC:Rv0293c [A8] CONSERVED HYPOTHETICAL PROTEIN -	1	6	6	6	6	6	6	16.8	16.8	16.8	58.978	553	2.0377e-53	18630000	0.108262	8.25794e-05
Rv0295c	1	1	1	FALSE	_	CONSERVED HYPOTHETICAL PROTEIN	H37Ra	>MTC:Rv0295c [A8] CONSERVED HYPOTHETICAL PROTEIN -	1	1	1	1	1	1	1	4.1	4.1	4.1	30.139	270	0.011974	2203000	9.73042e-06	6.43546e-09
Rv0296c	16	16	16	FALSE	_	PROBABLE SULFATASE	Both	>MTC:Rv0296c [A8] PROBABLE SULFATASE -	1	16	18	16	18	16	18	40.9	40.9	40.9	75.713	692	7.3444e-143	550850000	3.20107	0.0024417
Rv0301	2	2	2	FALSE	_	CONSERVED HYPOTHETICAL PROTEIN WITH PIN DOMAIN	Both	>MTC:Rv0301 [A8] CONSERVED HYPOTHETICAL PROTEIN -	1	2	2	2	2	2	2	12	12	12	23.859	217	3.9631e-14	20303000	0.117984	8.99951e-05
Rv0307c	1	1	1	FALSE	_	HYPOTHETICAL PROTEIN	Both	>MTC:Rv0307c [A8] HYPOTHETICAL PROTEIN -	1	1	1	1	1	1	1	3.4	3.4	3.4	31.897	291	0.12926	5566500	0.0323477	2.46741e-05
Rv0308	3	3	3	FALSE	_	PROBABLE CONSERVED INTEGRAL MEMBRANE PROTEIN	Both	>MTC:Rv0308 [A8] PROBABLE CONSERVED INTEGRAL MEMBRANE PROTEIN -	1	3	4	3	4	3	4	12.6	12.6	12.6	25.7	239	4.4387e-07	195580000	1.13654	0.000866928
Rv0309	2	2	2	FALSE	_	POSSIBLE CONSERVED EXPORTED PROTEIN	Both	>MTC:Rv0309 [A8] POSSIBLE CONSERVED EXPORTED PROTEIN -	1	2	2	2	2	2	2	11.9	11.9	11.9	22.6	219	1.8158e-07	68126000	0.39589	0.000301975
Rv0310c	1	1	1	FALSE	_	CONSERVED HYPOTHETICAL PROTEIN	Both	>MTC:Rv0310c [A8] CONSERVED HYPOTHETICAL PROTEIN -	1	1	1	1	1	1	1	2.7	2.7	2.7	32.096	294	3.4873e-05	13591000	0.0789792	6.02435e-05
Rv0311	1	1	1	FALSE	_	HYPOTHETICAL PROTEIN	Both	>MTC:Rv0311 [A8] HYPOTHETICAL PROTEIN -	1	1	1	1	1	1	1	2.1	2.1	2.1	47.31	435	0.0095858	12035000	0.0699371	5.33464e-05
Rv0313	3	3	3	FALSE	_	CONSERVED HYPOTHETICAL PROTEIN	Both	>MTC:Rv0313 [A8] CONSERVED HYPOTHETICAL PROTEIN -	1	3	3	3	3	3	3	30.6	30.6	30.6	18.486	170	5.4587e-45	118500000	0.68862	0.000525263
Rv0314c	5	5	5	FALSE	_	POSSIBLE CONSERVED MEMBRANE PROTEIN	Both	>MTC:Rv0314c [A8] POSSIBLE CONSERVED MEMBRANE PROTEIN -;>MTC:MT0328 [A1] hypothetical protein -	2	5	6	5	6	5	6	13.4	13.4	13.4	68.26	650	4.5276e-63	365460000	2.12374	0.00161994
Rv0315	3	3	3	FALSE	_	POSSIBLE BETA-1	Both	>MTC:Rv0315 [A8] POSSIBLE BETA-1,3-GLUCANASE PRECURSOR -	1	3	3	3	3	3	3	6.9	6.9	6.9	52.964	505	6.3545e-21	22253000	0.129315	9.86387e-05
Rv0319	4	4	4	FALSE	pcp	ROBABLE PYRROLIDONE-CARBOXYLATE PEPTIDASE PCP (5-OXOPROLYL-PEPTIDASE) (PYROGLUTAMYL-PEPTIDASE I) (PGP-I) (PYRASE)	Both	>MTC:Rv0319 [A8] PROBABLE PYRROLIDONE-CARBOXYLATE PEPTIDASE PCP (5-OXOPROLYL-PEPTIDASE) (PYROGLUTAMYL-PEPTIDASE I) (PGP-I) (PYRASE) pcp	1	4	4	4	4	4	4	38.2	38.2	38.2	33.435	322	5.3448e-37	57138000	0.332037	0.00025327
Rv0321	3	3	3	FALSE	dcd	ROBABLE DEOXYCYTIDINE TRIPHOSPHATE DEAMINASE DCD (DCTP DEAMINASE)	Both	>MTC:Rv0321 [A8] PROBABLE DEOXYCYTIDINE TRIPHOSPHATE DEAMINASE DCD (DCTP DEAMINASE) dcd	1	3	4	3	4	3	4	14	14	14	30.8	285	4.8537e-42	33250000	0.19322	0.000147384
Rv0324	1	1	1	FALSE	_	POSSIBLE TRANSCRIPTIONAL REGULATORY PROTEIN (POSSIBLY ARSR-FAMILY)	Both	>MTC:Rv0324 [A8] POSSIBLE TRANSCRIPTIONAL REGULATORY PROTEIN (POSSIBLY ARSR-FAMILY) -	1	1	1	1	1	1	1	4.1	4.1	4.1	31.077	294	0.00022648	616840	0.00358454	2.73421e-06
Rv0328	2	2	2	FALSE	_	POSSIBLE TRANSCRIPTIONAL REGULATORY PROTEIN (POSSIBLY TETR/ACRR-FAMILY)	Both	>MTC:Rv0328 [A8] POSSIBLE TRANSCRIPTIONAL REGULATORY PROTEIN (POSSIBLY TETR/ACRR-FAMILY) -	1	2	2	2	2	2	2	10.5	10.5	10.5	23.591	220	6.9577e-18	27871000	0.161962	0.000123541
Rv0331	9	9	9	FALSE	_	POSSIBLE DEHYDROGENASE/REDUCTASE	Both	>MTC:Rv0331 [A8] POSSIBLE DEHYDROGENASE/REDUCTASE -	1	9	9	9	9	9	9	33	33	33	54.251	518	1.9068e-126	456860000	2.65488	0.00202508
Rv0332	3	3	3	FALSE	_	CONSERVED HYPOTHETICAL PROTEIN	Both	>MTC:Rv0332 [A7] CONSERVED HYPOTHETICAL PROTEIN -	1	3	4	3	4	3	4	15.6	15.6	15.6	28.74	263	4.2588e-31	25324000	0.147161	0.000112251
Rv0333	3	3	3	FALSE	_	HYPOTHETICAL PROTEIN	Both	>MTC:Rv0333 [A7] HYPOTHETICAL PROTEIN -	1	3	3	3	3	3	3	18	18	18	21.129	200	7.6259e-43	119380000	0.693734	0.000529164
Rv0338c	15	15	15	FALSE	_	PROBABLE IRON-SULFUR-BINDING REDUCTASE	Both	>MTC:Rv0338c [A8] PROBABLE IRON-SULFUR-BINDING REDUCTASE -	1	15	21	15	21	15	21	22.5	22.5	22.5	123.44	1154	6.8089e-165	655160000	3.80723	0.00290406
Rv0344c	1	1	1	FALSE	lpqJ	PROBABLE LIPOPROTEIN LPQJ	H37Ra	>MTC:Rv0344c [A8] PROBABLE LIPOPROTEIN LPQJ lpqJ	1	1	1	1	1	1	1	5.4	5.4	5.4	21.184	204	0.073493	2676700	1.18227e-05	7.81925e-09
Rv0346c	2	2	2	FALSE	ansP2	POSSIBLE L-ASPARAGINE PERMEASE ANSP2 (L-ASPARAGINE TRANSPORT PROTEIN)	Both	>MTC:Rv0346c [A8] POSSIBLE L-ASPARAGINE PERMEASE ANSP2 (L-ASPARAGINE TRANSPORT PROTEIN) ansP2	1	2	2	2	2	2	2	7.1	7.1	7.1	57.492	536	1.443e-06	31310000	0.181947	0.000138785
Rv0348	2	2	2	FALSE	_	POSSIBLE TRANSCRIPTIONAL REGULATORY PROTEIN	H37Ra	>MTC:Rv0348 [A8] POSSIBLE TRANSCRIPTIONAL REGULATORY PROTEIN -	1	2	2	2	2	2	2	5.2	5.2	5.2	50.785	458	8.7936e-09	2771600	1.22419e-05	8.09647e-09
Rv0350	28	28	28	FALSE	dnaK	PROBABLE CHAPERONE PROTEIN DNAK (HEAT SHOCK PROTEIN 70) (HEAT SHOCK 70 KDA PROTEIN) (HSP70)	Both	>MTC:Rv0350 [A8] PROBABLE CHAPERONE PROTEIN DNAK (HEAT SHOCK PROTEIN 70) (HEAT SHOCK 70 KDA PROTEIN) (HSP70) dnaK	1	28	30	28	30	28	30	41.3	41.3	41.3	77.738	733	0	5294100000	30.7648	0.0234666
Rv0351	4	4	4	FALSE	grpE	PROBABLE GRPE PROTEIN (HSP-70 COFACTOR)	Both	>MTC:Rv0351 [A8] PROBABLE GRPE PROTEIN (HSP-70 COFACTOR) grpE	1	4	5	4	5	4	5	13.5	13.5	13.5	34.951	341	1.0133e-19	155670000	0.90462	0.000690023
Rv0352	8	8	8	FALSE	dnaJ1	PROBABLE CHAPERONE PROTEIN DNAJ1	Both	>MTC:Rv0352 [A8] PROBABLE CHAPERONE PROTEIN DNAJ1 dnaJ1	1	8	8	8	8	8	8	26.6	26.6	26.6	47.94	459	6.0328e-99	558080000	3.24308	0.00247375
Rv0356c	1	1	1	FALSE	_	CONSERVED HYPOTHETICAL PROTEIN	Both	>MTC:Rv0356c [A8] CONSERVED HYPOTHETICAL PROTEIN -	1	1	2	1	2	1	2	7.6	7.6	7.6	26.457	250	2.6598e-12	4388600	0.0255028	1.94529e-05
Rv0357c	8	8	8	FALSE	purA	PROBABLE ADENYLOSUCCINATE SYNTHETASE PURA (IMP--ASPARTATE LIGASE) (ADSS) (AMPSASE)	Both	>MTC:Rv0357c [A8] PROBABLE ADENYLOSUCCINATE SYNTHETASE PURA (IMP--ASPARTATE LIGASE) (ADSS) (AMPSASE) purA	1	8	8	8	8	8	8	19.3	19.3	19.3	51.754	481	1.092e-96	368190000	2.1396	0.00163204
Rv0358	2	2	2	FALSE	_	CONSERVED HYPOTHETICAL PROTEIN	Both	>MTC:Rv0358 [A8] CONSERVED HYPOTHETICAL PROTEIN -	1	2	2	2	2	2	2	9.7	9.7	9.7	24.251	226	3.6618e-16	21556000	0.125265	9.55492e-05
Rv0359	2	2	2	FALSE	_	PROBABLE CONSERVED INTEGRAL MEMBRANE PROTEIN	Both	>MTC:Rv0359 [A8] PROBABLE CONSERVED INTEGRAL MEMBRANE PROTEIN -	1	2	2	2	2	2	2	4.3	4.3	4.3	45.203	418	2.0833e-10	20068000	0.116618	8.89534e-05
Rv0360c	2	2	2	FALSE	_	CONSERVED HYPOTHETICAL PROTEIN	Both	>MTC:Rv0360c [A8] CONSERVED HYPOTHETICAL PROTEIN -	1	2	2	2	2	2	2	13.2	13.2	13.2	21.256	205	2.484e-23	2756700	0.0160196	1.22194e-05
Rv0361	8	8	8	FALSE	_	PROBABLE CONSERVED MEMBRANE PROTEIN	Both	>MTC:Rv0361 [A8] PROBABLE CONSERVED MEMBRANE PROTEIN -	1	8	10	8	10	8	10	24	24	24	43.653	416	2.2393e-96	2708300000	15.7383	0.0120048
Rv0363c	18	18	18	FALSE	fba	PROBABLE FRUCTOSE-BISPHOSPHATE ALDOLASE FBA	Both	>MTC:Rv0363c [A8] PROBABLE FRUCTOSE-BISPHOSPHATE ALDOLASE FBA fba	1	18	22	18	22	18	22	73.1	73.1	73.1	48.418	454	3.6667e-222	1973500000	11.4683	0.00874774
Rv0364	2	2	2	FALSE	_	POSSIBLE CONSERVED TRANSMEMBRANE PROTEIN	Both	>MTC:Rv0364 [A8] POSSIBLE CONSERVED TRANSMEMBRANE PROTEIN -	1	2	2	2	2	2	2	9	9	9	25.375	234	5.9314e-07	5300700	0.0308031	2.34959e-05
Rv0365c	5	5	5	FALSE	_	CONSERVED HYPOTHETICAL PROTEIN	Both	>MTC:Rv0365c [A8] CONSERVED HYPOTHETICAL PROTEIN -	1	5	6	5	6	5	6	22.7	22.7	22.7	45.898	419	8.8592e-20	5079600	0.0295183	2.25158e-05
Rv0379	2	2	2	FALSE	secE2	POSSIBLE PROTEIN TRANSPORT PROTEIN SECE2	Both	>MTC:Rv0379 [A7] POSSIBLE PROTEIN TRANSPORT PROTEIN SECE2 secE2	1	2	2	2	2	2	2	6.7	6.7	6.7	31.329	300	1.4214e-25	41502000	0.241174	0.000183962
Rv0382c	1	1	1	FALSE	pyrE	PROBABLE OROTATE PHOSPHORIBOSYLTRANSFERASE PYRE (OPRT) (OPRTASE)	Both	>MTC:Rv0382c [A8] PROBABLE OROTATE PHOSPHORIBOSYLTRANSFERASE PYRE (OPRT) (OPRTASE) pyrE	1	1	1	1	1	1	1	6.6	6.6	6.6	22.006	211	1.2258e-09	7890600	0.0458534	3.49759e-05
Rv0383c	1	1	1	FALSE	_	POSSIBLE CONSERVED SECRETED PROTEIN	Both	>MTC:Rv0383c [A8] POSSIBLE CONSERVED SECRETED PROTEIN -	1	1	2	1	2	1	2	3.8	3.8	3.8	37.997	341	1.5622e-11	3154700	0.0183324	1.39835e-05
Rv0384c	6	6	6	FALSE	clpB	PROBABLE ENDOPEPTIDASE ATP BINDING PROTEIN (CHAIN B) CLPB (CLPB PROTEIN) (HEAT SHOCK PROTEIN F84.1)	Both	>MTC:Rv0384c [A8] PROBABLE ENDOPEPTIDASE ATP BINDING PROTEIN (CHAIN B) CLPB (CLPB PROTEIN) (HEAT SHOCK PROTEIN F84.1) clpB	1	6	6	6	6	6	6	6.8	6.8	6.8	102.75	948	4.2733e-37	12611000	0.0732843	5.58995e-05
Rv0389	3	3	3	FALSE	purT	PROBABLE PHOSPHORIBOSYLGLYCINAMIDE FORMYLTRANSFERASE 2 PURT (GART 2) (GAR TRANSFORMYLASE 2) (5'-PHOSPHORIBOSYLGLYCINAMIDE TRANSFORMYLASE 2) (FORMATE-DEPENDENT GAR TRANSFORMYLASE)	Both	>MTC:Rv0389 [A8] PROBABLE PHOSPHORIBOSYLGLYCINAMIDE FORMYLTRANSFERASE 2 PURT (GART 2) (GAR TRANSFORMYLASE 2) (5'-PHOSPHORIBOSYLGLYCINAMIDE TRANSFORMYLASE 2) (FORMATE-DEPENDENT GAR TRANSFORMYLASE) purT	1	3	3	3	3	3	3	11.5	11.5	11.5	64.429	610	8.2314e-09	11609000	0.0674615	5.14581e-05
Rv0390	1	1	1	FALSE	_	CONSERVED HYPOTHETICAL PROTEIN	Both	>MTC:Rv0390 [A8] CONSERVED HYPOTHETICAL PROTEIN -	1	1	1	1	1	1	1	3.5	3.5	3.5	37.352	346	3.9617e-14	35619000	0.206987	0.000157885
Rv0391	9	9	9	FALSE	metZ	PROBABLE O-SUCCINYLHOMOSERINE SULFHYDRYLASE METZ (OSH SULFHYDRYLASE)	Both	>MTC:Rv0391 [A8] PROBABLE O-SUCCINYLHOMOSERINE SULFHYDRYLASE METZ (OSH SULFHYDRYLASE) metZ	1	9	10	9	10	9	10	30.4	30.4	30.4	47.307	447	5.9873e-94	168360000	0.978364	0.000746273
Rv0392c	6	6	5	FALSE	ndhA	PROBABLE MEMBRANE NADH DEHYDROGENASE NDHA	Both	>MTC:Rv0392c [A8] PROBABLE MEMBRANE NADH DEHYDROGENASE NDHA ndhA	1	6	8	6	8	5	7	14.5	14.5	11.8	58.586	550	8.4893e-76	73678000	0.428153	0.000326585
Rv0399c	3	3	3	FALSE	lpqK	POSSIBLE CONSERVED LIPOPROTEIN LPQK	Both	>MTC:Rv0399c [A8] POSSIBLE CONSERVED LIPOPROTEIN LPQK lpqK	1	3	3	3	3	3	3	8.5	8.5	8.5	44.736	412	1.4218e-29	35566000	0.206679	0.00015765
Rv0400c	9	9	9	FALSE	fadE7	ACYL-COA DEHYDROGENASE FADE7	Both	>MTC:Rv0400c [A8] ACYL-CoA DEHYDROGENASE FADE7 fadE7	1	9	9	9	9	9	9	20.7	20.7	20.7	60.195	569	1.258e-91	240930000	1.40008	0.00106795
Rv0402c	4	3	3	FALSE	mmpL1	PROBABLE CONSERVED TRANSMEMBRANE TRANSPORT PROTEIN MMPL1	Both	>MTC:Rv0402c [A8] PROBABLE CONSERVED TRANSMEMBRANE TRANSPORT PROTEIN MMPL1 mmpL1;>MTC:Mb0409c [A3] PROBABLE CONSERVED TRANSMEMBRANE TRANSPORT PROTEIN MMPL1A [FIRST PART] mmpL1a	2	4	4	3	3	3	3	4.2	3.6	3.6	128.2	1180	9.3888e-25	1592100	0.00925192	7.05714e-06
Rv0403c	1	1	1	FALSE	mmpS1	PROBABLE CONSERVED MEMBRANE PROTEIN MMPS1	H37Ra	>MTC:Rv0403c [A7] PROBABLE CONSERVED MEMBRANE PROTEIN MMPS1 mmpS1	1	1	1	1	1	1	1	5.1	5.1	5.1	16.709	157	0.052116	4051300	1.78942e-05	1.18348e-08
Rv0406c	3	3	3	FALSE	_	BETA LACTAMASE LIKE PROTEIN	Both	>MTC:Rv0406c [A8] BETA LACTAMASE LIKE PROTEIN -	1	3	3	3	3	3	3	13.9	13.9	13.9	35.812	337	6.0138e-08	22007000	0.127886	9.75483e-05
Rv0407	4	4	4	FALSE	fgd1	PROBABLE F420-DEPENDENT GLUCOSE-6-PHOSPHATE DEHYDROGENASE FGD1	Both	>MTC:Rv0407 [A8] PROBABLE F420-DEPENDENT GLUCOSE-6-PHOSPHATE DEHYDROGENASE FGD1 fgd1	1	4	4	4	4	4	4	16.8	16.8	16.8	39.264	358	2.6538e-30	14960000	0.0869347	6.63117e-05
Rv0410c	1	1	1	FALSE	pknG	SERINE/THREONINE-PROTEIN KINASE PKNG (PROTEIN KINASE G) (STPK G)	Both	>MTC:Rv0410c [A8] SERINE/THREONINE-PROTEIN KINASE PKNG (PROTEIN KINASE G) (STPK G) pknG	1	1	1	1	1	1	1	1.3	1.3	1.3	88.372	818	0.00016763	407820	0.0023699	1.8077e-06
Rv0411c	1	1	1	FALSE	glnH	PROBABLE GLUTAMINE-BINDING LIPOPROTEIN GLNH (GLNBP)	Both	>MTC:Rv0411c [A8] PROBABLE GLUTAMINE-BINDING LIPOPROTEIN GLNH (GLNBP) glnH	1	1	1	1	1	1	1	3.8	3.8	3.8	43.219	397	1.3243e-20	6025200	0.0350133	2.67073e-05
Rv0412c	2	2	2	FALSE	_	POSSIBLE CONSERVED MEMBRANE PROTEIN	Both	>MTC:Rv0412c [A8] POSSIBLE CONSERVED MEMBRANE PROTEIN -	1	2	2	2	2	2	2	5.4	5.4	5.4	57.061	536	3.2339e-13	1479900	0.00859991	6.55981e-06
Rv0415	4	4	4	FALSE	thiO	POSSIBLE THIAMINE BIOSYNTHESIS OXIDOREDUCTASE THIO	Both	>MTC:Rv0415 [A8] POSSIBLE THIAMINE BIOSYNTHESIS OXIDOREDUCTASE THIO thiO	1	4	4	4	4	4	4	11.2	11.2	11.2	53.035	502	3.1415e-15	23768000	0.138119	0.000105354
Rv0417	4	4	4	FALSE	thiG	PROBABLE THIAMIN BIOSYNTHESIS PROTEIN THIG (THIAZOLE BIOSYNTHESIS PROTEIN)	Both	>MTC:Rv0417 [A8] PROBABLE THIAMIN BIOSYNTHESIS PROTEIN THIG (THIAZOLE BIOSYNTHESIS PROTEIN) thiG	1	4	4	4	4	4	4	25.4	25.4	25.4	34.053	335	2.6879e-14	11266000	0.0654683	4.99377e-05
Rv0418	13	13	13	FALSE	lpqL	PROBABLE LIPOPROTEIN AMINOPEPTIDASE LPQL	Both	>MTC:Rv0418 [A8] PROBABLE LIPOPROTEIN AMINOPEPTIDASE LPQL lpqL	1	13	13	13	13	13	13	27.9	27.9	27.9	60.433	580	8.9347e-136	339190000	1.97108	0.00150349
Rv0419	11	11	11	FALSE	lpqM	POSSIBLE LIPOPROTEIN PEPTIDASE LPQM	Both	>MTC:Rv0419 [A8] POSSIBLE LIPOPROTEIN PEPTIDASE LPQM lpqM	1	11	14	11	14	11	14	27	27	27	60.023	574	4.751e-115	586580000	3.4087	0.00260008
Rv0420c	2	2	2	FALSE	_	POSSIBLE TRANSMEMBRANE PROTEIN	Both	>MTC:Rv0420c [A8] POSSIBLE TRANSMEMBRANE PROTEIN -	1	2	2	2	2	2	2	7.5	7.5	7.5	23.04	213	1.0146e-07	5767300	0.0335146	2.55641e-05
Rv0423c	2	2	2	FALSE	thiC	PROBABLE THIAMINE BIOSYNTHESIS PROTEIN THIC	Both	>MTC:Rv0423c [A8] PROBABLE THIAMINE BIOSYNTHESIS PROTEIN THIC thiC	1	2	2	2	2	2	2	3.7	3.7	3.7	70.026	648	1.8273e-09	4748700	0.0275954	2.10491e-05
Rv0426c	2	2	2	FALSE	_	POSSIBLE TRANSMEMBRANE PROTEIN	Both	>MTC:Rv0426c [A8] POSSIBLE TRANSMEMBRANE PROTEIN -	1	2	2	2	2	2	2	8.3	8.3	8.3	25.909	264	0.00035722	5970900	0.0346977	2.64666e-05
Rv0431	2	2	2	FALSE	_	PUTATIVE TUBERCULIN RELATED PEPTIDE	Both	>MTC:Rv0431 [A8] PUTATIVE TUBERCULIN RELATED PEPTIDE -	1	2	2	2	2	2	2	13.7	13.7	13.7	25.832	255	5.768e-25	180560000	1.04926	0.000800351
Rv0432	6	6	6	FALSE	sodC	PROBABLE PERIPLASMIC SUPEROXIDE DISMUTASE [CU-ZN] SODC	Both	>MTC:Rv0432 [A8] PROBABLE PERIPLASMIC SUPEROXIDE DISMUTASE [CU-ZN] SODC sodC	1	6	8	6	8	6	8	38.5	38.5	38.5	25.835	260	7.1729e-210	382980000	2.22555	0.0016976
Rv0433	1	1	1	FALSE	_	CONSERVED HYPOTHETICAL PROTEIN	Both	>MTC:Rv0433 [A8] CONSERVED HYPOTHETICAL PROTEIN -	1	1	1	1	1	1	1	2.9	2.9	2.9	46.451	419	0.018518	52095	0.000302731	2.30916e-07
Rv0439c	1	1	1	FALSE	_	POSSIBLE PHOSPHATIDYLSERINE DECARBOXYLASE PSD (PS DECARBOXYLASE)	Both	>MTC:Rv0439c [A8] PROBABLE DEHYDROGENASE/REDUCTASE -	1	1	1	1	1	1	1	3.7	3.7	3.7	43.415	401	0.0073933	768910	0.00446824	3.40827e-06
Rv0440	40	40	39	FALSE	groEL2	60 KDA CHAPERONIN 2 GROEL2 (PROTEIN CPN60-2) (GROEL PROTEIN 2) (65 KDA ANTIGEN) (HEAT SHOCK PROTEIN 65) (CELL WALL PROTEIN A) (ANTIGEN A)	Both	>MTC:Rv0440 [A8] 60 KDA CHAPERONIN 2 GROEL2 (PROTEIN CPN60-2) (GROEL PROTEIN 2) (65 KDA ANTIGEN) (HEAT SHOCK PROTEIN 65) (CELL WALL PROTEIN A) (ANTIGEN A) groEL2	1	40	51	40	51	39	50	79.8	79.8	78.3	61.623	585	0	5405400000	31.4115	0.02396
Rv0443	3	3	3	FALSE	_	CONSERVED HYPOTHETICAL PROTEIN	Both	>MTC:Rv0443 [A8] CONSERVED HYPOTHETICAL PROTEIN -	1	3	3	3	3	3	3	22.4	22.4	22.4	28.245	259	2.9138e-22	3662500	0.0212833	1.62344e-05
Rv0444c	6	6	6	FALSE	_	CONSERVED HYPOTHETICAL PROTEIN	Both	>MTC:Rv0444c [A8] CONSERVED HYPOTHETICAL PROTEIN -	1	6	8	6	8	6	8	24	24	24	39.78	387	1.9588e-103	1251900000	7.27497	0.00554917
Rv0445c	7	7	7	FALSE	sigK	PROBABLE ALTERNATIVE RNA POLYMERASE SIGMA FACTOR SIGK	Both	>MTC:Rv0445c [A8] PROBABLE ALTERNATIVE RNA POLYMERASE SIGMA FACTOR SIGK sigK	1	7	9	7	9	7	9	37.6	37.6	37.6	29.593	271	3.1013e-112	242190000	1.4074	0.00107353
Rv0450c	6	6	5	FALSE	mmpL4	PROBABLE CONSERVED TRANSMEMBRANE TRANSPORT PROTEIN MMPL4	Both	>MTC:Rv0450c [A8] PROBABLE CONSERVED TRANSMEMBRANE TRANSPORT PROTEIN MMPL4 mmpL4	3	6	8	6	8	5	7	6.2	6.2	5.5	118.03	1088	1.858e-43	22419000	0.13028	9.93745e-05
Rv0456c	6	6	6	FALSE	echA2	ENOYL-COA HYDRATASE ECHA2 (ENOYL HYDRASE) (UNSATURATED ACYL-COA HYDRATASE) (CROTONASE)	Both	>MTC:Rv0456c [A8] ENOYL-CoA HYDRATASE ECHA2 (ENOYL HYDRASE) (UNSATURATED ACYL-CoA HYDRATASE) (CROTONASE) echA2	1	6	7	6	7	6	7	22.2	22.2	22.2	44.11	409	1.5955e-42	138450000	0.804552	0.000613694
Rv0458	2	2	2	FALSE	_	PROBABLE ALDEHYDE DEHYDROGENASE	Both	>MTC:Rv0458 [A8] PROBABLE ALDEHYDE DEHYDROGENASE -	1	2	2	2	2	2	2	5	5	5	59.87	558	1.131e-10	1020300	0.00592911	4.52258e-06
Rv0461	1	1	1	FALSE	_	PROBABLE TRANSMEMBRANE PROTEIN	Both	>MTC:Rv0461 [A8] PROBABLE TRANSMEMBRANE PROTEIN -	1	1	1	1	1	1	1	9.1	9.1	9.1	36.026	331	2.4933e-05	42431000	0.246573	0.00018808
Rv0462	20	20	20	FALSE	lpdC	DIHYDROLIPOAMIDE DEHYDROGENASE LPD (LIPOAMIDE REDUCTASE (NADH)) (LIPOYL DEHYDROGENASE) (DIHYDROLIPOYL DEHYDROGENASE) (DIAPHORASE)	Both	>MTC:Rv0462 [A8] DIHYDROLIPOAMIDE DEHYDROGENASE LPD (LIPOAMIDE REDUCTASE (NADH)) (LIPOYL DEHYDROGENASE) (DIHYDROLIPOYL DEHYDROGENASE) (DIAPHORASE) lpd	1	20	21	20	21	20	21	51.8	51.8	51.8	58.211	556	3.4421e-280	1144500000	6.65085	0.00507311
Rv0464c	5	5	5	FALSE	_	CONSERVED HYPOTHETICAL PROTEIN	Both	>MTC:Rv0464c [A8] CONSERVED HYPOTHETICAL PROTEIN -	1	5	6	5	6	5	6	23.3	23.3	23.3	29.708	270	2.4281e-49	192650000	1.11952	0.000853941
Rv0468	15	15	15	FALSE	fadB2	PROBABLE 3-HYDROXYBUTYRYL-COA DEHYDROGENASE FADB2 (BETA-HYDROXYBUTYRYL-COA DEHYDROGENASE) (BHBD)	Both	>MTC:Rv0468 [A8] PROBABLE 3-HYDROXYBUTYRYL-CoA DEHYDROGENASE FADB2 (BETA-HYDROXYBUTYRYL-CoA DEHYDROGENASE) (BHBD) fadB2	1	15	17	15	17	15	17	70.1	70.1	70.1	37.547	361	2.2241e-279	449620000	2.61281	0.00199299
Rv0470c	1	1	1	FALSE	pcaA	MYCOLIC ACID SYNTHASE PC	H37Ra	>MTC:Rv0470c [A8] MYCOLIC ACID SYNTHASE PCAA (CYCLOPROPANE SYNTHASE) pcaA	1	1	1	1	1	1	1	1.6	1.6	1.6	49.271	431	0.004296	2169000	9.58024e-06	6.33614e-09
Rv0474	5	5	5	FALSE	_	PROBABLE TRANSCRIPTIONAL REGULATORY PROTEIN	Both	>MTC:Rv0474 [A8] PROBABLE TRANSCRIPTIONAL REGULATORY PROTEIN -	1	5	5	5	5	5	5	37	37	37	17.48	162	8.1569e-41	41416000	0.240674	0.000183581
Rv0475	11	11	11	FALSE	hbhA	IRON-REGULATED HEPARIN BINDING HEMAGGLUTININ HBHA (ADHESIN)	Both	>MTC:Rv0475 [A8] IRON-REGULATED HEPARIN BINDING HEMAGGLUTININ HBHA (ADHESIN) hbhA	1	11	11	11	11	11	11	29.9	29.9	29.9	32.864	311	4.2502e-70	665860000	3.86941	0.00295149
Rv0476	1	1	1	FALSE	_	POSSIBLE CONSERVED TRANSMEMBRANE PROTEIN	Both	>MTC:Rv0476 [A7] POSSIBLE CONSERVED TRANSMEMBRANE PROTEIN -	1	1	1	1	1	1	1	4.3	4.3	4.3	16.973	163	5.089e-05	155940000	0.906189	0.00069122
Rv0479c	13	13	13	FALSE	_	PROBABLE CONSERVED MEMBRANE PROTEIN	Both	>MTC:Rv0479c [A8] PROBABLE CONSERVED MEMBRANE PROTEIN -	1	13	14	13	14	13	14	52.2	52.2	52.2	42.691	404	8.5106e-219	468830000	2.72444	0.00207814
Rv0480c	1	1	1	FALSE	_	POSSIBLE AMIDOHYDROLASE	Both	>MTC:Rv0480c [A8] POSSIBLE AMIDOHYDROLASE -	1	1	1	1	1	1	1	2.4	2.4	2.4	60.358	582	1.2258e-09	4450900	0.0258648	1.97291e-05
Rv0484c	4	4	4	FALSE	_	PROBABLE SHORT-CHAIN TYPE OXIDOREDUCTASE	Both	>MTC:Rv0484c [A8] PROBABLE SHORT-CHAIN TYPE OXIDOREDUCTASE -	1	4	4	4	4	4	4	16.9	16.9	16.9	35.914	343	6.7623e-95	21127000	0.122772	9.36476e-05
Rv0489	8	8	8	FALSE	gpm1	PROBABLE PHOSPHOGLYCERATE MUTASE 1 GPM1 (PHOSPHOGLYCEROMUTASE) (PGAM) (BPG-DEPENDENT PGAM)	Both	>MTC:Rv0489 [A8] PROBABLE PHOSPHOGLYCERATE MUTASE 1 GPM1 (PHOSPHOGLYCEROMUTASE) (PGAM) (BPG-DEPENDENT PGAM) gpm1	1	8	8	8	8	8	8	38.8	38.8	38.8	38.881	358	1.1195e-105	129000000	0.749637	0.000571806
Rv0492c	6	6	6	FALSE	_	PROBABLE OXIDOREDUCTASE GMC-TYPE	Both	>MTC:Rv0492c [A8] PROBABLE OXIDOREDUCTASE GMC-TYPE -	2	6	6	6	6	6	6	9.2	9.2	9.2	95.514	910	9.0755e-57	36537000	0.212322	0.000161954
Rv0493c	11	11	11	FALSE	_	CONSERVED HYPOTHETICAL PROTEIN	Both	>MTC:Rv0493c [A8] CONSERVED HYPOTHETICAL PROTEIN -	1	11	11	11	11	11	11	31.7	31.7	31.7	47.988	457	5.4444e-97	167490000	0.973308	0.000742416
Rv0496	1	1	1	FALSE	_	CONSERVED HYPOTHETICAL PROTEIN	Both	>MTC:Rv0496 [A8] CONSERVED HYPOTHETICAL PROTEIN -	1	1	1	1	1	1	1	1.6	1.6	1.6	44.998	427	5.089e-05	1317900	0.0076585	5.84173e-06
Rv0497	4	4	4	FALSE	_	PROBABLE CONSERVED TRANSMEMBRANE PROTEIN	Both	>MTC:Rv0497 [A8] PROBABLE CONSERVED TRANSMEMBRANE PROTEIN -	1	4	5	4	5	4	5	19.1	19.1	19.1	39.497	371	5.5571e-90	78982000	0.458976	0.000350096
Rv0498	2	2	2	FALSE	_	CONSERVED HYPOTHETICAL PROTEIN	Both	>MTC:Rv0498 [A8] CONSERVED HYPOTHETICAL PROTEIN -	1	2	2	2	2	2	2	7.7	7.7	7.7	30.963	285	6.1316e-10	39488000	0.22947	0.000175035
Rv0500	6	6	6	FALSE	proC	PROBABLE PYRROLINE-5-CARBOXYLATE REDUCTASE PROC (P5CR) (P5C REDUCTASE)	Both	>MTC:Rv0500 [A8] PROBABLE PYRROLINE-5-CARBOXYLATE REDUCTASE PROC (P5CR) (P5C REDUCTASE) proC	1	6	12	6	12	6	12	34.5	34.5	34.5	38.408	380	1.3056e-166	348760000	2.02669	0.00154591
Rv0500A	1	1	1	FALSE	_	CONSERVED HYPOTHETICAL PROTEIN	Both	>MTC:Rv0500A [A8] CONSERVED HYPOTHETICAL PROTEIN -	1	1	2	1	2	1	2	11.1	11.1	11.1	13.314	126	5.1796e-24	35692000	0.207411	0.000158208
Rv0503c	1	1	1	FALSE	cmaA2	CYCLOPROPANE-FATTY-ACYL-PHOSPHOLIPID SYNTHASE 2 CM	H37Ra	>MTC:Rv0503c [A8] CYCLOPROPANE-FATTY-ACYL-PHOSPHOLIPID SYNTHASE 2 CMAA2 (CYCLOPROPANE FATTY ACID SYNTHASE) (CFA SYNTHASE) (CYCLOPROPANE MYCOLIC ACID SYNTHASE 2) (MYCOLIC ACID TRANS-CYCLOPROPANE SYNTHETASE) cmaA2	1	1	1	1	1	1	1	2.1	2.1	2.1	53.212	474	0.12926	302140	1.33452e-06	8.82619e-10
Rv0504c	1	1	1	FALSE	_	CONSERVED HYPOTHETICAL PROTEIN	Both	>MTC:Rv0504c [A7] CONSERVED HYPOTHETICAL PROTEIN -	1	1	1	1	1	1	1	4.3	4.3	4.3	23.009	211	0.0062445	15608000	0.0907003	6.9184e-05
Rv0506	2	2	2	FALSE	mmpS2	PROBABLE CONSERVED MEMBRANE PROTEIN MMPS2	Both	>MTC:Rv0506 [A8] PROBABLE CONSERVED MEMBRANE PROTEIN MMPS2 mmpS2	1	2	2	2	2	2	2	9.9	9.9	9.9	21.316	203	1.3825e-08	22548000	0.13103	9.99463e-05
Rv0511	2	2	2	FALSE	hemD	PROBABLE UROPORPHYRIN-III C-METHYLTRANSFERASE HEMD (UROPORPHYRINOGEN III METHYLASE) (UROGEN III METHYLASE) (SUMT) (UROGEN III METHYLASE) (UROM)	Both	>MTC:Rv0511 [A8] PROBABLE UROPORPHYRIN-III C-METHYLTRANSFERASE HEMD (UROPORPHYRINOGEN III METHYLASE) (UROGEN III METHYLASE) (SUMT) (UROGEN III METHYLASE) (UROM) hemD	1	2	2	2	2	2	2	5.5	5.5	5.5	61.082	587	1.3562e-07	515490	0.00299558	2.28496e-06
Rv0512	6	6	6	FALSE	hemB	PROBABLE DELTA-AMINOLEVULINIC ACID DEHYDRATASE HEMB (PORPHOBILINOGEN SYNTHASE) (ALAD) (ALADH)	Both	>MTC:Rv0512 [A8] PROBABLE DELTA-AMINOLEVULINIC ACID DEHYDRATASE HEMB (PORPHOBILINOGEN SYNTHASE) (ALAD) (ALADH) hemB	1	6	7	6	7	6	7	18.7	18.7	18.7	51.195	481	7.8192e-36	71463000	0.415282	0.000316767
Rv0514	1	1	1	FALSE	_	POSSIBLE TRANSMEMBRANE PROTEIN	Both	>MTC:Rv0514 [A8] POSSIBLE TRANSMEMBRANE PROTEIN -	1	1	1	1	1	1	1	13.7	13.7	13.7	15.548	153	1.2265e-23	430910	0.00250408	1.91005e-06
Rv0518	3	3	3	FALSE	_	POSSIBLE EXPORTED PROTEIN	Both	>MTC:Rv0518 [A8] POSSIBLE EXPORTED PROTEIN -	1	3	3	3	3	3	3	11.5	11.5	11.5	30.723	295	2.8965e-19	9398000	0.0546131	4.16576e-05
Rv0523c	10	10	10	FALSE	_	CONSERVED HYPOTHETICAL PROTEIN	Both	>MTC:Rv0523c [A8] CONSERVED HYPOTHETICAL PROTEIN -	1	10	11	10	11	10	11	64.1	64.1	64.1	22.528	198	5.0766e-56	595920000	3.46297	0.00264148
Rv0524	11	11	11	FALSE	hemL	PROBABLE GLUTAMATE-1-SEMIALDEHYDE 2	Both	>MTC:Rv0524 [A8] PROBABLE GLUTAMATE-1-SEMIALDEHYDE 2,1-AMINOMUTASE HEML (GSA) (GLUTAMATE-1-SEMIALDEHYDE AMINOTRANSFERASE) (GSA-AT) hemL	1	11	15	11	15	11	15	38.4	38.4	38.4	54.703	534	1.1478e-258	718490000	4.17525	0.00318478
Rv0526	1	1	1	FALSE	_	POSSIBLE THIOREDOXIN PROTEIN (THIOL-DISULFIDE INTERCHANGE PROTEIN)	Both	>MTC:Rv0526 [A8] POSSIBLE THIOREDOXIN PROTEIN (THIOL-DISULFIDE INTERCHANGE PROTEIN) -	1	1	1	1	1	1	1	5.3	5.3	5.3	26.09	246	1.1761e-05	2714400	0.0157738	1.20319e-05
Rv0530	3	3	3	FALSE	_	CONSERVED HYPOTHETICAL PROTEIN	Both	>MTC:Rv0530 [A8] CONSERVED HYPOTHETICAL PROTEIN -	1	3	3	3	3	3	3	4.3	4.3	4.3	64.091	627	1.9868e-09	16508000	0.0959303	7.31734e-05
Rv0531	2	2	2	FALSE	_	POSSIBLE CONSERVED MEMBRANE PROTEIN	Both	>MTC:Rv0531 [A8] POSSIBLE CONSERVED MEMBRANE PROTEIN -	1	2	2	2	2	2	2	18.3	18.3	18.3	14.038	131	2.9268e-12	3391700	0.0197096	1.50341e-05
Rv0533c	4	4	4	FALSE	fabH	3-OXOACYL-[ACYL-CARRIER-PROTEIN] SYNTHASE III FABH (BETA-KETOACYL-ACP SYNTHASE III) (KAS III)	Both	>MTC:Rv0533c [A8] 3-OXOACYL-[ACYL-CARRIER-PROTEIN] SYNTHASE III FABH (BETA-KETOACYL-ACP SYNTHASE III) (KAS III) fabH	1	4	5	4	5	4	5	11.1	11.1	11.1	42.093	407	6.012e-10	11351000	0.0659623	5.03145e-05
Rv0534c	1	1	1	FALSE	menA	DHNA-OCTAPRENYLTRANSFERASE	Both	>MTC:Rv0534c [A7] 1,4-DIHYDROXY-2-NAPHTHOATE OCTAPRENYLTRANSFERASE MENA (DHNA-OCTAPRENYLTRANSFERASE) menA;>MTC:TBMG_00540 [A1] 1,4-dihydroxy-2-naphthoate octaprenyltransferase menA -	2	1	1	1	1	1	1	9.6	9.6	9.6	35.185	342	8.6051e-07	859740	0.00499607	3.81088e-06
Rv0535	3	3	3	FALSE	pnp	ROBABLE 5'-METHYLTHIOADENOSINE PHOSPHORYLASE PNP (MTA PHOSPHORYLASE)	Both	>MTC:Rv0535 [A8] PROBABLE 5'-METHYLTHIOADENOSINE PHOSPHORYLASE PNP (MTA PHOSPHORYLASE) pnp	1	3	3	3	3	3	3	28	28	28	49.26	475	2.2647e-09	2262900	0.01315	1.00305e-05
Rv0537c	6	6	6	FALSE	_	PROBABLE INTEGRAL MEMBRANE PROTEIN	Both	>MTC:Rv0537c [A8] PROBABLE INTEGRAL MEMBRANE PROTEIN -	1	6	7	6	7	6	7	14.5	14.5	14.5	52.749	503	1.1986e-63	134520000	0.781715	0.000596274
Rv0538	3	3	3	FALSE	_	POSSIBLE CONSERVED MEMBRANE PROTEIN	Both	>MTC:Rv0538 [A8] POSSIBLE CONSERVED MEMBRANE PROTEIN -	1	3	3	3	3	3	3	6.7	6.7	6.7	62.201	623	1.2111e-30	53382000	0.31021	0.000236621
Rv0543c	1	1	1	FALSE	_	CONSERVED HYPOTHETICAL PROTEIN	Both	>MTC:Rv0543c [A7] CONSERVED HYPOTHETICAL PROTEIN -	1	1	1	1	1	1	1	5.8	5.8	5.8	15.516	139	0.0011465	9530000	0.0553802	4.22427e-05
Rv0544c	1	1	1	FALSE	_	POSSIBLE CONSERVED TRANSMEMBRANE PROTEIN	Both	>MTC:Rv0544c [A8] POSSIBLE CONSERVED TRANSMEMBRANE PROTEIN -	1	1	1	1	1	1	1	2.1	2.1	2.1	68.628	634	1.6234e-13	3888500	0.0225966	1.72362e-05
Rv0546c	3	3	3	FALSE	_	CONSERVED HYPOTHETICAL PROTEIN	Both	>MTC:Rv0546c [A8] CONSERVED HYPOTHETICAL PROTEIN -	1	3	3	3	3	3	3	14.9	14.9	14.9	27.958	255	1.4481e-31	20891000	0.121401	9.26015e-05
Rv0547c	2	2	2	FALSE	_	POSSIBLE OXIDOREDUCTASE	H37Ra	>MTC:Rv0547c [A8] POSSIBLE OXIDOREDUCTASE -	1	2	2	2	2	2	2	7.2	7.2	7.2	43.816	405	2.2413e-52	3311800	1.46279e-05	9.67452e-09
Rv0548c	6	6	6	FALSE	menB	PROBABLE NAPHTHOATE SYNTHASE MENB (DIHYDROXYNAPHTHOIC ACID SYNTHETASE) (DHNA SYNTHETASE)	Both	>MTC:Rv0548c [A8] PROBABLE NAPHTHOATE SYNTHASE MENB (DIHYDROXYNAPHTHOIC ACID SYNTHETASE) (DHNA SYNTHETASE) menB	1	6	7	6	7	6	7	23.5	23.5	23.5	39.717	366	1.0889e-90	68811000	0.39987	0.000305012
Rv0549c	1	1	1	FALSE	_	CONSERVED HYPOTHETICAL PROTEIN WITH PIN DOMAIN	Both	>MTC:Rv0549c [A5] CONSERVED HYPOTHETICAL PROTEIN -;>MTC:Mb0564c [A3] CONSERVED HYPOTHETICAL PROTEIN [FIRST PART] -	2	1	1	1	1	1	1	8.9	8.9	8.9	20.125	191	4.9609e-12	1219800	0.00708843	5.40689e-06
Rv0552	4	4	4	FALSE	_	CONSERVED HYPOTHETICAL PROTEIN	Both	>MTC:Rv0552 [A8] CONSERVED HYPOTHETICAL PROTEIN -	1	4	4	4	4	4	4	6.3	6.3	6.3	81.23	766	5.7272e-32	34076000	0.19802	0.000151045
Rv0553	1	1	1	FALSE	menC	PROBABLE MUCONATE CYCLOISOMERASE MENC (CIS	Both	>MTC:Rv0553 [A8] PROBABLE MUCONATE CYCLOISOMERASE MENC (CIS,CIS-MUCONATE LACTONIZING ENZYME) (MLE) menC	1	1	1	1	1	1	1	3.8	3.8	3.8	43.507	420	0.039443	351250	0.00204116	1.55695e-06
Rv0556	2	2	2	FALSE	_	PROBABLE CONSERVED TRANSMEMBRANE PROTEIN	Both	>MTC:Rv0556 [A8] PROBABLE CONSERVED TRANSMEMBRANE PROTEIN -	1	2	3	2	3	2	3	9.4	9.4	9.4	40.527	371	2.1036e-35	13272000	0.0771255	5.88295e-05
Rv0562	6	6	6	FALSE	grcC1	PROBABLE POLYPRENYL-DIPHOSPHATE SYNTHASE GRCC1 (POLYPRENYL PYROPHOSPHATE SYNTHETASE)	Both	>MTC:Rv0562 [A8] PROBABLE POLYPRENYL-DIPHOSPHATE SYNTHASE GRCC1 (POLYPRENYL PYROPHOSPHATE SYNTHETASE) grcC1	1	6	6	6	6	6	6	33.6	33.6	33.6	42.407	405	2.0326e-81	34754000	0.20196	0.000154051
Rv0563	6	6	6	FALSE	htpX	PROBABLE PROTEASE TRANSMEMBRANE PROTEIN HEAT SHOCK PROTEIN HTPX	Both	>MTC:Rv0563 [A8] PROBABLE PROTEASE TRANSMEMBRANE PROTEIN HEAT SHOCK PROTEIN HTPX htpX	1	6	6	6	6	6	6	29.3	29.3	29.3	34	317	1.4552e-67	59941000	0.348326	0.000265695
Rv0566c	4	4	4	FALSE	_	CONSERVED HYPOTHETICAL PROTEIN	Both	>MTC:Rv0566c [A8] CONSERVED HYPOTHETICAL PROTEIN -	1	4	4	4	4	4	4	21.8	21.8	21.8	22.645	206	1.0848e-27	27869000	0.161951	0.000123532
Rv0568	1	1	1	FALSE	cyp135B1	POSSIBLE CYTOCHROME P450 135B1 CYP135B1	H37Ra	>MTC:Rv0568 [A8] POSSIBLE CYTOCHROME P450 135B1 CYP135B1 cyp135B1	1	1	1	1	1	1	1	2.1	2.1	2.1	61.74	585	0.0027636	127650	5.63817e-07	3.72895e-10
Rv0569	2	2	2	FALSE	_	CONSERVED HYPOTHETICAL PROTEIN	Both	>MTC:Rv0569 [A8] CONSERVED HYPOTHETICAL PROTEIN -	1	2	2	2	2	2	2	5.9	5.9	5.9	34.431	322	4.5115e-06	768350	0.00446499	3.40579e-06
Rv0573c	1	1	1	FALSE	_	CONSERVED HYPOTHETICAL PROTEIN	Both	>MTC:Rv0573c [A8] CONSERVED HYPOTHETICAL PROTEIN -	1	1	1	1	1	1	1	3.1	3.1	3.1	56.953	521	0.0083835	337940	0.00196382	1.49795e-06
Rv0576	6	6	6	FALSE	_	PROBABLE TRANSCRIPTIONAL REGULATORY PROTEIN (POSSIBLY ARSR-FAMILY)	Both	>MTC:Rv0576 [A8] PROBABLE TRANSCRIPTIONAL REGULATORY PROTEIN (POSSIBLY ARSR-FAMILY) -	1	6	6	6	6	6	6	17.9	17.9	17.9	58.82	553	1.0928e-91	139910000	0.813037	0.000620165
Rv0577	5	5	5	FALSE	TB27.3	CONSERVED HYPOTHETICAL PROTEIN TB27.3	Both	>MTC:Rv0577 [A8] CONSERVED HYPOTHETICAL PROTEIN TB27.3 TB27.3	1	5	9	5	9	5	9	23.9	23.9	23.9	34.633	326	5.6591e-185	183180000	1.06448	0.000811964
Rv0580c	12	12	12	FALSE	_	CONSERVED HYPOTHETICAL PROTEIN	Both	>MTC:Rv0580c [A8] CONSERVED HYPOTHETICAL PROTEIN -	1	12	14	12	14	12	14	51.3	51.3	51.3	37.685	345	3.4234e-100	1142300000	6.63807	0.00506336
Rv0583c	5	5	5	FALSE	lpqN	PROBABLE CONSERVED LIPOPROTEIN LPQN	Both	>MTC:Rv0583c [A8] PROBABLE CONSERVED LIPOPROTEIN LPQN lpqN	1	5	5	5	5	5	5	27.6	27.6	27.6	30.704	297	2.3553e-30	66175000	0.384552	0.000293327
Rv0586	1	1	1	FALSE	_	PROBABLE TRANSCRIPTIONAL REGULATORY PROTEIN (GNTR-FAMILY)	H37Ra	>MTC:Rv0586 [A8] PROBABLE TRANSCRIPTIONAL REGULATORY PROTEIN (GNTR-FAMILY) -	1	1	1	1	1	1	1	3.3	3.3	3.3	29.944	272	0.021554	798070	3.52499e-06	2.33134e-09
Rv0595c	1	1	1	FALSE	_	CONSERVED HYPOTHETICAL PROTEIN WITH PIN DOMAIN	Both	>MTC:Rv0595c [A8] CONSERVED HYPOTHETICAL PROTEIN -	1	1	1	1	1	1	1	6.5	6.5	6.5	23.169	215	0.00020123	159860	0.000928969	7.08596e-07
Rv0596c	1	1	1	FALSE	_	CONSERVED HYPOTHETICAL PROTEIN	H37Ra	>MTC:Rv0596c [A8] CONSERVED HYPOTHETICAL PROTEIN -	1	1	1	1	1	1	1	8	8	8	19.099	175	1.2523e-05	22823	1.00807e-07	6.66712e-11
Rv0598c	1	1	1	FALSE	_	CONSERVED HYPOTHETICAL PROTEIN WITH PIN DOMAIN	Both	>MTC:Rv0598c [A8] CONSERVED HYPOTHETICAL PROTEIN -	1	1	1	1	1	1	1	5.6	5.6	5.6	18.842	177	2.4933e-05	2551400	0.0148265	1.13093e-05
Rv0604	5	5	5	FALSE	lpqO	PROBABLE CONSERVED LIPOPROTEIN LPQO	Both	>MTC:Rv0604 [A8] PROBABLE CONSERVED LIPOPROTEIN LPQO lpqO	1	5	7	5	7	5	7	14.2	14.2	14.2	74.054	723	4.3474e-39	57691000	0.335251	0.000255721
Rv0617	1	1	1	FALSE	_	CONSERVED HYPOTHETICAL PROTEIN WITH PIN DOMAIN	Both	>MTC:Rv0617 [A8] CONSERVED HYPOTHETICAL PROTEIN -	1	1	2	1	2	1	2	6.7	6.7	6.7	19.427	180	0.00022648	713730	0.00414759	3.16368e-06
Rv0623	1	1	1	FALSE	_	CONSERVED HYPOTHETICAL PROTEIN	Both	>MTC:Rv0623 [A8] CONSERVED HYPOTHETICAL PROTEIN -	1	1	1	1	1	1	1	12.5	12.5	12.5	12.093	112	1.2258e-09	1952100	0.0113439	8.65288e-06
Rv0624	1	1	1	FALSE	_	CONSERVED HYPOTHETICAL PROTEIN WITH PIN DOMAIN	Both	>MTC:Rv0624 [A8] CONSERVED HYPOTHETICAL PROTEIN -	1	1	1	1	1	1	1	4.5	4.5	4.5	21.626	201	0.021554	1940100	0.0112742	8.59969e-06
Rv0627	1	1	1	FALSE	_	CONSERVED HYPOTHETICAL PROTEIN WITH PIN DOMAIN	Both	>MTC:Rv0627 [A7] CONSERVED HYPOTHETICAL PROTEIN -	1	1	1	1	1	1	1	6	6	6	22.906	217	7.1065e-18	1597100	0.00928097	7.07931e-06
Rv0630c	2	2	2	FALSE	recB	PROBABLE EXONUCLEASE V (BETA CHAIN) RECB (EXODEOXYRIBONUCLEASE V BETA CHAIN)(EXODEOXYRIBONUCLEASE V POLYPEPTIDE) (CHI-SPECIFIC ENDONUCLEASE)	Both	>MTC:Rv0630c [A5] PROBABLE EXONUCLEASE V (BETA CHAIN) RECB (EXODEOXYRIBONUCLEASE V BETA CHAIN)(EXODEOXYRIBONUCLEASE V POLYPEPTIDE) (CHI-SPECIFIC ENDONUCLEASE) recB;>MTC:Mb0647c [A3] PROBABLE EXONUCLEASE V (BETA CHAIN) RECBA [FIRST PART] (EXODEOXYRIBONUCLEA	2	2	2	2	2	2	2	1.3	1.3	1.3	160.81	1483	8.7364e-06	642410	0.00373313	2.84755e-06
Rv0631c	1	1	1	FALSE	recC	PROBABLE EXONUCLEASE V (GAMMA CHAIN) RECC (EXODEOXYRIBONUCLEASE V GAMMA CHAIN)(EXODEOXYRIBONUCLEASE V POLYPEPTIDE)	H37Ra	>MTC:Rv0631c [A8] PROBABLE EXONUCLEASE V (GAMMA CHAIN) RECC (EXODEOXYRIBONUCLEASE V GAMMA CHAIN)(EXODEOXYRIBONUCLEASE V POLYPEPTIDE) recC	1	1	1	1	1	1	1	0.9	0.9	0.9	137.29	1266	0.0027636	73898	3.264e-07	2.15873e-10
Rv0632c	9	9	9	FALSE	echA3	PROBABLE ENOYL-COA HYDRATASE ECHA3 (ENOYL HYDRASE) (UNSATURATED ACYL-COA HYDRATASE) (CROTONASE)	Both	>MTC:Rv0632c [A8] PROBABLE ENOYL-CoA HYDRATASE ECHA3 (ENOYL HYDRASE) (UNSATURATED ACYL-CoA HYDRATASE) (CROTONASE) echA3	1	9	11	9	11	9	11	50.3	50.3	50.3	30.467	290	6.1214e-37	314760000	1.82911	0.00139521
Rv0633c	2	2	2	FALSE	_	POSSIBLE EXPORTED PROTEIN	Both	>MTC:Rv0633c [A8] POSSIBLE EXPORTED PROTEIN -	1	2	3	2	3	2	3	9.2	9.2	9.2	35.406	305	1.4512e-16	5198800	0.030211	2.30442e-05
Rv0634A	1	1	1	FALSE	_	HYPOTHETICAL PROTEIN	Both	>MTC:Rv0634A [A8] HYPOTHETICAL PROTEIN -	1	1	1	1	1	1	1	6.6	6.6	6.6	13.229	121	0.0054856	47478000	0.275901	0.000210451
Rv0634A	1	1	1	FALSE		HYPOTHETICAL PROTEIN	H37Ra	>MTC:Rv0634A [A8] HYPOTHETICAL PROTEIN -	1	1	1	1	1	1	1	6.6	6.6	6.6	13.229	121	0.0054856	47478000	0.000209705	1.38694e-07
Rv0634c	1	1	1	FALSE	_	POSSIBLE GLYOXALASE II (HYDROXYACYLGLUTATHIONE HYDROLASE) (GLX II)	Both	>MTC:Rv0634c [A8] POSSIBLE GLYOXALASE II (HYDROXYACYLGLUTATHIONE HYDROLASE) (GLX II) -	1	1	1	1	1	1	1	3.8	3.8	3.8	26.127	240	0.00020651	8752200	0.0508603	3.8795e-05
Rv0635	2	2	2	FALSE	_	CONSERVED HYPOTHETICAL PROTEIN	Both	>MTC:Rv0635 [A8] CONSERVED HYPOTHETICAL PROTEIN -	1	2	2	2	2	2	2	14.7	14.7	14.7	25.464	231	1.2668e-11	3080500	0.0179012	1.36546e-05
Rv0636	2	2	2	FALSE	_	SINGLE HOTDOG HYDRATASE	Both	>MTC:Rv0636 [A8] CONSERVED HYPOTHETICAL PROTEIN -	1	2	2	2	2	2	2	9.3	9.3	9.3	23.888	226	1.112e-08	33183000	0.192831	0.000147087
Rv0638	1	1	1	FALSE	secE1	PROBABLE PREPROTEIN TRANSLOCASE SECE1	Both	>MTC:Rv0638 [A8] PROBABLE PREPROTEIN TRANSLOCASE SECE1 secE1	1	1	1	1	1	1	1	5.9	5.9	5.9	22.601	221	1.0347e-09	3424200	0.0198985	1.51781e-05
Rv0639	7	7	7	FALSE	nusG	PROBABLE TRANSCRIPTION ANTITERMINATION PROTEIN NUSG	Both	>MTC:Rv0639 [A8] PROBABLE TRANSCRIPTION ANTITERMINATION PROTEIN NUSG nusG	1	7	8	7	8	7	8	31.6	31.6	31.6	26.098	244	1.2493e-42	349240000	2.02948	0.00154804
Rv0640	1	1	1	FALSE	rplK	PROBABLE 50S RIBOSOMAL PROTEIN L11 RPLK	Both	>MTC:Rv0640 [A8] PROBABLE 50S RIBOSOMAL PROTEIN L11 RPLK rplK	1	1	1	1	1	1	1	9.3	9.3	9.3	15.961	150	2.1483e-16	20441000	0.118786	9.06068e-05
Rv0641	2	2	2	FALSE	rplA	PROBABLE 50S RIBOSOMAL PROTEIN L1 RPLA	Both	>MTC:Rv0641 [A8] PROBABLE 50S RIBOSOMAL PROTEIN L1 RPLA rplA	1	2	2	2	2	2	2	9.9	9.9	9.9	27.644	263	1.5857e-22	13694000	0.0795778	6.07e-05
Rv0642c	3	3	2	FALSE	mmaA4	METHOXY MYCOLIC ACID SYNTHASE 4 MM	Both	>MTC:Rv0642c [A8] METHOXY MYCOLIC ACID SYNTHASE 4 MMAA4 (METHYL MYCOLIC ACID SYNTHASE 4) (MMA4) (HYDROXY MYCOLIC ACID SYNTHASE) mmaA4	1	3	3	3	3	2	2	9	9	6.8	55.403	498	8.6726e-34	15082000	0.0876436	6.68525e-05
Rv0644c	3	3	3	FALSE	mmaA2	METHOXY MYCOLIC ACID SYNTHASE 2 MM	Both	>MTC:Rv0644c [A8] METHOXY MYCOLIC ACID SYNTHASE 2 MMAA2 (METHYL MYCOLIC ACID SYNTHASE 2) (MMA2) (HYDROXY MYCOLIC ACID SYNTHASE) mmaA2	1	3	3	3	3	3	3	9.6	9.6	9.6	54.005	488	1.5831e-42	22512000	0.13082	9.97867e-05
Rv0645c	2	2	2	FALSE	mmaA1	METHOXY MYCOLIC ACID SYNTHASE 1 MM	Both	>MTC:Rv0645c [A8] METHOXY MYCOLIC ACID SYNTHASE 1 MMAA1 (METHYL MYCOLIC ACID SYNTHASE 1) (MMA1) (HYDROXY MYCOLIC ACID SYNTHASE) mmaA1	1	2	2	2	2	2	2	4.6	4.6	4.6	37.454	325	0.00022389	2042000	0.0118663	9.05137e-06
Rv0647c	1	1	1	FALSE	_	CONSERVED HYPOTHETICAL PROTEIN	Both	>MTC:Rv0647c [A8] CONSERVED HYPOTHETICAL PROTEIN -	1	1	1	1	1	1	1	1.6	1.6	1.6	63.867	578	0.021554	294830	0.0017133	1.30686e-06
Rv0651	6	6	6	FALSE	rplJ	PROBABLE 50S RIBOSOMAL PROTEIN L10 RPLJ	Both	>MTC:Rv0651 [A8] PROBABLE 50S RIBOSOMAL PROTEIN L10 RPLJ rplJ	1	6	6	6	6	6	6	28.3	28.3	28.3	24.666	237	8.0551e-56	428170000	2.48816	0.00189791
Rv0652	7	7	7	FALSE	rplL	PROBABLE 50S RIBOSOMAL PROTEIN L7/L12 RPLL (SA1)	Both	>MTC:Rv0652 [A8] PROBABLE 50S RIBOSOMAL PROTEIN L7/L12 RPLL (SA1) rplL	1	7	10	7	10	7	10	50.3	50.3	50.3	17.665	171	2.9807e-33	254180000	1.47708	0.00112668
Rv0654	17	17	17	FALSE	_	PROBABLE DIOXYGENASE	Both	>MTC:Rv0654 [A8] PROBABLE DIOXYGENASE -	1	17	18	17	18	17	18	44.8	44.8	44.8	55.242	504	1.8168e-160	449310000	2.611	0.00199161
Rv0655	5	5	5	FALSE	mkl	OSSIBLE RIBONUCLEOTIDE-TRANSPORT ATP-BINDING PROTEIN ABC TRANSPORTER MKL	Both	>MTC:Rv0655 [A8] POSSIBLE RIBONUCLEOTIDE-TRANSPORT ATP-BINDING PROTEIN ABC TRANSPORTER MKL mkl	1	5	5	5	5	5	5	16.9	16.9	16.9	56.665	528	1.8454e-31	45243000	0.262913	0.000200544
Rv0667	5	5	5	FALSE	rpoB	DNA-DIRECTED RNA POLYMERASE (BETA CHAIN) RPOB (TRANSCRIPTASE BETA CHAIN) (RNA POLYMERASE BETA SUBUNIT)	Both	>MTC:Rv0667 [A8] DNA-DIRECTED RNA POLYMERASE (BETA CHAIN) RPOB (TRANSCRIPTASE BETA CHAIN) (RNA POLYMERASE BETA SUBUNIT) rpoB	1	5	6	5	6	5	6	3.5	3.5	3.5	152.99	1399	1.7097e-21	9774600	0.0568016	4.33269e-05
Rv0668	7	7	7	FALSE	rpoC	DNA-DIRECTED RNA POLYMERASE (BETA' CHAIN) RPOC (TRANSCRIPTASE BETA' CHAIN) (RNA POLYMERASE BETA' SUBUNIT).	Both	>MTC:Rv0668 [A8] DNA-DIRECTED RNA POLYMERASE (BETA' CHAIN) RPOC (TRANSCRIPTASE BETA' CHAIN) (RNA POLYMERASE BETA' SUBUNIT). rpoC	1	7	7	7	7	7	7	5.4	5.4	5.4	154.2	1386	2.2139e-28	11255000	0.0654044	4.98889e-05
Rv0669c	11	11	11	FALSE	_	POSSIBLE HYDROLASE	Both	>MTC:Rv0669c [A7] POSSIBLE HYDROLASE -	1	11	12	11	12	11	12	15.6	15.6	15.6	83.593	782	1.589e-107	207690000	1.20692	0.000920607
Rv0670	2	2	2	FALSE	end	ROBABLE ENDONUCLEASE IV END (ENDODEOXYRIBONUCLEASE IV) (APURINASE)	Both	>MTC:Rv0670 [A8] PROBABLE ENDONUCLEASE IV END (ENDODEOXYRIBONUCLEASE IV) (APURINASE) end	1	2	2	2	2	2	2	10.1	10.1	10.1	38.476	367	3.3481e-22	11244000	0.0653405	4.98402e-05
Rv0675	10	10	10	FALSE	echA5	PROBABLE ENOYL-COA HYDRATASE ECHA5 (ENOYL HYDRASE) (UNSATURATED ACYL-COA HYDRATASE) (CROTONASE)	Both	>MTC:Rv0675 [A8] PROBABLE ENOYL-CoA HYDRATASE ECHA5 (ENOYL HYDRASE) (UNSATURATED ACYL-CoA HYDRATASE) (CROTONASE) echA5	1	10	13	10	13	10	13	42.9	42.9	42.9	33.187	317	1.3863e-73	311990000	1.81302	0.00138293
Rv0676c	2	2	2	FALSE	mmpL5	PROBABLE CONSERVED TRANSMEMBRANE TRANSPORT PROTEIN MMPL5	Both	>MTC:Rv0676c [A8] PROBABLE CONSERVED TRANSMEMBRANE TRANSPORT PROTEIN MMPL5 mmpL5	1	2	3	2	3	2	3	2.5	2.5	2.5	124.2	1142	1.666e-39	3847500	0.0223584	1.70544e-05
Rv0677c	2	2	2	FALSE	mmpS5	POSSIBLE CONSERVED MEMBRANE PROTEIN MMPS5	Both	>MTC:Rv0677c [A8] POSSIBLE CONSERVED MEMBRANE PROTEIN MMPS5 mmpS5	1	2	2	2	2	2	2	6	6	6	44.792	418	2.241e-12	87342000	0.507557	0.000387152
Rv0678	3	3	3	FALSE	_	CONSERVED HYPOTHETICAL PROTEIN	Both	>MTC:Rv0678 [A8] CONSERVED HYPOTHETICAL PROTEIN -	1	3	3	3	3	3	3	8.2	8.2	8.2	46.498	426	4.2397e-28	9564500	0.0555807	4.23956e-05
Rv0679c	2	2	2	FALSE	_	CONSERVED HYPOTHETICAL THREONINE RICH PROTEIN	Both	>MTC:Rv0679c [A8] CONSERVED HYPOTHETICAL THREONINE RICH PROTEIN -	1	2	2	2	2	2	2	14.4	14.4	14.4	18.882	188	4.2286e-20	182170000	1.05862	0.000807487
Rv0680c	1	1	1	FALSE	_	PROBABLE CONSERVED TRANSMEMBRANE PROTEIN	Both	>MTC:Rv0680c [A8] PROBABLE CONSERVED TRANSMEMBRANE PROTEIN -	1	1	1	1	1	1	1	3.9	3.9	3.9	23.518	231	0.0095858	311470	0.00181	1.38062e-06
Rv0682	1	1	1	FALSE	rpsL	PROBABLE 30S RIBOSOMAL PROTEIN S12 RPSL	Both	>MTC:Rv0682 [A8] PROBABLE 30S RIBOSOMAL PROTEIN S12 RPSL rpsL	1	1	1	1	1	1	1	16.6	16.6	16.6	16.109	145	3.4873e-05	974850	0.00566499	4.32112e-06
Rv0683	2	2	2	FALSE	rpsG	PROBABLE 30S RIBOSOMAL PROTEIN S7 RPSG	Both	>MTC:Rv0683 [A8] PROBABLE 30S RIBOSOMAL PROTEIN S7 RPSG rpsG	1	2	2	2	2	2	2	13.3	13.3	13.3	22.646	203	1.3351e-37	53314000	0.309815	0.00023632
Rv0684	7	7	7	FALSE	fusA1	PROBABLE ELONGATION FACTOR G FUSA1 (EF-G)	Both	>MTC:Rv0684 [A8] PROBABLE ELONGATION FACTOR G FUSA1 (EF-G) fusA1	1	7	7	7	7	7	7	14.3	14.3	14.3	82.142	748	1.1212e-92	19882000	0.115537	8.8129e-05
Rv0685	17	17	17	FALSE	tuf	ROBABLE IRON-REGULATED ELONGATION FACTOR TU TUF (EF-TU)	Both	>MTC:Rv0685 [A8] PROBABLE IRON-REGULATED ELONGATION FACTOR TU TUF (EF-TU) tuf	1	17	23	17	23	17	23	53.8	53.8	53.8	44.39	403	1.862e-219	1356300000	7.88165	0.00601194
Rv0686	8	8	8	FALSE	_	PROBABLE MEMBRANE PROTEIN	Both	>MTC:Rv0686 [A8] PROBABLE MEMBRANE PROTEIN -	1	8	9	8	9	8	9	36.2	36.2	36.2	36.43	343	2.4775e-103	82515000	0.479506	0.000365756
Rv0688	1	1	1	FALSE	_	PUTATIVE FERREDOXIN REDUCTASE	Both	>MTC:Rv0688 [A8] PUTATIVE FERREDOXIN REDUCTASE -	1	1	1	1	1	1	1	3.4	3.4	3.4	49.495	472	5.6591e-19	3425200	0.0199043	1.51825e-05
Rv0694	1	1	1	FALSE	lldD1	POSSIBLE L-LACTATE DEHYDROGENASE (CYTOCHROME) LLDD1	Both	>MTC:Rv0694 [A8] POSSIBLE L-LACTATE DEHYDROGENASE (CYTOCHROME) LLDD1 lldD1	1	1	1	1	1	1	1	2	2	2	52.594	500	0.03781	358180	0.00208143	1.58767e-06
Rv0700	3	3	3	FALSE	rpsJ	30S RIBOSOMAL PROTEIN S10 RPSJ (TRANSCRIPTION ANTITERMINATION FACTOR NUSE)	Both	>MTC:Rv0700 [A8] 30S RIBOSOMAL PROTEIN S10 RPSJ (TRANSCRIPTION ANTITERMINATION FACTOR NUSE) rpsJ	1	3	3	3	3	3	3	26.7	26.7	26.7	13.294	120	1.1146e-09	32385000	0.188194	0.00014355
Rv0701	1	1	1	FALSE	rplC	PROBABLE 50S RIBOSOMAL PROTEIN L3 RPLC	Both	>MTC:Rv0701 [A8] PROBABLE 50S RIBOSOMAL PROTEIN L3 RPLC rplC	1	1	1	1	1	1	1	3.2	3.2	3.2	26.838	251	0.0054856	1523200	0.00885153	6.75174e-06
Rv0702	1	1	1	FALSE	rplD	PROBABLE 50S RIBOSOMAL PROTEIN L4 RPLD	Both	>MTC:Rv0702 [A8] PROBABLE 50S RIBOSOMAL PROTEIN L4 RPLD rplD	1	1	1	1	1	1	1	3.7	3.7	3.7	26.098	246	0.00020651	4503000	0.0261676	1.996e-05
Rv0703	2	2	2	FALSE	rplW	PROBABLE 50S RIBOSOMAL PROTEIN L23 RPLW	Both	>MTC:Rv0703 [A8] PROBABLE 50S RIBOSOMAL PROTEIN L23 RPLW rplW	1	2	2	2	2	2	2	32.9	32.9	32.9	16.952	158	4.7632e-06	1729800	0.0100521	7.66751e-06
Rv0704	1	1	1	FALSE	rplB	PROBABLE 50S RIBOSOMAL PROTEIN L2 RPLB	H37Ra	>MTC:Rv0704 [A8] PROBABLE 50S ribosomal protein L2 RPLB rplB	1	1	1	1	1	1	1	3.9	3.9	3.9	30.805	282	1.9086e-05	14775000	6.52596e-05	4.31611e-08
Rv0705	1	1	1	FALSE	rpsS	ROBABLE 30S RIBOSOMAL PROTEIN S19 RPSS	Both	>MTC:Rv0705 [A8] PROBABLE 30S RIBOSOMAL PROTEIN S19 RPSS rpsS	1	1	1	1	1	1	1	8.4	8.4	8.4	11.002	95	0.0029095	63574000	0.369437	0.000281798
Rv0706	2	2	2	FALSE	rplV	PROBABLE 50S RIBOSOMAL PROTEIN L22 RPLV	Both	>MTC:Rv0706 [A8] PROBABLE 50S RIBOSOMAL PROTEIN L22 RPLV rplV	1	2	2	2	2	2	2	9.2	9.2	9.2	24.43	238	2.1078e-13	5152400	0.0299413	2.28385e-05
Rv0707	2	2	2	FALSE	rpsC	PROBABLE 30S RIBOSOMAL PROTEIN S3 RPSC	Both	>MTC:Rv0707 [A8] PROBABLE 30S RIBOSOMAL PROTEIN S3 RPSC rpsC	1	2	2	2	2	2	2	8.1	8.1	8.1	33.567	307	1.9542e-05	2632900	0.0153002	1.16706e-05
Rv0708	2	2	2	FALSE	rplP	PROBABLE 50S RIBOSOMAL PROTEIN L16 RPLP	Both	>MTC:Rv0708 [A8] PROBABLE 50S RIBOSOMAL PROTEIN L16 RPLP rplP	1	2	2	2	2	2	2	19.4	19.4	19.4	15.805	139	1.6838e-16	20039000	0.116449	8.88249e-05
Rv0709	1	1	1	FALSE	rpmC	ROBABLE 50S RIBOSOMAL PROTEIN L29 RPMC	Both	>MTC:Rv0709 [A8] PROBABLE 50S RIBOSOMAL PROTEIN L29 RPMC rpmC	1	1	1	1	1	1	1	20.3	20.3	20.3	16.344	148	2.4933e-05	16405000	0.0953318	7.27168e-05
Rv0710	2	2	2	FALSE	rpsQ	PROBABLE 30S RIBOSOMAL PROTEIN S17 RPSQ	Both	>MTC:Rv0710 [A8] PROBABLE 30S RIBOSOMAL PROTEIN S17 RPSQ rpsQ	1	2	3	2	3	2	3	13.8	13.8	13.8	16.918	159	1.4791e-10	18567000	0.107895	8.23001e-05
Rv0711	5	5	5	FALSE	atsA	POSSIBLE ARYLSULFATASE ATSA (ARYL-SULFATE SULPHOHYDROLASE) (ARYLSULPHATASE)	Both	>MTC:Rv0711 [A8] POSSIBLE ARYLSULFATASE ATSA (ARYL-SULFATE SULPHOHYDROLASE) (ARYLSULPHATASE) atsA	1	5	7	5	7	5	7	5.9	5.9	5.9	107.31	987	8.1341e-47	12199000	0.0708901	5.40733e-05
Rv0712	1	1	1	FALSE	_	CONSERVED HYPOTHETICAL PROTEIN	Both	>MTC:Rv0712 [A8] CONSERVED HYPOTHETICAL PROTEIN -	1	1	1	1	1	1	1	4	4	4	37.871	349	3.3691e-14	14118000	0.0820417	6.25795e-05
Rv0713	1	1	1	FALSE	_	PROBABLE CONSERVED TRANSMEMBRANE PROTEIN	H37Ra	>MTC:Rv0713 [A8] PROBABLE CONSERVED TRANSMEMBRANE PROTEIN -	1	1	1	1	1	1	1	4.3	4.3	4.3	39.639	375	9.6034e-06	1519400	6.71103e-06	4.43851e-09
Rv0714	1	1	1	FALSE	rplN	PROBABLE 50S RIBOSOMAL PROTEIN L14 RPLN	H37Ra	>MTC:Rv0714 [A8] PROBABLE 50S RIBOSOMAL PROTEIN L14 RPLN rplN	1	1	1	1	1	1	1	7.3	7.3	7.3	19.529	178	3.8394e-28	5532900	2.44382e-05	1.61629e-08
Rv0715	3	3	3	FALSE	rplX	PROBABLE 50S RIBOSOMAL PROTEIN L24 RPLX	H37Ra	>MTC:Rv0715 [A8] PROBABLE 50S RIBOSOMAL PROTEIN L24 RPLX rplX	1	3	3	3	3	3	3	22.9	22.9	22.9	11.475	105	5.5192e-10	47399000	0.000209356	1.38463e-07
Rv0716	6	6	6	FALSE	rplE	PROBABLE 50S RIBOSOMAL PROTEIN L5 RPLE	Both	>MTC:Rv0716 [A8] PROBABLE 50S RIBOSOMAL PROTEIN L5 RPLE rplE	1	6	8	6	8	6	8	27.1	27.1	27.1	33.194	299	8.7646e-81	146260000	0.849937	0.000648312
Rv0718	4	4	4	FALSE	rpsH	PROBABLE 30S RIBOSOMAL PROTEIN S8 RPSH	Both	>MTC:Rv0718 [A8] PROBABLE 30S RIBOSOMAL PROTEIN S8 RPSH rpsH	1	4	6	4	6	4	6	46.1	46.1	46.1	18.05	165	1.2735e-58	137250000	0.797579	0.000608375
Rv0719	4	4	4	FALSE	rplF	PROBABLE 50S RIBOSOMAL PROTEIN L6 RPLF	Both	>MTC:Rv0719 [A8] PROBABLE 50S RIBOSOMAL PROTEIN L6 RPLF rplF	1	4	4	4	4	4	4	32.2	32.2	32.2	19.808	183	7.0709e-19	20820000	0.120988	9.22868e-05
Rv0720	1	1	1	FALSE	rplR	PROBABLE 50S RIBOSOMAL PROTEIN L18 RPLR	Both	>MTC:Rv0720 [A8] PROBABLE 50S RIBOSOMAL PROTEIN L18 RPLR rplR	1	1	1	1	1	1	1	7.6	7.6	7.6	15.399	145	8.6051e-07	35027000	0.203547	0.000155261
Rv0721	1	1	1	FALSE	rpsE	PROBABLE 30S RIBOSOMAL PROTEIN S5 RPSE	Both	>MTC:Rv0721 [A8] PROBABLE 30S RIBOSOMAL PROTEIN S5 RPSE rpsE	1	1	1	1	1	1	1	3.4	3.4	3.4	32.782	320	0.057838	2368000	0.0137608	1.04964e-05
Rv0722	1	1	1	FALSE	rpmD	ROBABLE 50S RIBOSOMAL PROTEIN L30 RPMD	Both	>MTC:Rv0722 [A8] PROBABLE 50S RIBOSOMAL PROTEIN L30 RPMD rpmD	1	1	1	1	1	1	1	15.6	15.6	15.6	9.9996	90	9.71e-13	2442600	0.0141943	1.08271e-05
Rv0723	3	3	3	FALSE	rplO	PROBABLE 50S RIBOSOMAL PROTEIN L15 RPLO	Both	>MTC:Rv0723 [A8] PROBABLE 50S RIBOSOMAL PROTEIN L15 RPLO rplO	1	3	3	3	3	3	3	25.9	25.9	25.9	18.657	174	1.3701e-46	57977000	0.336912	0.000256989
Rv0724	4	4	4	FALSE	sppA	POSSIBLE PROTEASE IV SPPA (ENDOPEPTIDASE IV) (SIGNAL PEPTIDE PEPTIDASE)	Both	>MTC:Rv0724 [A8] POSSIBLE PROTEASE IV SPPA (ENDOPEPTIDASE IV) (SIGNAL PEPTIDE PEPTIDASE) sppA	1	4	4	4	4	4	4	7.8	7.8	7.8	76.955	727	2.0993e-45	30756000	0.178727	0.000136329
Rv0727c	4	4	4	FALSE	fucA	POSSIBLE L-FUCULOSE PHOSPHATE ALDOLASE FUCA (L-FUCULOSE-1-PHOSPHATE ALDOLASE)	Both	>MTC:Rv0727c [A8] POSSIBLE L-FUCULOSE PHOSPHATE ALDOLASE FUCA (L-FUCULOSE-1-PHOSPHATE ALDOLASE) fucA	1	4	4	4	4	4	4	21.7	21.7	21.7	43.271	414	9.8219e-74	34149000	0.198445	0.000151369
Rv0730	6	6	6	FALSE	_	GCN5-RELATED N-ACETYLTRANSFERASE	Both	>MTC:Rv0730 [A8] CONSERVED HYPOTHETICAL PROTEIN -	1	6	8	6	8	6	8	23.4	23.4	23.4	31.7	295	5.9663e-49	169920000	0.987429	0.000753188
Rv0731c	6	6	6	FALSE	_	CONSERVED HYPOTHETICAL PROTEIN. POSSIBLE S-ADENOSYLMETHIONINE-DEPENDENT METHYLTRANSFERASE.	Both	>MTC:Rv0731c [A8] CONSERVED HYPOTHETICAL PROTEIN -	1	6	6	6	6	6	6	22	22	22	43.691	404	3.0407e-85	135680000	0.788456	0.000601415
Rv0732	7	7	7	FALSE	secY	PROBABLE PREPROTEIN TRANSLOCASE SECY	Both	>MTC:Rv0732 [A8] PROBABLE PREPROTEIN TRANSLOCASE SECY secY	1	7	9	7	9	7	9	12.1	12.1	12.1	51.753	480	2.189e-36	106480000	0.61877	0.000471983
Rv0733	4	4	4	FALSE	adk	ROBABLE ADENYLATE KINASE ADK (ATP-AMP TRANSPHOSPHORYLASE)	Both	>MTC:Rv0733 [A8] PROBABLE ADENYLATE KINASE ADK (ATP-AMP TRANSPHOSPHORYLASE) adk	1	4	5	4	5	4	5	10.6	10.6	10.6	72.897	649	1.4264e-31	163040000	0.947448	0.000722691
Rv0734	5	5	5	FALSE	mapA	PROBABLE METHIONINE AMINOPEPTIDASE MAPA (MAP) (PEPTIDASE M) (METAP)	Both	>MTC:Rv0734 [A8] PROBABLE METHIONINE AMINOPEPTIDASE MAPA (MAP) (PEPTIDASE M) (MetAP) mapA	1	5	6	5	6	5	6	23.8	23.8	23.8	40.203	383	3.4301e-115	61012000	0.354549	0.000270442
Rv0738	2	2	2	FALSE	_	CONSERVED HYPOTHETICAL PROTEIN	Both	>MTC:Rv0738 [A8] CONSERVED HYPOTHETICAL PROTEIN -	1	2	2	2	2	2	2	22.5	22.5	22.5	25.116	240	1.1171e-18	12470000	0.0724649	5.52745e-05
Rv0740	1	1	1	FALSE	_	CONSERVED HYPOTHETICAL PROTEIN	Both	>MTC:Rv0740 [A8] CONSERVED HYPOTHETICAL PROTEIN -;>MTC:MT0765 [A1] hypothetical protein -	2	1	1	1	1	1	1	4.7	4.7	4.7	30.372	278	1.0347e-09	1953400	0.0113515	8.65864e-06
Rv0753c	1	1	1	FALSE	mmsA	PROBABLE METHYLMALONATE-SEMIALDEHYDE DEHYDROGENASE MMSA (METHYLMALONIC ACID SEMIALDEHYDE DEHYDROGENASE) (MMSDH)	Both	>MTC:Rv0753c [A8] PROBABLE METHYLMALONATE-SEMIALDEHYDE DEHYDROGENASE MMSA (METHYLMALONIC ACID SEMIALDEHYDE DEHYDROGENASE) (MMSDH) mmsA	1	1	1	1	1	1	1	1.9	1.9	1.9	76.369	721	0.00020123	1534900	0.00891952	6.8036e-06
Rv0756c	7	7	7	FALSE	_	HYPOTHETICAL PROTEIN	Both	>MTC:Rv0756c [A7] HYPOTHETICAL PROTEIN -	1	7	7	7	7	7	7	39.2	39.2	39.2	40.779	403	2.1236e-82	54415000	0.316213	0.0002412
Rv0757	1	1	1	FALSE	phoP	POSSIBLE TWO COMPONENT SYSTEM RESPONSE TRANSCRIPTIONAL POSITIVE REGULATOR PHOP	Both	>MTC:Rv0757 [A8] POSSIBLE TWO COMPONENT SYSTEM RESPONSE TRANSCRIPTIONAL POSITIVE REGULATOR PHOP phoP	1	1	1	1	1	1	1	3.2	3.2	3.2	48.184	441	2.6048e-07	468310	0.00272142	2.07583e-06
Rv0758	1	1	1	FALSE	phoR	POSSIBLE TWO COMPONENT SYSTEM RESPONSE SENSOR KINASE MEMBRANE ASSOCIATED PHOR	H37Ra	>MTC:Rv0758 [A8] POSSIBLE TWO COMPONENT SYSTEM RESPONSE SENSOR KINASE MEMBRANE ASSOCIATED PHOR phoR	1	1	1	1	1	1	1	2.1	2.1	2.1	65.919	619	1.5622e-11	1333500	5.88993e-06	3.89546e-09
Rv0760c	1	1	1	FALSE	_	CONSERVED HYPOTHETICAL PROTEIN	Both	>MTC:Rv0760c [A8] CONSERVED HYPOTHETICAL PROTEIN -	1	1	1	1	1	1	1	4.1	4.1	4.1	21.091	194	0.052116	3129600	0.0181865	1.38723e-05
Rv0761c	12	12	12	FALSE	adhB	POSSIBLE ZINC-CONTAINING ALCOHOL DEHYDROGENASE NAD DEPENDENT ADHB	Both	>MTC:Rv0761c [A8] POSSIBLE ZINC-CONTAINING ALCOHOL DEHYDROGENASE NAD DEPENDENT ADHB adhB	1	12	17	12	17	12	17	36.8	36.8	36.8	53.028	508	4.6731e-231	1299300000	7.55041	0.00575928
Rv0769	1	1	1	FALSE	_	PROBABLE DEHYDROGENASE/REDUCTASE	Both	>MTC:Rv0769 [A8] PROBABLE DEHYDROGENASE/REDUCTASE -	1	1	1	1	1	1	1	4.5	4.5	4.5	34.749	336	7.2013e-17	9457200	0.0549571	4.192e-05
Rv0770	1	1	1	FALSE	_	PROBABLE DEHYDROGENASE/REDUCTASE	H37Ra	>MTC:Rv0770 [A8] PROBABLE DEHYDROGENASE/REDUCTASE -	1	1	1	1	1	1	1	2.9	2.9	2.9	48.44	483	1.2258e-09	1005100	4.43942e-06	2.93612e-09
Rv0772	2	2	2	FALSE	purD	PROBABLE PHOSPHORIBOSYLAMINE--GLYCINE LIGASE PURD (GARS) (GLYCINAMIDE RIBONUCLEOTIDE SYNTHETASE) (PHOSPHORIBOSYLGLYCINAMIDE SYNTHETASE) (5'-PHOSPHORIBOSYLGLYCINAMIDE SYNTHETASE)	Both	>MTC:Rv0772 [A8] PROBABLE PHOSPHORIBOSYLAMINE--GLYCINE LIGASE PURD (GARS) (GLYCINAMIDE RIBONUCLEOTIDE SYNTHETASE) (PHOSPHORIBOSYLGLYCINAMIDE SYNTHETASE) (5'-PHOSPHORIBOSYLGLYCINAMIDE SYNTHETASE) purD	1	2	2	2	2	2	2	5.8	5.8	5.8	45.881	447	1.4644e-07	893540	0.00519249	3.96071e-06
Rv0773c	1	1	1	FALSE	ggtA	PROBABLE BIFUNCTIONAL ACYLASE GGTA: CEPHALOSPORIN ACYLASE (GL-7ACA ACYLASE) + GAMMA-GLUTAMYLTRANSPEPTIDASE (GGT)	Both	>MTC:Rv0773c [A8] PROBABLE BIFUNCTIONAL ACYLASE GGTA: CEPHALOSPORIN ACYLASE (GL-7ACA ACYLASE) + GAMMA-GLUTAMYLTRANSPEPTIDASE (GGT) ggtA	1	1	1	1	1	1	1	1.8	1.8	1.8	90.42	850	6.1989e-06	470060	0.00273158	2.08359e-06
Rv0785	1	1	1	FALSE	_	CONSERVED HYPOTHETICAL PROTEIN	Both	>MTC:Rv0785 [A8] CONSERVED HYPOTHETICAL PROTEIN -	1	1	1	1	1	1	1	1.3	1.3	1.3	79.402	754	1.1598e-11	4567800	0.0265441	2.02472e-05
Rv0786c	2	2	2	FALSE	_	CONSERVED HYPOTHETICAL PROTEIN	Both	>MTC:Rv0786c [A8] CONSERVED HYPOTHETICAL PROTEIN -	1	2	2	2	2	2	2	6.7	6.7	6.7	60.308	554	1.0403e-13	42942000	0.249542	0.000190345
Rv0788	1	1	1	FALSE	purQ	PROBABLE PHOSPHORIBOSYLFORMYLGLYCINAMIDINE SYNTHASE I PURG (FGAM SYNTHASE I)	Both	>MTC:Rv0788 [A8] PROBABLE PHOSPHORIBOSYLFORMYLGLYCINAMIDINE SYNTHASE I PURG (FGAM SYNTHASE I) purQ	1	1	1	1	1	1	1	4.1	4.1	4.1	30.79	293	0.018518	697870	0.00405542	3.09338e-06
Rv0791c	1	1	1	FALSE	_	CONSERVED HYPOTHETICAL PROTEIN	Both	>MTC:Rv0791c [A8] CONSERVED HYPOTHETICAL PROTEIN -	1	1	1	1	1	1	1	3.5	3.5	3.5	49.33	456	1.1704e-28	3365500	0.0195574	1.49179e-05
Rv0794c	8	8	8	FALSE	_	PROBABLE OXIDOREDUCTASE	Both	>MTC:Rv0794c [A7] PROBABLE OXIDOREDUCTASE -;>MTC:Rv0792c [A8] PROBABLE TRANSCRIPTIONAL REGULATORY PROTEIN (PROBABLY GNTR-FAMILY) -;>MTC:Mb0819c [A3] PROBABLE OXIDOREDUCTASE [FIRST PART] -	3	8	8	8	8	8	8	13.5	13.5	13.5	73.036	702	2.7255e-32	55107000	0.320235	0.000244267
Rv0795	1	1	1	FALSE	_	PUTATIVE TRANSPOSASE FOR INSERTION SEQUENCE ELEMENT IS6110 (FRAGMENT)	H37Ra	>MTC:Rv0795 [A71] PUTATIVE TRANSPOSASE FOR INSERTION SEQUENCE ELEMENT IS6110 (FRAGMENT) -	1	1	1	1	1	1	1	7.8	7.8	7.8	15.048	141	1.9086e-05	1111900	4.91115e-06	3.24811e-09
Rv0798c	11	11	11	FALSE	cfp29	29 KDA ANTIGEN CFP29	Both	>MTC:Rv0798c [A8] 29 KDa ANTIGEN CFP29 cfp29	1	11	12	11	12	11	12	52.1	52.1	52.1	39.541	363	1.8152e-216	405280000	2.35514	0.00179644
Rv0799c	5	5	5	FALSE	_	CONSERVED HYPOTHETICAL PROTEIN	Both	>MTC:Rv0799c [A8] CONSERVED HYPOTHETICAL PROTEIN -	1	5	6	5	6	5	6	18.6	18.6	18.6	37.338	345	1.0342e-70	37022000	0.21514	0.000164104
Rv0800	3	3	3	FALSE	pepC	PROBABLE AMINOPEPTIDASE PEPC	Both	>MTC:Rv0800 [A8] PROBABLE AMINOPEPTIDASE PEPC pepC	1	3	3	3	3	3	3	9.9	9.9	9.9	58.849	558	2.699e-25	19904000	0.115665	8.82265e-05
Rv0801	2	2	2	FALSE	_	CONSERVED HYPOTHETICAL PROTEIN	Both	>MTC:Rv0801 [A7] CONSERVED HYPOTHETICAL PROTEIN -	1	2	3	2	3	2	3	6	6	6	40.744	382	8.0198e-25	40842000	0.237339	0.000181036
Rv0803	3	3	3	FALSE	purL	PHOSPHORIBOSYLFORMYLGLYCINAMIDINE SYNTHASE II PURL (FGAM SYNTHASE II)	Both	>MTC:Rv0803 [A8] PHOSPHORIBOSYLFORMYLGLYCINAMIDINE SYNTHASE II PURL (FGAM SYNTHASE II) purL	1	3	3	3	3	3	3	4.5	4.5	4.5	91.626	871	2.6034e-79	1894900	0.0110115	8.39934e-06
Rv0807	4	4	4	FALSE	_	CONSERVED HYPOTHETICAL PROTEIN	Both	>MTC:Rv0807 [A8] CONSERVED HYPOTHETICAL PROTEIN -	1	4	4	4	4	4	4	42.3	42.3	42.3	13.537	130	6.7706e-32	8793900	0.0511026	3.89799e-05
Rv0809	1	1	1	FALSE	purM	PROBABLE PHOSPHORIBOSYLFORMYLGLYCINAMIDINE CYCLO-LIGASE PURM (AIRS) (PHOSPHORIBOSYL-AMINOIMIDAZOLE SYNTHETASE) (AIR SYNTHASE)	H37Ra	>MTC:Rv0809 [A8] PROBABLE PHOSPHORIBOSYLFORMYLGLYCINAMIDINE CYCLO-LIGASE PURM (AIRS) (PHOSPHORIBOSYL-AMINOIMIDAZOLE SYNTHETASE) (AIR SYNTHASE) purM	1	1	1	1	1	1	1	3.3	3.3	3.3	41.302	395	1.5622e-11	5710300	2.52218e-05	1.66811e-08
Rv0811c	2	2	2	FALSE	_	CONSERVED HYPOTHETICAL PROTEIN	Both	>MTC:Rv0811c [A8] CONSERVED HYPOTHETICAL PROTEIN -	1	2	2	2	2	2	2	4.7	4.7	4.7	47.311	448	5.3924e-11	3823600	0.0222195	1.69485e-05
Rv0812	2	2	2	FALSE	_	PROBABLE AMINO ACID AMINOTRANSFERASE	Both	>MTC:Rv0812 [A8] PROBABLE AMINO ACID AMINOTRANSFERASE -	1	2	2	2	2	2	2	8.4	8.4	8.4	55.958	534	1.9016e-09	7374400	0.0428537	3.26878e-05
Rv0813c	1	1	1	FALSE	_	CONSERVED HYPOTHETICAL PROTEIN	Both	>MTC:Rv0813c [A8] CONSERVED HYPOTHETICAL PROTEIN -	1	1	1	1	1	1	1	5.2	5.2	5.2	35.087	343	2.6507e-22	6274700	0.0364632	2.78132e-05
Rv0814c	4	4	4	FALSE	sseC2	CONSERVED HYPOTHETICAL PROTEIN SSEC2	Both	>MTC:Rv0814c [A13] CONSERVED HYPOTHETICAL PROTEIN SSEC2 sseC2	1	4	5	4	5	4	5	37.1	37.1	37.1	19.814	194	1.8082e-52	159930000	0.929376	0.000708906
Rv0815c	9	9	9	FALSE	cysA2	PROBABLE THIOSULFATE SULFURTRANSFERASE CYSA2 (RHODANESE-LIKE PROTEIN) (THIOSULFATE CYANIDE TRANSSULFURASE) (THIOSULFATE THIOTRANSFERASE)	Both	>MTC:Rv0815c [A13] PROBABLE THIOSULFATE SULFURTRANSFERASE CYSA2 (RHODANESE-LIKE PROTEIN) (THIOSULFATE CYANIDE TRANSSULFURASE) (THIOSULFATE THIOTRANSFERASE) cysA2;>MTC:Mb3144 [A3] PROBABLE THIOSULFATE SULFURTRANSFERASE CYSA3 (RHODANESE-LIKE PROTEIN) (THIOSU	2	9	10	9	10	9	10	33.2	33.2	33.2	45.71	416	4.3341e-50	216910000	1.26049	0.000961476
Rv0817c	1	1	1	FALSE	_	PROBABLE CONSERVED EXPORTED PROTEIN	Both	>MTC:Rv0817c [A8] PROBABLE CONSERVED EXPORTED PROTEIN -	1	1	1	1	1	1	1	3.2	3.2	3.2	29.86	283	0.00020651	2349500	0.0136533	1.04144e-05
Rv0824c	1	1	1	FALSE	desA1	PROBABLE ACYL-[ACYL-CARRIER PROTEIN] DESATURASE DESA1 (ACYL-[ACP] DESATURASE) (STEAROYL-ACP DESATURASE) (PROTEIN DES)	Both	>MTC:Rv0824c [A8] PROBABLE ACYL-[ACYL-CARRIER PROTEIN] DESATURASE DESA1 (ACYL-[ACP] DESATURASE) (STEAROYL-ACP DESATURASE) (PROTEIN DES) desA1	1	1	1	1	1	1	1	12.4	12.4	12.4	43.819	386	3.5036e-12	2165000	0.0125811	9.59658e-06
Rv0825c	1	1	1	FALSE	_	CONSERVED HYPOTHETICAL PROTEIN	H37Ra	>MTC:Rv0825c [A8] CONSERVED HYPOTHETICAL PROTEIN -	1	1	1	1	1	1	1	3.6	3.6	3.6	42.348	390	0.00020123	5606100	2.47616e-05	1.63767e-08
Rv0831c	7	7	7	FALSE	_	CONSERVED HYPOTHETICAL PROTEIN	Both	>MTC:Rv0831c [A8] CONSERVED HYPOTHETICAL PROTEIN -	1	7	7	7	7	7	7	21	21	21	45.378	415	1.9131e-70	224610000	1.30524	0.000995607
Rv0835	1	1	1	FALSE	lpqQ	POSSIBLE LIPOPROTEIN LPQQ	H37Ra	>MTC:Rv0835 [A8] POSSIBLE LIPOPROTEIN LPQQ lpqQ	1	1	1	1	1	1	1	2.4	2.4	2.4	47.553	449	0.0036509	7011700	3.09699e-05	2.04828e-08
Rv0844c	1	1	1	FALSE	narL	POSSIBLE NITRATE/NITRITE RESPONSE TRANSCRIPTIONAL REGULATORY PROTEIN NARL	H37Ra	>MTC:Rv0844c [A8] POSSIBLE NITRATE/NITRITE RESPONSE TRANSCRIPTIONAL REGULATORY PROTEIN NARL narL	1	1	1	1	1	1	1	3.7	3.7	3.7	31.04	294	0.057838	1123400	4.96194e-06	3.28171e-09
Rv0845	1	1	1	FALSE	_	POSSIBLE TWO COMPONENT SENSOR KINASE	H37Ra	>MTC:Rv0845 [A8] POSSIBLE TWO COMPONENT SENSOR KINASE -	1	1	1	1	1	1	1	2	2	2	65.056	608	1.1344e-05	427300	1.88734e-06	1.24824e-09
Rv0846c	9	9	9	FALSE	_	PROBABLE OXIDASE	Both	>MTC:Rv0846c [A8] PROBABLE OXIDASE -	1	9	10	9	10	9	10	25.1	25.1	25.1	62.843	586	7.656e-174	458700000	2.66557	0.00203323
Rv0851c	1	1	1	FALSE	_	PROBABLE SHORT-CHAIN TYPE DEHYDROGENASE/REDUCTASE	H37Ra	>MTC:Rv0851c [A8] PROBABLE SHORT-CHAIN TYPE DEHYDROGENASE/REDUCTASE -	1	1	1	1	1	1	1	2.8	2.8	2.8	44.616	430	1.1344e-05	39174	1.73027e-07	1.14436e-10
Rv0852	1	1	1	FALSE	fadD16	POSSIBLE FATTY-ACID-COA LIGASE FADD16 (FATTY-ACID-COA SYNTHETASE) (FATTY-ACID-COA SYNTHASE)	H37Ra	>MTC:Rv0852 [A8] POSSIBLE FATTY-ACID-CoA LIGASE FADD16 (FATTY-ACID-CoA SYNTHETASE) (FATTY-ACID-CoA SYNTHASE) fadD16	1	1	1	1	1	1	1	3.4	3.4	3.4	40.405	381	1.5622e-11	6906600	3.05057e-05	2.01757e-08
Rv0853c	6	6	6	FALSE	pdc	PROBABLE PYRUVATE OR INDOLE-3-PYRUVATE DECARBOXYLASE PDC	Both	>MTC:Rv0853c [A8] PROBABLE PYRUVATE OR INDOLE-3-PYRUVATE DECARBOXYLASE PDC pdc	1	6	6	6	6	6	6	12.8	12.8	12.8	75.329	713	8.1019e-59	143780000	0.835526	0.000637319
Rv0854	4	4	4	FALSE	_	CONSERVED HYPOTHETICAL PROTEIN	Both	>MTC:Rv0854 [A8] CONSERVED HYPOTHETICAL PROTEIN -	1	4	4	4	4	4	4	22	22	22	24.635	223	5.6034e-48	177350000	1.03061	0.000786122
Rv0858c	7	7	7	FALSE	_	PROBABLE AMINOTRANSFERASE	Both	>MTC:Rv0858c [A8] PROBABLE AMINOTRANSFERASE -	1	7	7	7	7	7	7	18	18	18	55.652	523	1.8624e-53	82424000	0.478977	0.000365353
Rv0859	4	4	4	FALSE	fadA	POSSIBLE ACYL-COA THIOLASE FADA	Both	>MTC:Rv0859 [A8] POSSIBLE ACYL-CoA THIOLASE FADA fadA	1	4	4	4	4	4	4	19.5	19.5	19.5	54.146	508	1.2337e-47	4459200	0.025913	1.97659e-05
Rv0860	8	8	8	FALSE	fadB	PROBABLE FATTY OXIDATION PROTEIN FADB	Both	>MTC:Rv0860 [A8] PROBABLE FATTY OXIDATION PROTEIN FADB fadB	1	8	9	8	9	8	9	11.5	11.5	11.5	95.792	907	7.9266e-40	52245000	0.303603	0.000231581
Rv0864	1	1	1	FALSE	moaC2	PROBABLE MOLYBDENUM COFACTOR BIOSYNTHESIS PROTEIN C 2 MOAC2	Both	>MTC:Rv0864 [A8] PROBABLE MOLYBDENUM COFACTOR BIOSYNTHESIS PROTEIN C 2 MOAC2 moaC2	1	1	1	1	1	1	1	6.9	6.9	6.9	24.029	233	0.0023863	1406200	0.00817163	6.23312e-06
Rv0865	1	1	1	FALSE	mog	ROBABLE MOLYBDOPTERIN BIOSYNTHESIS MOG PROTEIN	Both	>MTC:Rv0865 [A8] PROBABLE MOLYBDOPTERIN BIOSYNTHESIS MOG PROTEIN mog	1	1	1	1	1	1	1	7.3	7.3	7.3	19.567	192	2.1483e-16	17644000	0.102532	7.82088e-05
Rv0866	1	1	1	FALSE	moaE2	PROBABLE MOLYBDENUM COFACTOR BIOSYNTHESIS PROTEIN E2 MOAE2 (MOLYBDOPTERIN CONVERTING FACTOR LARGE SUBUNIT) (MOLYBDOPTERIN [MPT] CONVERTING FACTOR	Both	>MTC:Rv0866 [A8] PROBABLE MOLYBDENUM COFACTOR BIOSYNTHESIS PROTEIN E2 MOAE2 (MOLYBDOPTERIN CONVERTING FACTOR LARGE SUBUNIT) (MOLYBDOPTERIN [MPT] CONVERTING FACTOR, SUBUNIT 2) moaE2	1	1	1	1	1	1	1	6	6	6	23.512	217	1.5622e-11	2014200	0.0117048	8.92815e-06
Rv0870c	2	2	2	FALSE	_	POSSIBLE CONSERVED INTEGRAL MEMBRANE PROTEIN	Both	>MTC:Rv0870c [A8] POSSIBLE CONSERVED INTEGRAL MEMBRANE PROTEIN -	1	2	2	2	2	2	2	16.1	16.1	16.1	14.364	137	5.7608e-11	133900000	0.778112	0.000593525
Rv0871	3	3	3	FALSE	cspB	PROBABLE COLD SHOCK-LIKE PROTEIN B CSPB	Both	>MTC:Rv0871 [A8] PROBABLE COLD SHOCK-LIKE PROTEIN B CSPB cspB	1	3	3	3	3	3	3	14.8	14.8	14.8	22.664	210	1.1422e-10	59275000	0.344455	0.000262742
Rv0873	38	38	38	FALSE	fadE10	PROBABLE ACYL-COA DEHYDROGENASE FADE10	Both	>MTC:Rv0873 [A8] PROBABLE ACYL-CoA DEHYDROGENASE FADE10 fadE10	1	38	44	38	44	38	44	53.4	53.4	53.4	75.863	698	0	3491400000	20.289	0.015476
Rv0875c	1	1	1	FALSE	_	POSSIBLE CONSERVED EXPORTED PROTEIN	H37Ra	>MTC:Rv0875c [A8] POSSIBLE CONSERVED EXPORTED PROTEIN -	1	1	1	1	1	1	1	7.2	7.2	7.2	19.708	181	1.5622e-11	13303000	5.87579e-05	3.88611e-08
Rv0879c	1	1	1	FALSE	_	POSSIBLE CONSERVED TRANSMEMBRANE PROTEIN	Both	>MTC:Rv0879c [A8] POSSIBLE CONSERVED TRANSMEMBRANE PROTEIN -	1	1	1	1	1	1	1	6.8	6.8	6.8	19.951	192	1.6234e-13	26603000	0.154594	0.00011792
Rv0880	4	4	4	FALSE	_	POSSIBLE TRANSCRIPTIONAL REGULATORY PROTEIN (POSSIBLY MARR-FAMILY)	Both	>MTC:Rv0880 [A7] POSSIBLE TRANSCRIPTIONAL REGULATORY PROTEIN (POSSIBLY MARR-FAMILY) -	1	4	5	4	5	4	5	40.7	40.7	40.7	22.865	216	7.6984e-66	34835000	0.202431	0.00015441
Rv0884c	10	10	10	FALSE	serC	POSSIBLE PHOSPHOSERINE AMINOTRANSFERASE SERC (PSAT)	Both	>MTC:Rv0884c [A8] POSSIBLE PHOSPHOSERINE AMINOTRANSFERASE SERC (PSAT) serC	1	10	11	10	11	10	11	40.6	40.6	40.6	48.326	451	2.5105e-282	893790000	5.19394	0.00396181
Rv0888	3	3	3	FALSE	_	PROBABLE EXPORTED PROTEIN	Both	>MTC:Rv0888 [A8] PROBABLE EXPORTED PROTEIN -	1	3	3	3	3	3	3	8.5	8.5	8.5	62.371	590	2.5533e-74	23538000	0.136783	0.000104335
Rv0889c	3	3	3	FALSE	citA	PROBABLE CITRATE SYNTHASE II CITA	Both	>MTC:Rv0889c [A8] PROBABLE CITRATE SYNTHASE II CITA citA	1	3	5	3	5	3	5	7.4	7.4	7.4	48.511	457	1.2187e-18	23219000	0.134929	0.000102921
Rv0896	20	20	20	FALSE	gltA2	PROBABLE CITRATE SYNTHASE I GLTA2	Both	>MTC:Rv0896 [A8] PROBABLE CITRATE SYNTHASE I GLTA2 gltA2	1	20	22	20	22	20	22	46	46	46	70.425	645	7.7441e-188	968070000	5.62559	0.00429107
Rv0897c	3	3	3	FALSE	_	PROBABLE OXIDOREDUCTASE	Both	>MTC:Rv0897c [A8] PROBABLE OXIDOREDUCTASE -	1	3	3	3	3	3	3	4.3	4.3	4.3	87.345	828	9.5438e-15	36930000	0.214605	0.000163696
Rv0899	7	7	7	FALSE	ompA	OUTER MEMBRANE PROTEIN A OMPA	Both	>MTC:Rv0899 [A8] OUTER MEMBRANE PROTEIN A OMPA ompA	1	7	8	7	8	7	8	38.4	38.4	38.4	37.026	365	4.6456e-58	451480000	2.62361	0.00200123
Rv0901	2	2	2	FALSE	_	POSSIBLE CONSERVED EXPORTED OR MEMBRANE PROTEIN	Both	>MTC:Rv0901 [A8] POSSIBLE CONSERVED EXPORTED OR MEMBRANE PROTEIN -	1	2	2	2	2	2	2	8.7	8.7	8.7	36.511	334	2.4262e-30	456290000	2.65157	0.00202255
Rv0902c	3	3	3	FALSE	prrB	TWO COMPONENT SENSOR HISTIDINE KINASE PRRB	H37Ra	>MTC:Rv0902c [A8] TWO COMPONENT SENSOR HISTIDINE KINASE PRRB prrB	1	3	3	3	3	3	3	5.4	5.4	5.4	64.878	611	1.731e-20	6654000	2.939e-05	1.94378e-08
Rv0903c	1	1	1	FALSE	prrA	TWO COMPONENT RESPONSE TRANSCRIPTIONAL REGULATORY PROTEIN PRRA	Both	>MTC:Rv0903c [A8] TWO COMPONENT RESPONSE TRANSCRIPTIONAL REGULATORY PROTEIN PRRA prrA	1	1	1	1	1	1	1	3.4	3.4	3.4	31.229	296	0.03781	1562600	0.00908049	6.92638e-06
Rv0904c	2	2	2	FALSE	accD3	PUTATIVE ACETYL-COENZYME A CARBOXYLASE CARBOXYL TRANSFERASE (SUBUNIT BETA) ACCD3 (ACCASE BETA CHAIN)	Both	>MTC:Rv0904c [A8] PUTATIVE ACETYL-COENZYME A CARBOXYLASE CARBOXYL TRANSFERASE (SUBUNIT BETA) ACCD3 (ACCASE BETA CHAIN) accD3	1	2	2	2	2	2	2	6.7	6.7	6.7	54.404	519	7.4359e-07	3216200	0.0186898	1.42561e-05
Rv0905	2	2	2	FALSE	echA6	POSSIBLE ENOYL-COA HYDRATASE ECHA6 (ENOYL HYDRASE) (UNSATURATED ACYL-COA HYDRATASE) (CROTONASE)	Both	>MTC:Rv0905 [A8] POSSIBLE ENOYL-CoA HYDRATASE ECHA6 (ENOYL HYDRASE) (UNSATURATED ACYL-CoA HYDRATASE) (CROTONASE) echA6	1	2	2	2	2	2	2	10.5	10.5	10.5	30.682	287	1.1866e-45	21039000	0.122261	9.32575e-05
Rv0906	10	10	10	FALSE	_	CONSERVED HYPOTHETICAL PROTEIN	Both	>MTC:Rv0906 [A8] CONSERVED HYPOTHETICAL PROTEIN -	1	10	10	10	10	10	10	31.7	31.7	31.7	46.25	429	2.4072e-144	1169500000	6.79613	0.00518393
Rv0907	3	3	3	FALSE	_	CONSERVED HYPOTHETICAL PROTEIN	Both	>MTC:Rv0907 [A8] CONSERVED HYPOTHETICAL PROTEIN -	1	3	3	3	3	3	3	8.2	8.2	8.2	97.819	947	4.293e-23	37072000	0.215431	0.000164325
Rv0908	2	2	2	FALSE	ctpE	PROBABLE METAL CATION TRANSPORTER ATPASE P-TYPE CTPE	Both	>MTC:Rv0908 [A8] PROBABLE METAL CATION TRANSPORTER ATPASE P-TYPE CTPE ctpE	1	2	2	2	2	2	2	1.7	1.7	1.7	120.69	1126	9.8657e-10	1359200	0.0078985	6.02479e-06
Rv0911	1	1	1	FALSE	_	CONSERVED HYPOTHETICAL PROTEIN	Both	>MTC:Rv0911 [A8] CONSERVED HYPOTHETICAL PROTEIN -	1	1	1	1	1	1	1	6	6	6	34.033	319	6.3835e-05	161900	0.000940824	7.17638e-07
Rv0917	1	1	1	FALSE	betP	POSSIBLE GLYCINE BETAINE TRANSPORT INTEGRAL MEMBRANE PROTEIN BETP	Both	>MTC:Rv0917 [A8] POSSIBLE GLYCINE BETAINE TRANSPORT INTEGRAL MEMBRANE PROTEIN BETP betP	1	1	1	1	1	1	1	1.5	1.5	1.5	64.584	599	0.021554	1628200	0.0094617	7.21716e-06
Rv0918	1	1	1	FALSE	_	CONSERVED HYPOTHETICAL PROTEIN	Both	>MTC:Rv0918 [A8] CONSERVED HYPOTHETICAL PROTEIN -	1	1	1	1	1	1	1	3.4	3.4	3.4	31.293	294	1.8171e-07	7252700	0.0421465	3.21483e-05
Rv0922	1	1	1	FALSE	_	POSSIBLE TRANSPOSASE	H37Ra	>MTC:Rv0922 [A8] POSSIBLE TRANSPOSASE -	1	1	1	1	1	1	1	3.2	3.2	3.2	59.97	555	0.099143	60158	2.65712e-07	1.75735e-10
Rv0925c	7	7	7	FALSE	_	CONSERVED HYPOTHETICAL PROTEIN	Both	>MTC:Rv0925c [A7] CONSERVED HYPOTHETICAL PROTEIN -;>MTC:Rv0924c [A8] DIVALENT CATION-TRANSPORT INTEGRAL MEMBRANE PROTEIN MNTH (BRAMP) (MRAMP) mntH	2	7	9	7	9	7	9	33	33	33	31.031	285	3.785e-112	212730000	1.2362	0.000942947
Rv0927c	3	3	3	FALSE	_	PROBABLE SHORT-CHAIN TYPE DEHYDROGENASE/REDUCTASE	Both	>MTC:Rv0927c [A8] PROBABLE SHORT-CHAIN TYPE DEHYDROGENASE/REDUCTASE -	1	3	3	3	3	3	3	18.7	18.7	18.7	35.165	337	7.7868e-17	2090700	0.0121494	9.26724e-06
Rv0928	11	11	11	FALSE	pstS3	PERIPLASMIC PHOSPHATE-BINDING LIPOPROTEIN PSTS3 (PBP-3) (PSTS3) (PHOS1)	Both	>MTC:Rv0928 [A8] PERIPLASMIC PHOSPHATE-BINDING LIPOPROTEIN PSTS3 (PBP-3) (PSTS3) (PHOS1) pstS3	1	11	12	11	12	11	12	29.2	29.2	29.2	45.606	448	3.6526e-94	2025600000	11.771	0.00897868
Rv0929	1	1	1	FALSE	pstC2	PHOSPHATE-TRANSPORT INTEGRAL MEMBRANE ABC TRANSPORTER PSTC2	H37Ra	>MTC:Rv0929 [A8] PHOSPHATE-TRANSPORT INTEGRAL MEMBRANE ABC TRANSPORTER PSTC2 pstC2	1	1	1	1	1	1	1	2.5	2.5	2.5	38.235	363	0.0041928	190470	8.41286e-07	5.56406e-10
Rv0931c	11	11	11	FALSE	pknD	TRANSMEMBRANE SERINE/THREONINE-PROTEIN KINASE D PKND (PROTEIN KINASE D) (STPK D)	Both	>MTC:Rv0931c [A8] TRANSMEMBRANE SERINE/THREONINE-PROTEIN KINASE D PKND (PROTEIN KINASE D) (STPK D) pknD;>MTC:Mb0955c [A3] TRANSMEMBRANE SERINE/THREONINE-PROTEIN KINASE D PKNDa [FIRST PART] (PROTEIN KINASE D) (STPK D) pknDa	2	11	12	11	12	11	12	29.7	29.7	29.7	87.118	845	1.5338e-154	670440000	3.89602	0.00297179
Rv0932c	10	10	10	FALSE	pstS2	PERIPLASMIC PHOSPHATE-BINDING LIPOPROTEIN PSTS2 (PBP-2) (PSTS2)	Both	>MTC:Rv0932c [A8] PERIPLASMIC PHOSPHATE-BINDING LIPOPROTEIN PSTS2 (PBP-2) (PSTS2) pstS2	1	10	16	10	16	10	16	47.9	47.9	47.9	43.923	426	1.0427e-166	2267900000	13.1791	0.0100527
Rv0933	1	1	1	FALSE	pstB	PHOSPHATE-TRANSPORT ATP-BINDING PROTEIN ABC TRANSPORTER PSTB	Both	>MTC:Rv0933 [A8] PHOSPHATE-TRANSPORT ATP-BINDING PROTEIN ABC TRANSPORTER PSTB pstB	1	1	1	1	1	1	1	3	3	3	38.78	367	6.6946e-05	155590	0.000904155	6.89668e-07
Rv0934	10	10	10	FALSE	pstS1	PERIPLASMIC PHOSPHATE-BINDING LIPOPROTEIN PSTS1 (PBP-1) (PSTS1)	Both	>MTC:Rv0934 [A8] PERIPLASMIC PHOSPHATE-BINDING LIPOPROTEIN PSTS1 (PBP-1) (PSTS1) pstS1	1	10	14	10	14	10	14	40.9	40.9	40.9	48.092	467	1.9835e-161	3182600000	18.4945	0.0141072
Rv0936	2	2	2	FALSE	pstA2	PHOSPHATE-TRANSPORT INTEGRAL MEMBRANE ABC TRANSPORTER PSTA2	Both	>MTC:Rv0936 [A8] PHOSPHATE-TRANSPORT INTEGRAL MEMBRANE ABC TRANSPORTER PSTA2 pstA2	1	2	2	2	2	2	2	8	8	8	38.86	364	7.1907e-17	11352000	0.0659681	5.03189e-05
Rv0939	1	1	1	FALSE	_	POSSIBLE BIFUNCTIONAL ENZYME: 2-HYDROXYHEPTA-2	H37Ra	>MTC:Rv0939 [A8] POSSIBLE BIFUNCTIONAL ENZYME: 2-HYDROXYHEPTA-2,4-DIENE-1,7-DIOATE ISOMERASE (HHDD ISOMERASE) + CYCLASE/DEHYDRASE -	1	1	1	1	1	1	1	1.8	1.8	1.8	71.493	663	0.00022648	183940	8.12444e-07	5.3733e-10
Rv0940c	1	1	1	FALSE	_	POSSIBLE OXIDOREDUCTASE	H37Ra	>MTC:Rv0940c [A8] POSSIBLE OXIDOREDUCTASE -	1	1	1	1	1	1	1	3.4	3.4	3.4	39.495	357	0.00022648	1509500	6.6673e-06	4.40959e-09
Rv0946c	3	3	3	FALSE	pgi	PROBABLE GLUCOSE-6-PHOSPHATE ISOMERASE PGI (GPI) (PHOSPHOGLUCOSE ISOMERASE) (PHOSPHOHEXOSE ISOMERASE) (PHI)	Both	>MTC:Rv0946c [A8] PROBABLE GLUCOSE-6-PHOSPHATE ISOMERASE PGI (GPI) (PHOSPHOGLUCOSE ISOMERASE) (PHOSPHOHEXOSE ISOMERASE) (PHI) pgi	1	3	3	3	3	3	3	6.5	6.5	6.5	64.488	597	4.0637e-28	4039700	0.0234753	1.79064e-05
Rv0951	10	10	10	FALSE	sucC	PROBABLE SUCCINYL-COA SYNTHETASE (BETA CHAIN) SUCC (SCS-BETA)	Both	>MTC:Rv0951 [A8] PROBABLE SUCCINYL-CoA SYNTHETASE (BETA CHAIN) SUCC (SCS-BETA) sucC	1	10	13	10	13	10	13	26.7	26.7	26.7	53.293	506	2.0798e-93	465160000	2.70311	0.00206187
Rv0952	5	5	5	FALSE	sucD	PROBABLE SUCCINYL-COA SYNTHETASE (ALPHA CHAIN) SUCD (SCS-ALPHA)	Both	>MTC:Rv0952 [A8] PROBABLE SUCCINYL-CoA SYNTHETASE (ALPHA CHAIN) SUCD (SCS-ALPHA) sucD	1	5	5	5	5	5	5	16.5	16.5	16.5	38.058	369	4.8986e-30	10593000	0.0615574	4.69545e-05
Rv0953c	5	5	5	FALSE	_	POSSIBLE OXIDOREDUCTASE	Both	>MTC:Rv0953c [A8] POSSIBLE OXIDOREDUCTASE -	1	5	6	5	6	5	6	13.2	13.2	13.2	59.672	560	1.1483e-76	31636000	0.183841	0.00014023
Rv0954	1	1	1	FALSE	_	PROBABLE CONSERVED TRANSMEMBRANE PROTEIN	Both	>MTC:Rv0954 [A8] PROBABLE CONSERVED TRANSMEMBRANE PROTEIN -	1	1	1	1	1	1	1	2.8	2.8	2.8	31.748	320	0.00020651	1299400000	7.551	0.00575972
Rv0955	1	1	1	FALSE	_	PROBABLE CONSERVED INTEGRAL MEMBRANE PROTEIN	H37Ra	>MTC:Rv0955 [A8] PROBABLE CONSERVED INTEGRAL MEMBRANE PROTEIN -	1	1	1	1	1	1	1	2.4	2.4	2.4	49.611	491	0.077134	6310400	2.78724e-05	1.84341e-08
Rv0967	1	1	1	FALSE	_	CONSERVED HYPOTHETICAL PROTEIN	H37Ra	>MTC:Rv0967 [A8] CONSERVED HYPOTHETICAL PROTEIN -	1	1	1	1	1	1	1	7.9	7.9	7.9	14.703	139	0.0015506	1076000	4.75258e-06	3.14324e-09
Rv0968	5	5	5	FALSE	_	CONSERVED HYPOTHETICAL PROTEIN	Both	>MTC:Rv0968 [A8] CONSERVED HYPOTHETICAL PROTEIN -	1	5	6	5	6	5	6	48.9	48.9	48.9	24.455	237	1.8282e-89	263470000	1.53106	0.00116786
Rv0969	2	2	2	FALSE	ctpV	PROBABLE METAL CATION TRANSPORTER P-TYPE ATPASE CTPV	Both	>MTC:Rv0969 [A8] PROBABLE METAL CATION TRANSPORTER P-TYPE ATPASE CTPV ctpV	1	2	2	2	2	2	2	2.7	2.7	2.7	96.533	929	6.8416e-11	1152700	0.0066985	5.10946e-06
Rv0972c	1	1	1	FALSE	fadE12	PROBABLE ACYL-COA DEHYDROGENASE FADE12	Both	>MTC:Rv0972c [A8] PROBABLE ACYL-CoA DEHYDROGENASE FADE12 fadE12	1	1	1	1	1	1	1	4.3	4.3	4.3	62.545	578	0.010148	1009200	0.0058646	4.47338e-06
Rv0979A	1	1	1	FALSE	rpmF	PROBABLE 50S RIBOSOMAL PROTEIN L32 RPMF	Both	>MTC:Rv0979A [A8] PROBABLE 50S RIBOSOMAL PROTEIN L32 RPMF rpmF	1	1	1	1	1	1	1	3.7	3.7	3.7	26.563	241	0.0062445	2173800	0.0126323	9.63559e-06
Rv0983	4	4	4	FALSE	pepD	PROBABLE SERINE PROTEASE PEPD (SERINE PROTEINASE) (MTB32B)	Both	>MTC:Rv0983 [A8] PROBABLE SERINE PROTEASE PEPD (SERINE PROTEINASE) (MTB32B) pepD	1	4	5	4	5	4	5	10.8	10.8	10.8	73.703	716	7.3852e-59	39460000	0.229308	0.00017491
Rv0984	4	4	4	FALSE	moaB2	POSSIBLE PTERIN-4-ALPHA-CARBINOLAMINE DEHYDRATASE MOAB2 (PHS) (4-ALPHAHYDROXY-TETRAHYDROPTERIN DEHYDRATASE) (PTERIN-4-A-CARBINOLAMINE DEHYDRATASE) (PHENYLALANINE HYDROXYLASE-STIMULATING PROTEIN) (PHS) (PTERIN CARBINOLAMINE DEHYDRATASE) (PCD)	Both	>MTC:Rv0984 [A8] POSSIBLE PTERIN-4-ALPHA-CARBINOLAMINE DEHYDRATASE MOAB2 (PHS) (4-ALPHA-HYDROXY-TETRAHYDROPTERIN DEHYDRATASE) (PTERIN-4-A-CARBINOLAMINE DEHYDRATASE) (PHENYLALANINE HYDROXYLASE-STIMULATING PROTEIN) (PHS) (PTERIN CARBINOLAMINE DEHYDRATASE) (P	1	4	5	4	5	4	5	20.5	20.5	20.5	23.512	234	1.5789e-77	157720000	0.916533	0.00069911
Rv0985c	4	4	4	FALSE	mscL	POSSIBLE LARGE-CONDUCTANCE ION MECHANOSENSITIVE CHANNEL MSCL	Both	>MTC:Rv0985c [A8] POSSIBLE LARGE-CONDUCTANCE ION MECHANOSENSITIVE CHANNEL MSCL mscL	1	4	4	4	4	4	4	28.2	28.2	28.2	19.845	188	2.2576e-50	234760000	1.36422	0.0010406
Rv0991c	1	1	1	FALSE	_	CONSERVED HYPOTHETICAL SERINE RICH PROTEIN	Both	>MTC:Rv0991c [A8] CONSERVED HYPOTHETICAL SERINE RICH PROTEIN -	1	1	1	1	1	1	1	3.9	3.9	3.9	28.082	259	0.0028173	616530	0.00358274	2.73283e-06
Rv0999	1	1	1	FALSE	_	HYPOTHETICAL PROTEIN	Both	>MTC:Rv0999 [A8] HYPOTHETICAL PROTEIN -	1	1	1	1	1	1	1	3.5	3.5	3.5	32.392	315	1.9086e-05	1661900	0.00965753	7.36654e-06
Rv1001	3	3	3	FALSE	arcA	PROBABLE ARGININE DEIMINASE ARCA (ADI) (AD) (ARGININE DIHYDROLASE)	Both	>MTC:Rv1001 [A8] PROBABLE ARGININE DEIMINASE ARCA (ADI) (AD) (ARGININE DIHYDROLASE) arcA	1	3	3	3	3	3	3	7.1	7.1	7.1	51.276	481	1.5254e-17	18500000	0.107506	8.20031e-05
Rv1002c	1	1	1	FALSE	_	CONSERVED MEMBRANE PROTEIN	Both	>MTC:Rv1002c [A8] CONSERVED MEMBRANE PROTEIN -	1	1	1	1	1	1	1	1.5	1.5	1.5	81.434	755	0.057838	3620100	0.0210369	1.60465e-05
Rv1004c	1	1	1	FALSE	_	PROBABLE MEMBRANE PROTEIN	Both	>MTC:Rv1004c [A8] PROBABLE MEMBRANE PROTEIN -	1	1	1	1	1	1	1	2.9	2.9	2.9	45.399	486	1.2258e-09	53663000	0.311843	0.000237867
Rv1006	15	15	15	FALSE	_	HYPOTHETICAL PROTEIN	Both	>MTC:Rv1006 [A8] HYPOTHETICAL PROTEIN -	1	15	17	15	17	15	17	31.2	31.2	31.2	72.921	683	9.2793e-152	549720000	3.1945	0.00243669
Rv1008	2	2	2	FALSE	tatD	PROBABLE DEOXYRIBONUCLEASE TATD (YJJV PROTEIN)	Both	>MTC:Rv1008 [A8] PROBABLE DEOXYRIBONUCLEASE TATD (YJJV PROTEIN) tatD	1	2	2	2	2	2	2	8.7	8.7	8.7	42.634	393	1.3677e-10	9249200	0.0537484	4.0998e-05
Rv1015c	1	1	1	FALSE	rplY	PROBABLE 50S RIBOSOMAL PROTEIN L25 RPLY	Both	>MTC:Rv1015c [A8] PROBABLE 50S RIBOSOMAL PROTEIN L25 RPLY rplY	1	1	1	1	1	1	1	3.9	3.9	3.9	29.897	282	6.3933e-09	7421600	0.043128	3.2897e-05
Rv1016c	5	5	5	FALSE	lpqT	PROBABLE CONSERVED LIPOPROTEIN LPQT	Both	>MTC:Rv1016c [A5] PROBABLE CONSERVED LIPOPROTEIN LPQT lpqT;>MTC:Mb1044c [A3] PUTATIVE CONSERVED LIPOPROTEIN LPQT lpqT	2	5	6	5	6	5	6	22.1	22.1	22.1	29.51	285	4.0731e-51	63342000	0.368089	0.00028077
Rv1017c	11	11	11	FALSE	prsA	PROBABLE RIBOSE-PHOSPHATE PYROPHOSPHOKINASE PRSA (PHOSPHORIBOSYL PYROPHOSPHATE SYNTHETASE) (PRPP SYNTHETASE)	Both	>MTC:Rv1017c [A8] PROBABLE RIBOSE-PHOSPHATE PYROPHOSPHOKINASE PRSA (Phosphoribosyl pyrophosphate synthetase) (PRPP synthetase) prsA	1	11	15	11	15	11	15	31.8	31.8	31.8	38.885	358	2.6579e-72	329930000	1.91727	0.00146245
Rv1022	2	2	2	FALSE	lpqU	PROBABLE CONSERVED LIPOPROTEIN LPQU	Both	>MTC:Rv1022 [A8] PROBABLE CONSERVED LIPOPROTEIN LPQU lpqU	1	2	2	2	2	2	2	9.6	9.6	9.6	28.879	272	3.2203e-24	1046300	0.0060802	4.63783e-06
Rv1023	12	12	12	FALSE	eno	ROBABLE ENOLASE ENO	Both	>MTC:Rv1023 [A8] PROBABLE ENOLASE ENO eno	1	12	12	12	12	12	12	33.5	33.5	33.5	56.82	540	6.0161e-172	1077200000	6.25976	0.0047748
Rv1024	3	3	3	FALSE	_	POSSIBLE CONSERVED MEMBRANE PROTEIN	Both	>MTC:Rv1024 [A8] POSSIBLE CONSERVED MEMBRANE PROTEIN -	1	3	3	3	3	3	3	12.9	12.9	12.9	31.155	287	3.4927e-22	11800000	0.0685715	5.23047e-05
Rv1025	1	1	1	FALSE	_	CONSERVED HYPOTHETICAL PROTEIN	Both	>MTC:Rv1025 [A8] CONSERVED HYPOTHETICAL PROTEIN -	1	1	1	1	1	1	1	7.2	7.2	7.2	30.817	279	2.2741e-16	458950	0.00266702	2.03434e-06
Rv1029	1	1	1	FALSE	kdpA	PROBABLE POTASSIUM-TRANSPORTING ATPASE A CHAIN KDPA (POTASSIUM-TRANSLOCATING ATPASE A CHAIN) (ATP PHOSPHOHYDROLASE [POTASSIUM-TRANSPORTING] A CHAIN) (POTASSIUM BINDING AND TRANSLOCATING SUBUNIT A)	Both	>MTC:Rv1029 [A8] Probable Potassium-transporting ATPase A chain KDPA (Potassium-translocating ATPase A chain) (ATP phosphohydrolase [potassium-transporting] A chain) (Potassium binding and translocating subunit A) kdpA	1	1	1	1	1	1	1	1	1	1	74.598	712	5.089e-05	3225200	0.0187421	1.4296e-05
Rv1030	14	14	14	FALSE	kdpB	PROBABLE POTASSIUM-TRANSPORTING P-TYPE ATPASE B CHAIN KDPB (POTASSIUM-TRANSLOCATING ATPASE B CHAIN) (ATP PHOSPHOHYDROLASE [POTASSIUM-TRANSPORTING] B CHAIN) (POTASSIUM BINDING AND TRANSLOCATING SUBUNIT B)	Both	>MTC:Rv1030 [A8] Probable Potassium-transporting P-type ATPase B chain KDPB (Potassium-translocating ATPase B chain) (ATP phosphohydrolase [potassium-transporting] B chain) (Potassium binding and translocating subunit B) kdpB	1	14	16	14	16	14	16	25.3	25.3	25.3	84.058	799	2.9232e-150	66614000	0.387103	0.000295273
Rv1031	1	1	1	FALSE	kdpC	PROBABLE POTASSIUM-TRANSPORTING ATPASE C CHAIN KDPC (POTASSIUM-TRANSLOCATING ATPASE C CHAIN) (ATP PHOSPHOHYDROLASE [POTASSIUM-TRANSPORTING] C CHAIN) (POTASSIUM BINDING AND TRANSLOCATING SUBUNIT C)	Both	>MTC:Rv1031 [A8] Probable Potassium-transporting ATPase C chain KDPC (Potassium-translocating ATPase C chain) (ATP phosphohydrolase [potassium-transporting] C chain) (Potassium binding and translocating subunit C) kdpC	1	1	1	1	1	1	1	4	4	4	21.557	202	0.0029095	1549300	0.0090032	6.86743e-06
Rv1039c	1;1;1;1	1;1;1;1	1;1;1;1	FALSE	PPE15	PPE FAMILY PROTEIN	H37Ra	>MTC:Rv1039c [A8] PPE FAMILY PROTEIN PPE15;>MTC:Rv0387c [A8] CONSERVED HYPOTHETICAL PROTEIN -;>MTC:Rv3478 [A7] PE FAMILY PROTEIN PPE60;>MTC:Rv0388c [A1] PPE FAMILY PROTEIN PPE9	4	1	1	1	1	1	1	4.3	4.3	4.3	65.337	649	9.71e-13	2479600	1.09521e-05	7.24347e-09
Rv1056	5	5	5	FALSE	_	CONSERVED HYPOTHETICAL PROTEIN	Both	>MTC:Rv1056 [A8] CONSERVED HYPOTHETICAL PROTEIN -	1	5	5	5	5	5	5	24.6	24.6	24.6	39.117	345	2.8964e-62	78663000	0.457122	0.000348682
Rv1058	2	2	2	FALSE	fadD14	PROBABLE MEDIUM CHAIN FATTY-ACID-COA LIGASE FADD14 (FATTY-ACID-COA SYNTHETASE) (FATTY-ACID-COA SYNTHASE)	H37Ra	>MTC:Rv1058 [A8] PROBABLE MEDIUM CHAIN FATTY-ACID-CoA LIGASE FADD14 (FATTY-ACID-CoA SYNTHETASE) (FATTY-ACID-COA SYNTHASE) fadD14	1	2	2	2	2	2	2	3.2	3.2	3.2	65.345	598	1.1872e-05	405460	1.79087e-06	1.18444e-09
Rv1059	1	1	1	FALSE	_	CONSERVED HYPOTHETICAL PROTEIN	Both	>MTC:Rv1059 [A8] CONSERVED HYPOTHETICAL PROTEIN -	1	1	1	1	1	1	1	2.5	2.5	2.5	45.696	439	1.9086e-05	1275000	0.0074092	5.65157e-06
Rv1060	2	2	2	FALSE	_	HYPOTHETICAL PROTEIN	Both	>MTC:Rv1060 [A8] HYPOTHETICAL PROTEIN -	1	2	2	2	2	2	2	10.7	10.7	10.7	25.979	244	1.9093e-18	15538000	0.0902935	6.88738e-05
Rv1061	2	2	2	FALSE	_	CONSERVED HYPOTHETICAL PROTEIN	Both	>MTC:Rv1061 [A8] CONSERVED HYPOTHETICAL PROTEIN -	1	2	2	2	2	2	2	6.6	6.6	6.6	39.822	363	0.00024066	10549000	0.0613017	4.67595e-05
Rv1063c	1	1	1	FALSE	_	CONSERVED HYPOTHETICAL PROTEIN	H37Ra	>MTC:Rv1063c [A8] CONSERVED HYPOTHETICAL PROTEIN -	1	1	1	1	1	1	1	2.1	2.1	2.1	40.484	390	0.0039897	0	0	0
Rv1069c	4	4	4	FALSE	_	CONSERVED HYPOTHETICAL PROTEIN	Both	>MTC:Rv1069c [A7] CONSERVED HYPOTHETICAL PROTEIN -;>MTC:MT1099 [A1] hypothetical protein -	2	4	5	4	5	4	5	10.4	10.4	10.4	79.011	720	1.4823e-45	55811000	0.324326	0.000247388
Rv1070c	5	5	5	FALSE	echA8	PROBABLE ENOYL-COA HYDRATASE ECHA8 (ENOYL HYDRASE) (UNSATURATED ACYL-COA HYDRATASE) (CROTONASE)	Both	>MTC:Rv1070c [A8] PROBABLE ENOYL-CoA HYDRATASE ECHA8 (ENOYL HYDRASE) (UNSATURATED ACYL-CoA HYDRATASE) (CROTONASE) echA8	1	5	7	5	7	5	7	33.3	33.3	33.3	30.569	285	1.2927e-31	31736000	0.184422	0.000140673
Rv1071c	1	1	1	FALSE	echA9	POSSIBLE ENOYL-COA HYDRATASE ECHA9 (ENOYL HYDRASE) (UNSATURATED ACYL-COA HYDRATASE) (CROTONASE)	Both	>MTC:Rv1071c [A8] POSSIBLE ENOYL-CoA HYDRATASE ECHA9 (ENOYL HYDRASE) (UNSATURATED ACYL-CoA HYDRATASE) (CROTONASE) echA9	1	1	1	1	1	1	1	3.5	3.5	3.5	47.671	452	1.1126e-07	3634000	0.0211177	1.61081e-05
Rv1072	3	3	3	FALSE	_	PROBABLE CONSERVED TRANSMEMBRANE PROTEIN	Both	>MTC:Rv1072 [A8] PROBABLE CONSERVED TRANSMEMBRANE PROTEIN -	1	3	3	3	3	3	3	15.7	15.7	15.7	32.199	306	1.1385e-08	11731000	0.0681705	5.19988e-05
Rv1074c	4	4	4	FALSE	fadA3	PROBABLE BETA-KETOACYL COA THIOLASE FADA3	Both	>MTC:Rv1074c [A8] PROBABLE BETA-KETOACYL CoA THIOLASE FADA3 fadA3	1	4	4	4	4	4	4	13.1	13.1	13.1	47.223	451	1.6324e-11	14621000	0.0849647	6.48091e-05
Rv1077	7	7	7	FALSE	cbs	ROBABLE CYSTATHIONINE BETA-SYNTHASE CBS (SERINE SULFHYDRASE) (BETA-THIONASE) (HEMOPROTEIN H-450)	Both	>MTC:Rv1077 [A8] Probable cystathionine beta-synthase CBS (Serine sulfhydrase) (Beta-thionase) (Hemoprotein H-450) cbs	1	7	9	7	9	7	9	26.5	26.5	26.5	52.966	505	3.466e-129	132640000	0.77079	0.00058794
Rv1078	7	7	7	FALSE	pra	ROBABLE PROLINE-RICH ANTIGEN HOMOLOG PRA	Both	>MTC:Rv1078 [A8] Probable Proline-rich antigen homolog pra pra	1	7	14	7	14	7	14	23.7	23.7	23.7	27.09	262	4.8548e-91	3785600000	21.9987	0.0167801
Rv1079	9	9	9	FALSE	metB	PROBABLE CYSTATHIONINE GAMMA-SYNTHASE METB (CGS) (O-SUCCINYLHOMOSERINE [THIOL]-LYASE)	Both	>MTC:Rv1079 [A8] PROBABLE CYSTATHIONINE GAMMA-SYNTHASE METB (CGS) (O-SUCCINYLHOMOSERINE [THIOL]-LYASE) metB	1	9	10	9	10	9	10	30.8	30.8	30.8	46.433	441	3.0461e-101	862290000	5.01089	0.00382219
Rv1080c	3	3	3	FALSE	greA	PROBABLE TRANSCRIPTION ELONGATION FACTOR GREA (TRANSCRIPT CLEAVAGE FACTOR GREA)	Both	>MTC:Rv1080c [A8] PROBABLE TRANSCRIPTION ELONGATION FACTOR GREA (Transcript cleavage factor greA) greA	1	3	3	3	3	3	3	29.1	29.1	29.1	25.604	230	4.3109e-23	23278000	0.135272	0.000103182
Rv1081c	1	1	1	FALSE	_	PROBABLE CONSERVED MEMBRANE PROTEIN	Both	>MTC:Rv1081c [A8] PROBABLE CONSERVED MEMBRANE PROTEIN -	1	1	1	1	1	1	1	6.2	6.2	6.2	23.931	227	0.0015565	5756800	0.0334536	2.55176e-05
Rv1093	16	16	16	FALSE	glyA1	PROBABLE SERINE HYDROXYMETHYLTRANSFERASE 1 GLYA1	Both	>MTC:Rv1093 [A8] Probable Serine hydroxymethyltransferase 1 glyA1 glyA1	1	16	18	16	18	16	18	43	43	43	60.76	579	4.5746e-182	1871100000	10.8732	0.00829384
Rv1094	5	5	5	FALSE	desA2	POSSIBLE ACYL-[ACYL-CARRIER PROTEIN] DESATURASE DESA2 (ACYL-[ACP] DESATURASE) (STEAROYL-ACP DESATURASE)	Both	>MTC:Rv1094 [A8] POSSIBLE ACYL-[ACYL-CARRIER PROTEIN] DESATURASE DESA2 (ACYL-[ACP] DESATURASE) (STEAROYL-ACP DESATURASE) desA2	1	5	6	5	6	5	6	21.1	21.1	21.1	39.479	350	3.7674e-72	62361000	0.362389	0.000276421
Rv1096	2	2	2	FALSE	_	POSSIBLE GLYCOSYL HYDROLASE	Both	>MTC:Rv1096 [A8] POSSIBLE GLYCOSYL HYDROLASE -	1	2	2	2	2	2	2	9.5	9.5	9.5	31.441	294	4.7124e-11	15822000	0.0919439	7.01326e-05
Rv1097c	3	3	3	FALSE	_	PROBABLE MEMBRANE GLYCINE AND PROLINE RICH PROTEIN	Both	>MTC:Rv1097c [A8] PROBABLE MEMBRANE GLYCINE AND PROLINE RICH PROTEIN -	1	3	4	3	4	3	4	12.5	12.5	12.5	52.74	504	5.5648e-77	116820000	0.678857	0.000517817
Rv1098c	12	12	12	FALSE	fum	PROBABLE FUMARASE FUM (FUMARATE HYDRATASE)	Both	>MTC:Rv1098c [A8] PROBABLE FUMARASE FUM (Fumarate hydratase) fum	1	12	12	12	12	12	12	32.3	32.3	32.3	55.855	527	2.8928e-128	249230000	1.44831	0.00110474
Rv1099c	7	7	7	FALSE	_	CONSERVED HYPOTHETICAL PROTEIN	Both	>MTC:Rv1099c [A8] CONSERVED HYPOTHETICAL PROTEIN -	1	7	10	7	10	7	10	19.4	19.4	19.4	55.949	541	3.0675e-60	261000000	1.51671	0.00115691
Rv1100	6	6	6	FALSE	_	CONSERVED HYPOTHETICAL PROTEIN	Both	>MTC:Rv1100 [A8] CONSERVED HYPOTHETICAL PROTEIN -	1	6	6	6	6	6	6	15.5	15.5	15.5	49.254	471	1.167e-76	175280000	1.01858	0.000776946
Rv1101c	7	7	7	FALSE	_	CONSERVED MEMBRANE PROTEIN	Both	>MTC:Rv1101c [A8] CONSERVED MEMBRANE PROTEIN -	1	7	9	7	9	7	9	16.8	16.8	16.8	53.72	494	2.1269e-67	153540000	0.892243	0.000680582
Rv1103c	1	1	1	FALSE	_	CONSERVED HYPOTHETICAL PROTEIN	Both	>MTC:Rv1103c [A8] CONSERVED HYPOTHETICAL PROTEIN -	1	1	1	1	1	1	1	22.2	22.2	22.2	20.292	189	0.011166	0	0	0
Rv1106c	5	5	5	FALSE	_	3-BETA-HYDROXYSTEROID DEHYDROGENASE	Both	>MTC:Rv1106c [A8] PROBABLE CHOLESTEROL DEHYDROGENASE -	1	5	5	5	5	5	5	16.6	16.6	16.6	41.025	373	4.7437e-47	37978000	0.220695	0.000168341
Rv1109c	9	9	9	FALSE	_	CONSERVED HYPOTHETICAL PROTEIN	Both	>MTC:Rv1109c [A8] CONSERVED HYPOTHETICAL PROTEIN -	1	9	10	9	10	9	10	58.3	58.3	58.3	31.676	302	1.0543e-129	559930000	3.25383	0.00248195
Rv1110	1	1	1	FALSE	lytB2	PROBABLE LYTB-RELATED PROTEIN LYTB2	Both	>MTC:Rv1110 [A8] PROBABLE LYTB-RELATED PROTEIN LYTB2 lytB2	1	1	1	1	1	1	1	3.3	3.3	3.3	44.811	426	3.3691e-14	8140000	0.0473027	3.60814e-05
Rv1112	1	1	1	FALSE	_	PROBABLE GTP BINDING PROTEIN	Both	>MTC:Rv1112 [A8] Probable GTP binding protein -	1	1	1	1	1	1	1	6.9	6.9	6.9	48.535	464	0.013532	4279300	0.0248676	1.89684e-05
Rv1118c	1	1	1	FALSE	_	CONSERVED HYPOTHETICAL PROTEIN	H37Ra	>MTC:Rv1118c [A8] CONSERVED HYPOTHETICAL PROTEIN -	1	1	1	1	1	1	1	2	2	2	43.988	396	0.0011465	1700800	7.51225e-06	4.96842e-09
Rv1121	3	3	3	FALSE	zwf1	PROBABLE GLUCOSE-6-PHOSPHATE 1-DEHYDROGENASE ZWF1 (G6PD)	Both	>MTC:Rv1121 [A8] PROBABLE GLUCOSE-6-PHOSPHATE 1-DEHYDROGENASE ZWF1 (G6PD) zwf1	1	3	3	3	3	3	3	7.3	7.3	7.3	60.102	550	2.4777e-07	4562900	0.0265157	2.02255e-05
Rv1122	7	7	7	FALSE	gnd2	PROBABLE 6-PHOSPHOGLUCONATE DEHYDROGENASE	Both	>MTC:Rv1122 [A8] PROBABLE 6-PHOSPHOGLUCONATE DEHYDROGENASE, DECARBOXYLATING GND2 gnd2	1	7	8	7	8	7	8	27.2	27.2	27.2	40.553	382	4.6688e-83	263010000	1.52839	0.00116582
Rv1124	2	2	2	FALSE	ephC	PROBABLE EPOXIDE HYDROLASE EPHC (EPOXIDE HYDRATASE)	Both	>MTC:Rv1124 [A8] PROBABLE EPOXIDE HYDROLASE EPHC (EPOXIDE HYDRATASE) ephC	1	2	2	2	2	2	2	6.3	6.3	6.3	36.858	333	4.1795e-09	5684400	0.0330328	2.51967e-05
Rv1126c	1	1	1	FALSE	_	CONSERVED HYPOTHETICAL PROTEIN	Both	>MTC:Rv1126c [A8] CONSERVED HYPOTHETICAL PROTEIN -	1	1	1	1	1	1	1	12.3	12.3	12.3	26.737	244	0.0028173	1563100	0.00908339	6.9286e-06
Rv1131	1	1	1	FALSE	gltA1	PROBABLE CITRATE SYNTHASE I GLTA1	H37Ra	>MTC:Rv1131 [A8] PROBABLE CITRATE SYNTHASE I GLTA1 gltA1	1	1	1	1	1	1	1	1.5	1.5	1.5	51.28	477	0.03457	4974000	2.19696e-05	1.45302e-08
Rv1132	1	1	1	FALSE	_	CONSERVED MEMBRANE PROTEIN	Both	>MTC:Rv1132 [A8] CONSERVED MEMBRANE PROTEIN -	1	1	2	1	2	1	2	2.3	2.3	2.3	73.187	660	0.0021874	599940	0.00348634	2.65929e-06
Rv1133c	13	13	13	FALSE	metE	PROBABLE5-METHYLTETRAHYDROPTEROYLTRIGLUTAMATE--HOMOCYSTEINE METHYLTRANSFERASE METE (METHIONINE SYNTHASE	Both	>MTC:Rv1133c [A8] PROBABLE 5-METHYLTETRAHYDROPTEROYLTRIGLUTAMATE--HOMOCYSTEINE METHYLTRANSFERASE METE (methionine synthase, vitamin-B12 independent isozyme) metE	1	13	16	13	16	13	16	15.4	15.4	15.4	98.125	922	4.8996e-69	162440000	0.943962	0.000720032
Rv1140	1	1	1	FALSE	_	PROBABLE INTEGRAL MEMBRANE PROTEIN	Both	>MTC:Rv1140 [A8] PROBABLE INTEGRAL MEMBRANE PROTEIN -	1	1	1	1	1	1	1	2.7	2.7	2.7	35.691	328	0.021554	3216200	0.0186898	1.42561e-05
Rv1143	1	1	1	FALSE	mcr	ROBABLE ALPHA-METHYLACYL-COA RACEMASE MCR (2-METHYLACYL-COA RACEMASE) (2-ARYLPROPIONYL-COA EPIMERASE )	Both	>MTC:Rv1143 [A8] PROBABLE ALPHA-METHYLACYL-CoA RACEMASE MCR (2-methylacyl-CoA racemase) (2-arylpropionyl-CoA epimerase ) mcr	1	1	1	1	1	1	1	2	2	2	53.197	499	0.0028173	5106000	0.0296717	2.26329e-05
Rv1144	4	4	4	FALSE	_	PROBABLE SHORT-CHAIN TYPE DEHYDROGENASE/REDUCTASE	Both	>MTC:Rv1144 [A8] PROBABLE SHORT-CHAIN TYPE DEHYDROGENASE/REDUCTASE -	1	4	4	4	4	4	4	23.8	23.8	23.8	30.704	294	6.8535e-41	31226000	0.181459	0.000138412
Rv1147	3	3	3	FALSE	_	CONSERVED HYPOTHETICAL PROTEIN	Both	>MTC:Rv1147 [A8] CONSERVED HYPOTHETICAL PROTEIN -	1	3	3	3	3	3	3	15.1	15.1	15.1	31.455	299	3.3715e-20	9978400	0.0579859	4.42303e-05
Rv1152	6	6	6	FALSE	_	PROBABLE TRANSCRIPTIONAL REGULATORY PROTEIN	Both	>MTC:Rv1152 [A8] PROBABLE TRANSCRIPTIONAL REGULATORY PROTEIN -	1	6	6	6	6	6	6	38.4	38.4	38.4	16.016	146	5.4572e-32	80434000	0.467413	0.000356532
Rv1156	1	1	1	FALSE	_	CONSERVED HYPOTHETICAL PROTEIN	Both	>MTC:Rv1156 [A8] CONSERVED HYPOTHETICAL PROTEIN -	1	1	1	1	1	1	1	3.6	3.6	3.6	24.182	224	0.0011465	1461800	0.00849473	6.47958e-06
Rv1157c	1	1	1	FALSE	_	CONSERVED HYPOTHETICAL ALA-	Both	>MTC:Rv1157c [A6] CONSERVED HYPOTHETICAL ALA-, PRO-RICH PROTEIN -;>MTC:JTY_1191 [A2] hypothetical ala-, pro-rich protein -	2	1	1	1	1	1	1	3.1	3.1	3.1	46.865	455	3.3691e-14	15891000	0.0923448	7.04385e-05
Rv1159A	1	1	1	FALSE	_	HYPOTHETICAL PROTEIN	Both	>MTC:Rv1159A [A8] HYPOTHETICAL PROTEIN -	1	1	1	1	1	1	1	7.6	7.6	7.6	17.014	157	2.106e-11	2241900	0.013028	9.93745e-06
Rv1160	1	1	1	FALSE	mutT2	PROBABLE MUTATOR PROTEIN MUTT (7	H37Ra	>MTC:Rv1160 [A8] PROBABLE MUTATOR PROTEIN MUTT (7,8-dihydro-8-oxoguanine-triphosphatase) (8-OXO-DGTPASE) mutT2	1	1	1	1	1	1	1	3.8	3.8	3.8	22.284	210	0.052116	584830	2.58313e-06	1.70842e-09
Rv1161	18	18	17	FALSE	narG	PROBABLE RESPIRATORY NITRATE REDUCTASE (ALPHA CHAIN) NARG	Both	>MTC:Rv1161 [A8] PROBABLE RESPIRATORY NITRATE REDUCTASE (ALPHA CHAIN) NARG narG	1	18	19	18	19	17	17	14.2	14.2	13.7	155.17	1412	5.1669e-114	100330000	0.583032	0.000444723
Rv1162	6	6	6	FALSE	narH	PROBABLE RESPIRATORY NITRATE REDUCTASE (BETA CHAIN) NARH	Both	>MTC:Rv1162 [A8] PROBABLE RESPIRATORY NITRATE REDUCTASE (BETA CHAIN) NARH narH	1	6	7	6	7	6	7	17.7	17.7	17.7	68.339	617	2.8482e-63	190950000	1.10964	0.000846405
Rv1164	5	5	4	FALSE	narI	PROBABLE RESPIRATORY NITRATE REDUCTASE (GAMMA CHAIN) NARI	Both	>MTC:Rv1164 [A8] PROBABLE RESPIRATORY NITRATE REDUCTASE (GAMMA CHAIN) NARI narI	1	5	5	5	5	4	4	9.7	9.7	7.9	50.004	445	5.7111e-19	118810000	0.690422	0.000526637
Rv1166	8	8	8	FALSE	lpqW	PROBABLE CONSERVED LIPOPROTEIN LPQW	Both	>MTC:Rv1166 [A8] PROBABLE CONSERVED LIPOPROTEIN LPQW lpqW	1	8	9	8	9	8	9	13.3	13.3	13.3	74.465	715	3.5041e-52	137460000	0.798799	0.000609305
Rv1170	1	1	1	FALSE	mshB	N-ACETYL-1-D-MYO-INOSITYL-2-AMINO-2-DEOXY-ALPHA-D-GLUCOPYRANOSIDE DEACETYLASE MSHB (GLCNAC-INS DEACETYLASE)	Both	>MTC:Rv1170 [A8] N-Acetyl-1-D-myo-Inosityl-2-Amino-2-Deoxy-alpha-D-Glucopyranoside Deacetylase mshB (GlcNAc-Ins deacetylase) mshB	1	1	1	1	1	1	1	4.1	4.1	4.1	38.697	369	3.1498e-13	6901100	0.0401033	3.05898e-05
Rv1172c	1	1	1	FALSE	PE12	PE FAMILY PROTEIN	Both	>MTC:Rv1172c [A8] PE FAMILY PROTEIN PE12	1	1	1	1	1	1	1	5.7	5.7	5.7	31.873	314	0.0019278	9201100	0.0534689	4.07848e-05
Rv1177	2	2	2	FALSE	fdxC	PROBABLE FERREDOXIN FDXC	Both	>MTC:Rv1177 [A8] PROBABLE FERREDOXIN FDXC fdxC	1	2	2	2	2	2	2	20.8	20.8	20.8	27.853	259	3.143e-19	34507000	0.200525	0.000152956
Rv1178	2	2	2	FALSE	_	PROBABLE AMINOTRANSFERASE	Both	>MTC:Rv1178 [A8] PROBABLE AMINOTRANSFERASE -	1	2	2	2	2	2	2	4.4	4.4	4.4	74.275	731	4.5489e-15	23318000	0.135504	0.000103359
Rv1187	1	1	1	FALSE	rocA	PROBABLE PYRROLINE-5-CARBOXYLATE DEHYDROGENASE ROCA	H37Ra	>MTC:Rv1187 [A8] PROBABLE PYRROLINE-5-CARBOXYLATE DEHYDROGENASE ROCA rocA	1	1	1	1	1	1	1	1.2	1.2	1.2	79.329	741	0.021554	5199700	2.29665e-05	1.51895e-08
Rv1188	1	1	1	FALSE	_	PROBABLE PROLINE DEHYDROGENASE	Both	>MTC:Rv1188 [A8] PROBABLE PROLINE DEHYDROGENASE -	1	1	1	1	1	1	1	2	2	2	61.388	552	1.4901e-12	2055100	0.0119425	9.10944e-06
Rv1192	1	1	1	FALSE	_	HYPOTHETICAL PROTEIN	Both	>MTC:Rv1192 [A8] HYPOTHETICAL PROTEIN -	1	1	1	1	1	1	1	4.8	4.8	4.8	36.523	332	0.14029	796130	0.00462642	3.52893e-06
Rv1194c	1	1	1	FALSE	_	CONSERVED HYPOTHETICAL PROTEIN	Both	>MTC:Rv1194c [A8] CONSERVED HYPOTHETICAL PROTEIN -	1	1	1	1	1	1	1	2.4	2.4	2.4	51.035	466	0.00016763	754470	0.00438433	3.34426e-06
Rv1198	5	5	5	FALSE	esxL	UTATIVE ESAT-6 LIKE PROTEIN ESXL (ESAT-6 LIKE PROTEIN 4)	Both	>MTC:Rv1198 [A37] PUTATIVE ESAT-6 LIKE PROTEIN ESXL (ESAT-6 LIKE PROTEIN 4) esxL	1	5	5	5	5	5	5	18.1	18.1	18.1	131.47	1273	1.24e-89	198260000	1.15212	0.000878808
Rv1201c	4	4	4	FALSE	_	PROBABLE TRANSFERASE	Both	>MTC:Rv1201c [A8] PROBABLE TRANSFERASE -	1	4	5	4	5	4	5	11	11	11	48.309	463	4.8511e-46	28481000	0.165507	0.000126245
Rv1202	1	1	1	FALSE	dapE	PROBABLE SUCCINYL-DIAMINOPIMELATE DESUCCINYLASE DAPE	Both	>MTC:Rv1202 [A8] PROBABLE SUCCINYL-DIAMINOPIMELATE DESUCCINYLASE DAPE dapE	1	1	1	1	1	1	1	3.5	3.5	3.5	42.354	404	2.4955e-20	18959000	0.110173	8.40377e-05
Rv1206	1	1	1	FALSE	fadD6	PROBABLE FATTY-ACID-COA LIGASE FADD6 (FATTY-ACID-COA SYNTHETASE) (FATTY-ACID-COA SYNTHASE)	Both	>MTC:Rv1206 [A8] PROBABLE FATTY-ACID-CoA LIGASE FADD6 (FATTY-ACID-CoA SYNTHETASE) (FATTY-ACID-CoA SYNTHASE) fadD6	1	1	1	1	1	1	1	1.5	1.5	1.5	72.065	669	2.4933e-05	1696000	0.00985569	7.51769e-06
Rv1209	3	3	3	FALSE	_	CONSERVED HYPOTHETICAL PROTEIN	Both	>MTC:Rv1209 [A8] CONSERVED HYPOTHETICAL PROTEIN -	1	3	3	3	3	3	3	25.2	25.2	25.2	21.376	202	1.421e-14	20153000	0.117112	8.93302e-05
Rv1211	1	1	1	FALSE	_	CONSERVED HYPOTHETICAL PROTEIN	H37Ra	>MTC:Rv1211 [A8] CONSERVED HYPOTHETICAL PROTEIN -	1	1	1	1	1	1	1	6.6	6.6	6.6	15.921	151	0.00095671	10190000	4.50082e-05	2.97673e-08
Rv1213	3	3	3	FALSE	glgC	PROBABLE GLUCOSE-1-PHOSPHATE ADENYLYLTRANSFERASE GLGC (ADP-GLUCOSE SYNTHASE) (ADP-GLUCOSE PYROPHOSPHORYLASE)	Both	>MTC:Rv1213 [A8] PROBABLE GLUCOSE-1-PHOSPHATE ADENYLYLTRANSFERASE GLGC (ADP-glucose synthase) (ADP-glucose pyrophosphorylase) glgC	1	3	3	3	3	3	3	10.2	10.2	10.2	47.428	442	5.7895e-22	10480000	0.0609008	4.64537e-05
Rv1215c	3	3	3	FALSE	_	CONSERVED HYPOTHETICAL PROTEIN	Both	>MTC:Rv1215c [A8] CONSERVED HYPOTHETICAL PROTEIN -	1	3	3	3	3	3	3	7.8	7.8	7.8	69.377	626	2.606e-12	45622000	0.265116	0.000202224
Rv1216c	2	2	2	FALSE	_	PROBABLE CONSERVED INTEGRAL MEMBRANE PROTEIN	Both	>MTC:Rv1216c [A8] PROBABLE CONSERVED INTEGRAL MEMBRANE PROTEIN -	1	2	2	2	2	2	2	10.4	10.4	10.4	25.516	231	1.2914e-28	5756800	0.0334536	2.55176e-05
Rv1218c	1	1	1	FALSE	_	PROBABLE TETRONASIN-TRANSPORT ATP-BINDING PROTEIN ABC TRANSPORTER	Both	>MTC:Rv1218c [A8] PROBABLE TETRONASIN-TRANSPORT ATP-BINDING PROTEIN ABC TRANSPORTER -	1	1	1	1	1	1	1	2.9	2.9	2.9	55.304	517	0.04488	2098000	0.0121918	9.2996e-06
Rv1220c	5	5	5	FALSE	_	PROBABLE METHYLTRANSFERASE	Both	>MTC:Rv1220c [A8] PROBABLE METHYLTRANSFERASE -	1	5	5	5	5	5	5	16.7	16.7	16.7	33.724	329	2.3722e-65	63617000	0.369687	0.000281989
Rv1223	17	17	17	FALSE	htrA	PROBABLE SERINE PROTEASE HTRA (DEGP PROTEIN)	Both	>MTC:Rv1223 [A8] PROBABLE SERINE PROTEASE HTRA (DEGP PROTEIN) htrA	1	17	18	17	18	17	18	23.2	23.2	23.2	102.02	1006	7.4016e-145	899780000	5.22875	0.00398837
Rv1226c	2	2	2	FALSE	_	PROBABLE TRANSMEMBRANE PROTEIN	Both	>MTC:Rv1226c [A8] PROBABLE TRANSMEMBRANE PROTEIN -	1	2	2	2	2	2	2	2.7	2.7	2.7	99.45	935	2.7945e-06	917160	0.00532975	4.0654e-06
Rv1227c	3	3	3	FALSE	_	PROBABLE TRANSMEMBRANE PROTEIN	Both	>MTC:Rv1227c [A7] PROBABLE TRANSMEMBRANE PROTEIN -	1	3	3	3	3	3	3	14.9	14.9	14.9	25.967	241	1.5669e-42	26011000	0.151154	0.000115296
Rv1228	1	1	1	FALSE	lpqX	PROBABLE LIPOPROTEIN LPQX	Both	>MTC:Rv1228 [A8] PROBABLE LIPOPROTEIN LPQX lpqX	1	1	1	1	1	1	1	4.9	4.9	4.9	26.074	247	1.16e-06	19714000	0.114561	8.73843e-05
Rv1229c	1	1	1	FALSE	mrp	PROBABLE MRP-RELATED PROTEIN MRP	Both	>MTC:Rv1229c [A8] PROBABLE MRP-RELATED PROTEIN MRP mrp	1	1	1	1	1	1	1	2.8	2.8	2.8	44.379	423	0.0027636	866870	0.0050375	3.84249e-06
Rv1231c	2	2	2	FALSE	_	PROBABLE MEMBRANE PROTEIN	Both	>MTC:Rv1231c [A8] PROBABLE MEMBRANE PROTEIN -	1	2	2	2	2	2	2	11	11	11	24.43	218	1.7701e-19	12557000	0.0729705	5.56602e-05
Rv1234	5	5	5	FALSE	_	PROBABLE TRANSMEMBRANE PROTEIN	Both	>MTC:Rv1234 [A8] PROBABLE TRANSMEMBRANE PROTEIN -	1	5	7	5	7	5	7	41	41	41	23.032	222	1.3852e-67	681000000	3.95739	0.0030186
Rv1235	10	10	10	FALSE	lpqY	PROBABLE SUGAR-BINDING LIPOPROTEIN LPQY	Both	>MTC:Rv1235 [A8] PROBABLE SUGAR-BINDING LIPOPROTEIN LPQY lpqY	1	10	10	10	10	10	10	25.4	25.4	25.4	53.467	507	8.4152e-52	500350000	2.9076	0.00221785
Rv1237	1	1	1	FALSE	sugB	PROBABLE SUGAR-TRANSPORT INTEGRAL MEMBRANE PROTEIN ABC TRANSPORTER SUGB	Both	>MTC:Rv1237 [A8] PROBABLE SUGAR-TRANSPORT INTEGRAL MEMBRANE PROTEIN ABC TRANSPORTER SUGB sugB	1	1	1	1	1	1	1	3.6	3.6	3.6	32.283	304	0.057838	2764500	0.0160649	1.22539e-05
Rv1238	5	5	5	FALSE	sugC	PROBABLE SUGAR-TRANSPORT ATP-BINDING PROTEIN ABC TRANSPORTER SUGC	Both	>MTC:Rv1238 [A8] PROBABLE SUGAR-TRANSPORT ATP-BINDING PROTEIN ABC TRANSPORTER SUGC sugC	1	5	5	5	5	5	5	15	15	15	47.882	440	1.0013e-26	70393000	0.409064	0.000312024
Rv1239c	5	5	5	FALSE	corA	POSSIBLE MAGNESIUM AND COBALT TRANSPORT TRANSMEMBRANE PROTEIN CORA	Both	>MTC:Rv1239c [A8] POSSIBLE MAGNESIUM AND COBALT TRANSPORT TRANSMEMBRANE PROTEIN CORA corA	1	5	5	5	5	5	5	11.9	11.9	11.9	53.375	478	1.9221e-19	25497000	0.148167	0.000113018
Rv1240	13	13	13	FALSE	mdh	ROBABLE MALATE DEHYDROGENASE MDH	Both	>MTC:Rv1240 [A8] PROBABLE MALATE DEHYDROGENASE MDH mdh	1	13	14	13	14	13	14	52.4	52.4	52.4	42.833	414	1.3365e-193	320750000	1.86392	0.00142176
Rv1241	1	1	1	FALSE	_	CONSERVED HYPOTHETICAL PROTEIN	H37Ra	>MTC:Rv1241 [A8] CONSERVED HYPOTHETICAL PROTEIN -	1	1	1	1	1	1	1	4.2	4.2	4.2	20.829	189	0.052116	999810	4.41606e-06	2.92067e-09
Rv1242	1	1	1	FALSE	_	CONSERVED HYPOTHETICAL PROTEIN WITH PIN DOMAIN	Both	>MTC:Rv1242 [A8] CONSERVED HYPOTHETICAL PROTEIN -	1	1	1	1	1	1	1	8.1	8.1	8.1	21.677	198	0.0078109	213960	0.00124335	9.48399e-07
Rv1244	2	2	2	FALSE	lpqZ	PROBABLE LIPOPROTEIN LPQZ	Both	>MTC:Rv1244 [A8] PROBABLE LIPOPROTEIN LPQZ lpqZ	1	2	4	2	4	2	4	15.3	15.3	15.3	44.44	424	3.7324e-72	9195600	0.0534369	4.07604e-05
Rv1245c	12	12	12	FALSE	_	PROBABLE SHORT-CHAIN TYPE DEHYDROGENASE/REDUCTASE	Both	>MTC:Rv1245c [A8] PROBABLE SHORT-CHAIN TYPE DEHYDROGENASE/REDUCTASE -	1	12	14	12	14	12	14	50.6	50.6	50.6	35.528	344	3.0867e-226	1497700000	8.70335	0.00663871
Rv1248c	1	1	1	FALSE	kgd	ALPHA-KETOGLUTARATE DECARBOXYLASE	Both	>MTC:Rv1248c [A8] PROBABLE 2-OXOGLUTARATE DEHYDROGENASE SUCA (Alpha-ketoglutarate dehydrogenase) sucA	1	1	1	1	1	1	1	1	1	1	160.46	1458	1.2258e-09	212900	0.00123719	9.43701e-07
Rv1252c	2	2	2	FALSE	lprE	PROBABLE LIPOPROTEIN LPRE	H37Ra	>MTC:Rv1252c [A8] PROBABLE LIPOPROTEIN LPRE lprE	1	2	2	2	2	2	2	6.1	6.1	6.1	28.976	293	2.7345e-10	52278000	0.000230906	1.52716e-07
Rv1257c	7	7	7	FALSE	_	PROBABLE OXIDOREDUCTASE	Both	>MTC:Rv1257c [A5] PROBABLE OXIDOREDUCTASE -	1	7	8	7	8	7	8	14.2	14.2	14.2	62.978	606	8.9714e-71	101160000	0.587855	0.000448402
Rv1261c	9	9	9	FALSE	_	CONSERVED HYPOTHETICAL PROTEIN	Both	>MTC:Rv1261c [A8] CONSERVED HYPOTHETICAL PROTEIN -	1	9	9	9	9	9	9	42.4	42.4	42.4	22.369	198	1.2314e-42	391120000	2.27285	0.00173368
Rv1264	1	1	1	FALSE	_	ADENYLYL CYCLASE (ATP PYROPHOSPHATE-LYASE) (ADENYLATE CYCLASE)	H37Ra	>MTC:Rv1264 [A8] ADENYLYL CYCLASE (ATP PYROPHOSPHATE-LYASE) (ADENYLATE CYCLASE) -	1	1	1	1	1	1	1	2.3	2.3	2.3	50.137	478	0.011974	5216900	2.30425e-05	1.52397e-08
Rv1265	1	1	1	FALSE	_	HYPOTHETICAL PROTEIN	Both	>MTC:Rv1265 [A8] HYPOTHETICAL PROTEIN -	1	1	1	1	1	1	1	3.3	3.3	3.3	30.065	271	0.050203	0	0	0
Rv1266c	1;1	1;1	1;1	FALSE	pknH	PROBABLE TRANSMEMBRANE SERINE/THREONINE-PROTEIN KINASE H PKNH (PROTEIN KINASE H) (STPK H)	H37Ra	>MTC:Rv1266c [A5] PROBABLE TRANSMEMBRANE SERINE/THREONINE-PROTEIN KINASE H PKNH (PROTEIN KINASE H) (STPK H) pknH;>MTC:Mb1297c [A3] PROBABLE TRANSMEMBRANE SERINE/THREONINE-PROTEIN KINASE H PKNH (PROTEIN KINASE H) (STPK H) pknH	2	1	1	1	1	1	1	1.1	1.1	1.1	76.787	727	0.0054856	832630	3.67764e-06	2.4323e-09
Rv1269c	3	3	3	FALSE	_	CONSERVED PROBABLE SECRETED PROTEIN	Both	>MTC:Rv1269c [A8] CONSERVED PROBABLE SECRETED PROTEIN -	1	3	4	3	4	3	4	18.3	18.3	18.3	21.213	208	2.7031e-40	24681000	0.143425	0.000109401
Rv1270c	10	10	10	FALSE	lprA	POSSIBLE LIPOPROTEIN LPRA	Both	>MTC:Rv1270c [A8] POSSIBLE LIPOPROTEIN LPRA lprA	1	10	10	10	10	10	10	30.2	30.2	30.2	42.36	424	2.6238e-137	919340000	5.34241	0.00407507
Rv1272c	2	2	2	FALSE	_	PROBABLE DRUGS-TRANSPORT TRANSMEMBRANE ATP-BINDING PROTEIN ABC TRANSPORTER	Both	>MTC:Rv1272c [A8] PROBABLE DRUGS-TRANSPORT TRANSMEMBRANE ATP-BINDING PROTEIN ABC TRANSPORTER -	1	2	3	2	3	2	3	3.1	3.1	3.1	74.189	686	9.4957e-07	6570500	0.0381821	2.91244e-05
Rv1273c	1	1	1	FALSE	_	PROBABLE DRUGS-TRANSPORT TRANSMEMBRANE ATP-BINDING PROTEIN ABC TRANSPORTER	Both	>MTC:Rv1273c [A8] PROBABLE DRUGS-TRANSPORT TRANSMEMBRANE ATP-BINDING PROTEIN ABC TRANSPORTER -	1	1	1	1	1	1	1	2.2	2.2	2.2	72.817	684	0.0073933	751550	0.00436736	3.33132e-06
Rv1274	2	2	2	FALSE	lprB	POSSIBLE LIPOPROTEIN LPRB	Both	>MTC:Rv1274 [A8] POSSIBLE LIPOPROTEIN LPRB lprB	1	2	2	2	2	2	2	13.4	13.4	13.4	23.553	224	2.8876e-11	5475300	0.0318177	2.42698e-05
Rv1275	6	6	6	FALSE	lprC	POSSIBLE LIPOPROTEIN LPRC	Both	>MTC:Rv1275 [A8] POSSIBLE LIPOPROTEIN LPRC lprC	1	6	8	6	8	6	8	35.5	35.5	35.5	23.564	220	4.0292e-79	425480000	2.47252	0.00188598
Rv1276c	1	1	1	FALSE	_	CONSERVED HYPOTHETICAL PROTEIN	H37Ra	>MTC:Rv1276c [A8] CONSERVED HYPOTHETICAL PROTEIN -	1	1	1	1	1	1	1	4.2	4.2	4.2	25.096	236	0.03781	535070	2.36335e-06	1.56306e-09
Rv1279	8	8	8	FALSE	_	PROBABLE DEHYDROGENASE FAD FLAVOPROTEIN GMC OXIDOREDUCTASE	Both	>MTC:Rv1279 [A8] PROBABLE DEHYDROGENASE FAD flavoprotein GMC oxidoreductase -	1	8	10	8	10	8	10	20.8	20.8	20.8	69.66	648	1.5537e-88	53687000	0.311983	0.000237973
Rv1280c	10	10	10	FALSE	oppA	PROBABLE PERIPLASMIC OLIGOPEPTIDE-BINDING LIPOPROTEIN OPPA	Both	>MTC:Rv1280c [A8] PROBABLE PERIPLASMIC OLIGOPEPTIDE-BINDING LIPOPROTEIN OPPA oppA	1	10	11	10	11	10	11	28.6	28.6	28.6	81.499	756	4.1984e-149	135460000	0.787177	0.00060044
Rv1281c	2	2	2	FALSE	oppD	PROBABLE OLIGOPEPTIDE-TRANSPORT ATP-BINDING PROTEIN ABC TRANSPORTER OPPD	Both	>MTC:Rv1281c [A8] PROBABLE OLIGOPEPTIDE-TRANSPORT ATP-BINDING PROTEIN ABC TRANSPORTER OPPD oppD	1	2	2	2	2	2	2	3.4	3.4	3.4	96.039	887	1.758e-08	406540	0.00236246	1.80203e-06
Rv1284	10	10	10	FALSE	canA	BETA-CARBONIC ANHYDRASE	Both	>MTC:Rv1284 [A8] CONSERVED HYPOTHETICAL PROTEIN -	1	10	11	10	11	10	11	60.2	60.2	60.2	26.669	244	2.7423e-59	431110000	2.50524	0.00191094
Rv1287	1	1	1	FALSE	_	CONSERVED HYPOTHETICAL PROTEIN	Both	>MTC:Rv1287 [A8] CONSERVED HYPOTHETICAL PROTEIN -	1	1	1	1	1	1	1	6.2	6.2	6.2	17.296	162	2.4933e-05	8614500	0.0500601	3.81846e-05
Rv1288	7	7	7	FALSE	_	CONSERVED HYPOTHETICAL PROTEIN	Both	>MTC:Rv1288 [A8] CONSERVED HYPOTHETICAL PROTEIN -	1	7	8	7	8	7	8	28.7	28.7	28.7	56.662	522	1.73e-92	316030000	1.83649	0.00140084
Rv1290c	1	1	1	FALSE	_	CONSERVED HYPOTHETICAL PROTEIN	H37Ra	>MTC:Rv1290c [A8] CONSERVED HYPOTHETICAL PROTEIN -	1	1	1	1	1	1	1	1.4	1.4	1.4	66.042	621	0.0095858	1074100	4.74419e-06	3.13769e-09
Rv1292	1	1	1	FALSE	argS	PROBABLE ARGINYL-TRNA SYNTHETASE ARGS (ARGRS) (ARGININE--TRNA LIGASE)	Both	>MTC:Rv1292 [A8] PROBABLE ARGINYL-TRNA SYNTHETASE ARGS (ARGRS) (Arginine--tRNA ligase) argS	1	1	1	1	1	1	1	4.1	4.1	4.1	77.737	723	0.0098479	136340	0.000792291	6.04341e-07
Rv1293	8	8	8	FALSE	lysA	PROBABLE DIAMINOPIMELATE DECARBOXYLASE LYSA (DAP DECARBOXYLASE)	Both	>MTC:Rv1293 [A8] PROBABLE DIAMINOPIMELATE DECARBOXYLASE LYSA (DAP DECARBOXYLASE) lysA	1	8	8	8	8	8	8	23.7	23.7	23.7	61.255	575	6.4296e-99	106280000	0.617608	0.000471097
Rv1294	1	1	1	FALSE	thrA	PROBABLE HOMOSERINE DEHYDROGENASE THRA	H37Ra	>MTC:Rv1294 [A8] PROBABLE HOMOSERINE DEHYDROGENASE THRA thrA	1	1	1	1	1	1	1	1.6	1.6	1.6	50.209	491	0.0054856	653540	2.88662e-06	1.90914e-09
Rv1295	11	11	11	FALSE	thrC	PROBABLE THREONINE SYNTHASE THRC	Both	>MTC:Rv1295 [A8] PROBABLE THREONINE SYNTHASE THRC thrC	1	11	11	11	11	11	11	44.5	44.5	44.5	44.46	427	1.4039e-171	312400000	1.8154	0.00138474
Rv1297	2	2	2	FALSE	rho	ROBABLE TRANSCRIPTION TERMINATION FACTOR RHO HOMOLOG	Both	>MTC:Rv1297 [A8] PROBABLE TRANSCRIPTION TERMINATION FACTOR RHO HOMOLOG rho	1	2	2	2	2	2	2	3.3	3.3	3.3	75.519	705	4.1292e-14	8932300	0.0519069	3.95933e-05
Rv1299	6	6	6	FALSE	prfA	PROBABLE PEPTIDE CHAIN RELEASE FACTOR 1 PRFA (RF-1)	Both	>MTC:Rv1299 [A8] PROBABLE PEPTIDE CHAIN RELEASE FACTOR 1 PRFA (RF-1) prfA	1	6	9	6	9	6	9	19.5	19.5	19.5	43.058	395	1.7745e-107	93796000	0.545062	0.00041576
Rv1301	3	3	3	FALSE	_	CONSERVED HYPOTHETICAL PROTEIN	Both	>MTC:Rv1301 [A8] CONSERVED HYPOTHETICAL PROTEIN -	1	3	3	3	3	3	3	17.7	17.7	17.7	29.773	288	6.4987e-13	26906000	0.156355	0.000119264
Rv1304	3	3	3	FALSE	atpB	PROBABLE ATP SYNTHASE A CHAIN ATPB (PROTEIN 6)	Both	>MTC:Rv1304 [A8] PROBABLE ATP SYNTHASE A CHAIN ATPB (PROTEIN 6) atpB	1	3	4	3	4	3	4	20.1	20.1	20.1	30.666	279	5.9626e-18	36909000	0.214483	0.000163603
Rv1306	6	6	6	FALSE	atpF	PROBABLE ATP SYNTHASE B CHAIN ATPF	Both	>MTC:Rv1306 [A8] PROBABLE ATP SYNTHASE B CHAIN ATPF atpF	1	6	7	6	7	6	7	42.8	42.8	42.8	18.495	173	9.9446e-86	123180000	0.715816	0.000546008
Rv1307	10	10	10	FALSE	atpH	PROBABLE ATP SYNTHASE DELTA CHAIN ATPH	Both	>MTC:Rv1307 [A8] PROBABLE ATP SYNTHASE DELTA CHAIN ATPH atpH	1	10	13	10	13	10	13	23.5	23.5	23.5	66.24	605	4.1683e-144	1182600000	6.87225	0.00524199
Rv1308	20	20	20	FALSE	atpA	PROBABLE ATP SYNTHASE ALPHA CHAIN ATPA	Both	>MTC:Rv1308 [A8] PROBABLE ATP SYNTHASE ALPHA CHAIN ATPA atpA	1	20	25	20	25	20	25	31.9	31.9	31.9	79.678	745	1.4502e-243	1522800000	8.8492	0.00674997
Rv1309	16	16	16	FALSE	atpG	PROBABLE ATP SYNTHASE GAMMA CHAIN ATPG	Both	>MTC:Rv1309 [A8] PROBABLE ATP SYNTHASE GAMMA CHAIN ATPG atpG	1	16	20	16	20	16	20	58	58	58	36.058	326	3.136e-177	822120000	4.77745	0.00364413
Rv1310	24	24	24	FALSE	atpD	PROBABLE ATP SYNTHASE BETA CHAIN ATPD	Both	>MTC:Rv1310 [A8] PROBABLE ATP SYNTHASE BETA CHAIN ATPD atpD	1	24	30	24	30	24	30	56.9	56.9	56.9	56.614	520	0	2953700000	17.1644	0.0130926
Rv1311	2	2	2	FALSE	atpC	PROBABLE ATP SYNTHASE EPSILON CHAIN ATPC	Both	>MTC:Rv1311 [A8] PROBABLE ATP SYNTHASE EPSILON CHAIN ATPC atpC	1	2	3	2	3	2	3	24.8	24.8	24.8	22.088	206	4.7815e-07	24119000	0.140159	0.00010691
Rv1314c	2	2	2	FALSE	_	CONSERVED HYPOTHETICAL PROTEIN	Both	>MTC:Rv1314c [A8] CONSERVED HYPOTHETICAL PROTEIN -	1	2	2	2	2	2	2	12.4	12.4	12.4	24.406	226	4.5292e-25	19354000	0.112469	8.57886e-05
Rv1322A	1	1	1	FALSE	_	CONSERVED HYPOTHETICAL PROTEIN	Both	>MTC:Rv1322A [A8] CONSERVED HYPOTHETICAL PROTEIN -	1	1	1	1	1	1	1	1.7	1.7	1.7	59.068	542	0.0062445	162520	0.000944427	7.20386e-07
Rv1323	6	6	6	FALSE	fadA4	PROBABLE ACETYL-COA ACETYLTRANSFERASE FADA4 (ACETOACETYL-COA THIOLASE)	Both	>MTC:Rv1323 [A8] PROBABLE ACETYL-CoA ACETYLTRANSFERASE FADA4 (ACETOACETYL-CoA THIOLASE) fadA4	1	6	7	6	7	6	7	19.1	19.1	19.1	44.995	439	2.2523e-106	24680000	0.143419	0.000109397
Rv1324	4	4	4	FALSE	_	POSSIBLE THIOREDOXIN	Both	>MTC:Rv1324 [A8] POSSIBLE THIOREDOXIN -	1	4	4	4	4	4	4	20.8	20.8	20.8	33.213	313	8.5567e-100	60699000	0.35273	0.000269054
Rv1326c	1	1	1	FALSE	glgB	PROBABLE 1,4-ALPHA-GLUCAN BRANCHING ENZYME GLGB	H37Ra	>MTC:Rv1326c [A8] PROBABLE 1,4-ALPHA-GLUCAN BRANCHING ENZYME GLGB (GLYCOGEN BRANCHING ENZYME) glgB	1	1	1	1	1	1	1	1.3	1.3	1.3	99.106	902	0.018518	51477	2.27368e-07	1.50376e-10
Rv1327c	3	3	3	FALSE	glgE	PROBABLE GLUCANASE GLGE	Both	>MTC:Rv1327c [A8] PROBABLE GLUCANASE GLGE glgE	1	3	3	3	3	3	3	4.5	4.5	4.5	86.925	776	5.2116e-12	2772200	0.0161096	1.22881e-05
Rv1328	6	6	6	FALSE	glgP	PROBABLE GLYCOGEN PHOSPHORYLASE GLGP	Both	>MTC:Rv1328 [A8] PROBABLE GLYCOGEN PHOSPHORYLASE GLGP glgP	1	6	6	6	6	6	6	7	7	7	103.67	940	7.4927e-20	13349000	0.0775729	5.91708e-05
Rv1334	1	1	1	FALSE	_	CONSERVED HYPOTHETICAL PROTEIN	H37Ra	>MTC:Rv1334 [A7] CONSERVED HYPOTHETICAL PROTEIN -	1	1	1	1	1	1	1	9.1	9.1	9.1	18.614	165	0.0073933	294360	1.30016e-06	8.59892e-10
Rv1336	3	3	3	FALSE	cysM	PROBABLE CYSTEINE SYNTHASE B CYSM (CSASE B) (O-ACETYLSERINE SULFHYDRYLASE B) (O-ACETYLSERINE (THIOL)-LYASE B)	Both	>MTC:Rv1336 [A8] PROBABLE CYSTEINE SYNTHASE B CYSM (CSASE B) (O-acetylserine sulfhydrylase B) (O-acetylserine (Thiol)-lyase B) cysM	1	3	4	3	4	3	4	11.3	11.3	11.3	46.562	432	2.8912e-15	19212000	0.111644	8.51591e-05
Rv1339	1	1	1	FALSE	_	CONSERVED HYPOTHETICAL PROTEIN	Both	>MTC:Rv1339 [A8] CONSERVED HYPOTHETICAL PROTEIN -	1	1	1	1	1	1	1	3.8	3.8	3.8	33.797	315	1.1344e-05	6741200	0.0391741	2.98811e-05
Rv1340	2	2	2	FALSE	rphA	PROBABLE RIBONUCLEASE RPHA (RNASE PH) (TRNA NUCLEOTIDYLTRANSFERASE)	Both	>MTC:Rv1340 [A8] PROBABLE RIBONUCLEASE RPHA (RNase PH) (tRNA nucleotidyltransferase) rphA	1	2	2	2	2	2	2	13	13	13	34.411	323	2.0773e-39	5997600	0.0348529	2.6585e-05
Rv1341	2	2	2	FALSE	_	CONSERVED HYPOTHETICAL PROTEIN	Both	>MTC:Rv1341 [A8] CONSERVED HYPOTHETICAL PROTEIN -	1	2	2	2	2	2	2	8.7	8.7	8.7	23.534	231	0.00037235	4710100	0.0273711	2.0878e-05
Rv1342c	1	1	1	FALSE	_	CONSERVED MEMBRANE PROTEIN	Both	>MTC:Rv1342c [A8] CONSERVED MEMBRANE PROTEIN -	1	1	1	1	1	1	1	10.3	10.3	10.3	24.554	224	0.00097451	459910	0.0026726	2.0386e-06
Rv1343c	1	1	1	FALSE	lprD	PROBABLE CONSERVED LIPOPROTEIN LPRD	Both	>MTC:Rv1343c [A8] PROBABLE CONSERVED LIPOPROTEIN LPRD lprD	1	1	1	1	1	1	1	5.9	5.9	5.9	20.382	187	6.6946e-05	14928000	0.0867487	6.61699e-05
Rv1352	1	1	1	FALSE	_	CONSERVED HYPOTHETICAL PROTEIN	H37Ra	>MTC:Rv1352 [A8] CONSERVED HYPOTHETICAL PROTEIN -	1	1	1	1	1	1	1	7.5	7.5	7.5	19.965	187	0.0093535	1127300	4.97917e-06	3.2931e-09
Rv1362c	1	1	1	FALSE	_	POSSIBLE MEMBRANE PROTEIN	H37Ra	>MTC:Rv1362c [A8] POSSIBLE MEMBRANE PROTEIN -	1	1	1	1	1	1	1	3.6	3.6	3.6	26.679	253	0.0062445	1682200	7.4301e-06	4.91409e-09
Rv1363c	1	1	1	FALSE	_	POSSIBLE MEMBRANE PROTEIN	Both	>MTC:Rv1363c [A8] POSSIBLE MEMBRANE PROTEIN -	1	1	1	1	1	1	1	6.5	6.5	6.5	43.114	403	6.8623e-09	29544000	0.171684	0.000130957
Rv1368	7	7	7	FALSE	lprF	PROBABLE CONSERVED LIPOPROTEIN LPRF	Both	>MTC:Rv1368 [A8] PROBABLE CONSERVED LIPOPROTEIN LPRF lprF	1	7	8	7	8	7	8	37.2	37.2	37.2	30.449	296	1.2726e-127	760820000	4.42123	0.00337241
Rv1377c	1	1	1	FALSE	_	PUTATIVE TRANSFERASE	Both	>MTC:Rv1377c [A8] PUTATIVE TRANSFERASE -	1	1	1	1	1	1	1	14.4	14.4	14.4	37.006	347	2.4933e-05	1980000	0.0115061	8.77655e-06
Rv1379	1	1	1	FALSE	pyrR	PROBABLE PYRIMIDINE OPERON REGULATORY PROTEIN PYRR	Both	>MTC:Rv1379 [A8] PROBABLE PYRIMIDINE OPERON REGULATORY PROTEIN PYRR pyrR	1	1	1	1	1	1	1	3.7	3.7	3.7	36.186	347	6.8623e-09	2715300	0.015779	1.20358e-05
Rv1380	11	11	11	FALSE	pyrB	PROBABLE ASPARTATE CARBAMOYLTRANSFERASE PYRB (ATCASE) (ASPARTATE TRANSCARBAMYLASE)	Both	>MTC:Rv1380 [A8] PROBABLE ASPARTATE CARBAMOYLTRANSFERASE PYRB (ATCase) (Aspartate transcarbamylase) pyrB	1	11	12	11	12	11	12	38.4	38.4	38.4	37.483	354	2.0927e-78	392670000	2.28186	0.00174055
Rv1381	7	7	7	FALSE	pyrC	PROBABLE DIHYDROOROTASE PYRC (DHOASE)	Both	>MTC:Rv1381 [A8] PROBABLE DIHYDROOROTASE PYRC (DHOase) pyrC	1	7	8	7	8	7	8	21.2	21.2	21.2	49.787	477	5.4119e-45	202730000	1.17809	0.000898621
Rv1382	2	2	2	FALSE	_	PROBABLE EXPORT OR MEMBRANE PROTEIN	Both	>MTC:Rv1382 [A8] PROBABLE EXPORT OR MEMBRANE PROTEIN -	1	2	2	2	2	2	2	10.4	10.4	10.4	27.131	250	4.2052e-07	1350200	0.0078462	5.9849e-06
Rv1383	1	1	1	FALSE	carA	PROBABLE CARBAMOYL-PHOSPHATE SYNTHASE SMALL CHAIN CARA (CARBAMOYL-PHOSPHATE SYNTHETASE GLUTAMINE CHAIN)	Both	>MTC:Rv1383 [A8] PROBABLE CARBAMOYL-PHOSPHATE SYNTHASE SMALL CHAIN CARA (Carbamoyl-phosphate synthetase glutamine chain) carA	1	1	1	1	1	1	1	2.2	2.2	2.2	53.702	509	0.011974	132020	0.000767187	5.85192e-07
Rv1384	5	5	5	FALSE	carB	PROBABLE CARBAMOYL-PHOSPHATE SYNTHASE LARGE CHAIN CARB (CARBAMOYL-PHOSPHATE SYNTHETASE AMMONIA CHAIN)	Both	>MTC:Rv1384 [A8] PROBABLE CARBAMOYL-PHOSPHATE SYNTHASE LARGE CHAIN CARB (Carbamoyl-phosphate synthetase ammonia chain) carB	1	5	5	5	5	5	5	4.9	4.9	4.9	123.5	1159	3.5342e-33	4488900	0.0260856	1.98975e-05
Rv1385	1	1	1	FALSE	pyrF	PROBABLE OROTIDINE 5'-PHOSPHATE DECARBOXYLASE PYRF (OMP DECARBOXYLASE) (OMPDECASE)	Both	>MTC:Rv1385 [A8] PROBABLE OROTIDINE 5'-PHOSPHATE DECARBOXYLASE PYRF (OMP decarboxylase) (OMPdecase) pyrF	1	1	1	1	1	1	1	4.3	4.3	4.3	35.21	350	0.0064775	3667800	0.0213141	1.62579e-05
Rv1386	3	3	3	FALSE	PE15	PE FAMILY PROTEIN	Both	>MTC:Rv1386 [A8] PE FAMILY PROTEIN PE15	1	3	3	3	3	3	3	52.8	52.8	52.8	15.497	161	6.755e-46	9947300	0.0578052	4.40924e-05
Rv1387	1	1	1	FALSE	PPE20	PPE FAMILY PROTEIN	Both	>MTC:Rv1387 [A8] PPE FAMILY PROTEIN PPE20	1	1	2	1	2	1	2	2	2	2	56.604	552	1.5891e-10	2721300	0.0158139	1.20624e-05
Rv1388	4	4	4	FALSE	mihF	PUTATIVE INTEGRATION HOST FACTOR MIHF	Both	>MTC:Rv1388 [A8] PUTATIVE INTEGRATION HOST FACTOR MIHF mihF	1	4	4	4	4	4	4	15.8	15.8	15.8	29.827	278	2.5888e-16	463200000	2.69172	0.00205318
Rv1389	1	1	1	FALSE	gmk	ROBABLE GUANYLATE KINASE GMK	Both	>MTC:Rv1389 [A8] PROBABLE GUANYLATE KINASE GMK gmk	1	1	1	1	1	1	1	6.4	6.4	6.4	30.261	296	3.5659e-28	847080	0.0049225	3.75477e-06
Rv1390	1	1	1	FALSE	rpoZ	PROBABLE DNA-DIRECTED RNA POLYMERASE (OMEGA CHAIN) RPOZ (TRANSCRIPTASE OMEGA CHAIN) (RNA POLYMERASE OMEGA SUBUNIT)	Both	>MTC:Rv1390 [A8] PROBABLE DNA-DIRECTED RNA POLYMERASE (OMEGA CHAIN) RPOZ (TRANSCRIPTASE OMEGA CHAIN) (RNA POLYMERASE OMEGA SUBUNIT) rpoZ	1	1	1	1	1	1	1	4.6	4.6	4.6	21.119	197	0.0095858	948530	0.00551204	4.20446e-06
Rv1392	15	15	15	FALSE	metK	PROBABLE S-ADENOSYLMETHIONINE SYNTHETASE METK (MAT) (ADOMET SYNTHETASE) (METHIONINE ADENOSYLTRANSFERASE)	Both	>MTC:Rv1392 [A8] PROBABLE S-ADENOSYLMETHIONINE SYNTHETASE METK (MAT) (AdoMet synthetase) (Methionine adenosyltransferase) metK	1	15	16	15	16	15	16	52.3	52.3	52.3	55.375	524	0	1268000000	7.36853	0.00562054
Rv1393c	1	1	1	FALSE	_	PROBABLE MONOXYGENASE	Both	>MTC:Rv1393c [A8] PROBABLE MONOXYGENASE -	1	1	1	1	1	1	1	1.8	1.8	1.8	63.548	571	0.0098479	9720100	0.0564849	4.30853e-05
Rv1397c	3	3	3	FALSE	_	CONSERVED HYPOTHETICAL PROTEIN WITH PIN DOMAIN	Both	>MTC:Rv1397c [A8] CONSERVED HYPOTHETICAL PROTEIN -	1	3	4	3	4	3	4	24.5	24.5	24.5	23.942	220	1.1128e-33	25403000	0.14762	0.000112601
Rv1401	3	3	3	FALSE	_	POSSIBLE MEMBRANE PROTEIN	Both	>MTC:Rv1401 [A8] POSSIBLE MEMBRANE PROTEIN -	1	3	3	3	3	3	3	29.6	29.6	29.6	42.823	416	5.8376e-26	159180000	0.925017	0.000705582
Rv1404	3	3	3	FALSE	_	PROBABLE TRANSCRIPTIONAL REGULATORY PROTEIN	Both	>MTC:Rv1404 [A8] PROBABLE TRANSCRIPTIONAL REGULATORY PROTEIN -	1	3	3	3	3	3	3	9.4	9.4	9.4	38.385	361	1.533e-33	31068000	0.180541	0.000137712
Rv1408	1	1	1	FALSE	rpe	ROBABLE RIBULOSE-PHOSPHATE 3-EPIMERASE RPE (PPE) (R5P3E) (PENTOSE-5-PHOSPHATE 3-EPIMERASE)	Both	>MTC:Rv1408 [A8] PROBABLE RIBULOSE-PHOSPHATE 3-EPIMERASE RPE (PPE) (R5P3E) (Pentose-5-phosphate 3-epimerase) rpe	1	1	1	1	1	1	1	18	18	18	57.386	556	3.0295e-13	16808000	0.0976737	7.45032e-05
Rv1409	1	1	1	FALSE	ribG	PROBABLE BIFUNCTIONAL RIBOFLAVIN BIOSYNTHESIS PROTEIN RIBG : DIAMINOHYDROXYPHOSPHORIBOSYLAMINOPYRIMIDINE DEAMINASE (RIBOFLAVIN-SPECIFIC DEAMINASE) + 5-AMINO-6-(5-PHOSPHORIBOSYLAMINO) URACIL REDUCTASE (HTP REDUCTASE)	Both	>MTC:Rv1409 [A8] PROBABLE BIFUNCTIONAL riboflavin biosynthesis protein RIBG : Diaminohydroxyphosphoribosylaminopyrimidine deaminase (Riboflavin-specific deaminase) + 5-amino-6-(5-phosphoribosylamino) uracil reductase (HTP reductase) ribG	1	1	1	1	1	1	1	2.2	2.2	2.2	56.096	547	0.00022648	130570	0.000758761	5.78765e-07
Rv1410c	4	4	4	FALSE	_	AMINOGLYCOSIDES/TETRACYCLINE-TRANSPORT INTEGRAL MEMBRANE PROTEIN	Both	>MTC:Rv1410c [A8] AMINOGLYCOSIDES/TETRACYCLINE-TRANSPORT INTEGRAL MEMBRANE PROTEIN -	1	4	4	4	4	4	4	12.5	12.5	12.5	70.335	658	7.5487e-81	34720000	0.201763	0.0001539
Rv1411c	5	5	5	FALSE	lprG	PROBABLE CONSERVED LIPOPROTEIN LPRG	Both	>MTC:Rv1411c [A8] PROBABLE CONSERVED LIPOPROTEIN LPRG lprG	1	5	6	5	6	5	6	15.4	15.4	15.4	37.223	356	7.2178e-22	773130000	4.49277	0.00342698
Rv1412	5	5	5	FALSE	ribC	PROBABLE RIBOFLAVIN SYNTHASE ALPHA CHAIN RIBC (RIBE)	Both	>MTC:Rv1412 [A8] PROBABLE RIBOFLAVIN SYNTHASE ALPHA CHAIN RIBC (RIBE) ribC	1	5	6	5	6	5	6	25.5	25.5	25.5	24.74	235	2.6197e-18	75644000	0.439578	0.0003353
Rv1416	4	4	4	FALSE	ribH	PROBABLE RIBOFLAVIN SYNTHASE BETA CHAIN RIBH (6	Both	>MTC:Rv1416 [A8] PROBABLE RIBOFLAVIN SYNTHASE BETA CHAIN RIBH (6,7-dimethyl-8-ribityllumazine synthase) (DMRL synthase) (Lumazine synthase) ribH	1	4	4	4	4	4	4	35.4	35.4	35.4	27.711	274	1.7088e-57	59103000	0.343456	0.00026198
Rv1418	1	1	1	FALSE	lprH	PROBABLE LIPOPROTEIN LPRH	Both	>MTC:Rv1418 [A8] PROBABLE LIPOPROTEIN LPRH lprH	1	1	1	1	1	1	1	8.2	8.2	8.2	27.257	257	0.00023215	1797100	0.0104432	7.96583e-06
Rv1419	1	1	1	FALSE	_	HYPOTHETICAL PROTEIN	H37Ra	>MTC:Rv1419 [A8] HYPOTHETICAL PROTEIN -	1	1	1	1	1	1	1	3.7	3.7	3.7	19.771	187	0.004296	9646000	4.26054e-05	2.81782e-08
Rv1421	1	1	1	FALSE	_	CONSERVED HYPOTHETICAL PROTEIN	Both	>MTC:Rv1421 [A8] CONSERVED HYPOTHETICAL PROTEIN -	1	1	1	1	1	1	1	3.9	3.9	3.9	35.942	330	1.5622e-11	811060	0.00471318	3.59511e-06
Rv1424c	3	3	3	FALSE	_	POSSIBLE MEMBRANE PROTEIN	Both	>MTC:Rv1424c [A8] POSSIBLE MEMBRANE PROTEIN -	1	3	3	3	3	3	3	5.8	5.8	5.8	64.64	591	6.3106e-19	134020000	0.778809	0.000594057
Rv1431	9	9	9	FALSE	_	CONSERVED MEMBRANE PROTEIN	Both	>MTC:Rv1431 [A8] CONSERVED MEMBRANE PROTEIN -	1	9	13	9	13	9	13	16.9	16.9	16.9	85.05	775	1.3914e-96	262580000	1.52589	0.00116391
Rv1436	13	13	13	FALSE	gap	ROBABLE GLYCERALDEHYDE 3-PHOSPHATE DEHYDROGENASE GAP (GAPDH)	Both	>MTC:Rv1436 [A8] PROBABLE GLYCERALDEHYDE 3-PHOSPHATE DEHYDROGENASE GAP (GAPDH) gap	1	13	14	13	14	13	14	55.6	55.6	55.6	38.983	369	1.605e-179	2568900000	14.9282	0.0113869
Rv1437	5	5	5	FALSE	pgk	ROBABLE PHOSPHOGLYCERATE KINASE PGK	Both	>MTC:Rv1437 [A8] PROBABLE PHOSPHOGLYCERATE KINASE PGK pgk	1	5	5	5	5	5	5	13.5	13.5	13.5	46.913	458	1.4813e-39	148100000	0.86063	0.000656468
Rv1438	2	2	2	FALSE	tpi	ROBABLE TRIOSEPHOSPHATE ISOMERASE TPI (TIM)	Both	>MTC:Rv1438 [A8] PROBABLE TRIOSEPHOSPHATE ISOMERASE TPI (TIM) tpi	1	2	2	2	2	2	2	9.1	9.1	9.1	30.972	297	7.1907e-12	1717500	0.00998063	7.61299e-06
Rv1439c	2	2	2	FALSE	_	HYPOTHETICAL PROTEIN	Both	>MTC:Rv1439c [A8] HYPOTHETICAL PROTEIN -	1	2	2	2	2	2	2	8.7	8.7	8.7	24.487	219	1.0987e-08	21344000	0.124033	9.46094e-05
Rv1442	2	2	2	FALSE	bisC	PROBABLE BIOTIN SULFOXIDE REDUCTASE BISC (BDS REDUCTASE) (BSO REDUCTASE)	Both	>MTC:Rv1442 [A8] PROBABLE BIOTIN SULFOXIDE REDUCTASE BISC (BDS reductase) (BSO reductase) bisC	1	2	2	2	2	2	2	2.1	2.1	2.1	93.899	869	0.00014683	178870000	1.03944	0.000792859
Rv1443c	3	3	3	FALSE	_	HYPOTHETICAL PROTEIN	Both	>MTC:Rv1443c [A8] HYPOTHETICAL PROTEIN -	1	3	3	3	3	3	3	21.9	21.9	21.9	32.732	292	1.4175e-38	34609000	0.201118	0.000153408
Rv1444c	2	2	2	FALSE	_	HYPOTHETICAL PROTEIN	Both	>MTC:Rv1444c [A8] HYPOTHETICAL PROTEIN -	1	2	2	2	2	2	2	11.2	11.2	11.2	24.775	224	6.4303e-19	8475000	0.0492494	3.75663e-05
Rv1445c	2	2	2	FALSE	devB	PROBABLE 6-PHOSPHOGLUCONOLACTONASE DEVB (6PGL)	Both	>MTC:Rv1445c [A8] PROBABLE 6-PHOSPHOGLUCONOLACTONASE DEVB (6PGL) devB	1	2	2	2	2	2	2	6	6	6	33.051	318	0.0035432	4142400	0.0240721	1.83616e-05
Rv1447c	1	1	1	FALSE	zwf2	PROBABLE GLUCOSE-6-PHOSPHATE 1-DEHYDROGENASE ZWF2 (G6PD)	H37Ra	>MTC:Rv1447c [A8] PROBABLE GLUCOSE-6-PHOSPHATE 1-DEHYDROGENASE ZWF2 (G6PD) zwf2	1	1	1	1	1	1	1	3.5	3.5	3.5	66.982	602	0.11141	255400	1.12807e-06	7.46081e-10
Rv1448c	8	8	8	FALSE	tal	PROBABLE TRANSALDOLASE TAL	Both	>MTC:Rv1448c [A8] PROBABLE TRANSALDOLASE TAL tal	1	8	8	8	8	8	8	33.3	33.3	33.3	49.958	463	6.4885e-63	195970000	1.13881	0.000868657
Rv1449c	16	16	16	FALSE	tkt	PROBABLE TRANSKETOLASE TKT (TK)	Both	>MTC:Rv1449c [A8] PROBABLE TRANSKETOLASE TKT (TK) tkt	1	16	19	16	19	16	19	30.8	30.8	30.8	88.244	815	5.5767e-144	460910000	2.67841	0.00204303
Rv1454c	1	1	1	FALSE	qor	PROBABLE QUINONE REDUCTASE QOR (NADPH:QUINONE REDUCTASE) (ZETA-CRYSTALLIN HOMOLOG PROTEIN)	Both	>MTC:Rv1454c [A8] PROBABLE QUINONE REDUCTASE QOR (NADPH:quinone reductase) (Zeta-crystallin homolog protein) qor	1	1	1	1	1	1	1	1.5	1.5	1.5	56.927	547	0.052116	283780	0.00164909	1.25788e-06
Rv1455	6	6	6	FALSE	_	CONSERVED HYPOTHETICAL PROTEIN	Both	>MTC:Rv1455 [A8] CONSERVED HYPOTHETICAL PROTEIN -	1	6	6	6	6	6	6	23.2	23.2	23.2	38.306	353	1.7624e-43	22755000	0.132233	0.000100864
Rv1457c	1	1	1	FALSE	_	PROBABLE UNIDENTIFIED ANTIBIOTIC-TRANSPORT INTEGRAL MEMBRANE ABC TRANSPORTER	Both	>MTC:Rv1457c [A8] PROBABLE UNIDENTIFIED ANTIBIOTIC-TRANSPORT INTEGRAL MEMBRANE ABC TRANSPORTER -	1	1	1	1	1	1	1	4.4	4.4	4.4	35.926	342	0.0002712	9387700	0.0545532	4.16119e-05
Rv1458c	1	1	1	FALSE	_	PROBABLE UNIDENTIFIED ANTIBIOTIC-TRANSPORT ATP-BINDING PROTEIN ABC TRANSPORTER	Both	>MTC:Rv1458c [A8] PROBABLE UNIDENTIFIED ANTIBIOTIC-TRANSPORT ATP-BINDING PROTEIN ABC TRANSPORTER -	1	1	1	1	1	1	1	8.7	8.7	8.7	36.924	345	0.0028173	2584800	0.0150206	1.14574e-05
Rv1459c	1	1	1	FALSE	_	POSSIBLE CONSERVED INTEGRAL MEMBRANE PROTEIN	Both	>MTC:Rv1459c [A8] POSSIBLE CONSERVED INTEGRAL MEMBRANE PROTEIN -	1	1	1	1	1	1	1	1.1	1.1	1.1	65.4	616	5.089e-05	181710	0.00105594	8.05448e-07
Rv1464	4	4	4	FALSE	csd	ROBABLE CYSTEINE DESULFURASE CSD	Both	>MTC:Rv1464 [A8] PROBABLE CYSTEINE DESULFURASE CSD csd	1	4	4	4	4	4	4	12.5	12.5	12.5	55	521	5.3166e-68	32764000	0.190396	0.00014523
Rv1465	1	1	1	FALSE	_	POSSIBLE NITROGEN FIXATION RELATED PROTEIN	Both	>MTC:Rv1465 [A8] POSSIBLE NITROGEN FIXATION RELATED PROTEIN -	1	1	1	1	1	1	1	4.1	4.1	4.1	40.378	368	0.017498	45032	0.000261687	1.99609e-07
Rv1466	1	1	1	FALSE	_	CONSERVED HYPOTHETICAL PROTEIN	Both	>MTC:Rv1466 [A8] CONSERVED HYPOTHETICAL PROTEIN -	1	1	1	1	1	1	1	4.5	4.5	4.5	30.656	287	1.1761e-05	449440	0.00261176	1.99219e-06
Rv1467c	1	1	1	FALSE	fadE15	PROBABLE ACYL-COA DEHYDROGENASE FADE15	Both	>MTC:Rv1467c [A8] PROBABLE ACYL-CoA DEHYDROGENASE FADE15 fadE15	1	1	1	1	1	1	1	2.3	2.3	2.3	78.99	738	3.4783e-15	27182000	0.157958	0.000120487
Rv1468c	1	1	1	FALSE	PE_PGRS29	PE-PGRS FAMILY PROTEIN	Both	>MTC:Rv1468c [A8] PE-PGRS FAMILY PROTEIN PE_PGRS29	1	1	1	1	1	1	1	2.1	2.1	2.1	56.123	614	0.024728	3335500	0.0193831	1.47849e-05
Rv1473A	1	1	1	FALSE	_	POSSIBLE TRANSCRIPTIONAL REGULATORY PROTEIN	H37Ra	>MTC:Rv1473A [A8] POSSIBLE TRANSCRIPTIONAL REGULATORY PROTEIN -	1	1	1	1	1	1	1	10.5	10.5	10.5	10.754	95	0.0028173	1698000	7.49989e-06	4.96024e-09
Rv1475c	26	26	26	FALSE	acn	PROBABLE IRON-REGULATED ACONITATE HYDRATASE ACN (CITRATE HYDRO-LYASE) (ACONITASE)	Both	>MTC:Rv1475c [A8] PROBABLE IRON-REGULATED ACONITATE HYDRATASE ACN (Citrate hydro-lyase) (Aconitase) acn	1	26	30	26	30	26	30	36	36	36	107.69	996	2.6834e-228	1214100000	7.05531	0.00538162
Rv1477	1	1	1	FALSE	ripA	PEPTIDOGLYCAN HYDROLASE	H37Ra	>MTC:Rv1477 [A8] HYPOTHETICAL INVASION PROTEIN -	1	1	1	1	1	1	1	2	2	2	52.449	498	0.013605	243550	1.07573e-06	7.11465e-10
Rv1479	10	10	9	FALSE	moxR1	PROBABLE TRANSCRIPTIONAL REGULATORY PROTEIN MOXR1	Both	>MTC:Rv1479 [A8] PROBABLE TRANSCRIPTIONAL REGULATORY PROTEIN MOXR1 moxR1	1	10	10	10	10	9	9	31.7	31.7	28.6	45.924	423	1.8828e-74	98849000	0.574425	0.000438158
Rv1481	5	5	5	FALSE	_	PROBABLE MEMBRANE PROTEIN	Both	>MTC:Rv1481 [A8] PROBABLE MEMBRANE PROTEIN -	1	5	6	5	6	5	6	13	13	13	54.575	509	3.9212e-84	92999000	0.54043	0.000412228
Rv1483	2	2	2	FALSE	fabG1	3-OXOACYL-[ACYL-CARRIER PROTEIN] REDUCTASE FABG1 (3-KETOACYL-ACYL CARRIER PROTEIN REDUCTASE) (MYCOLIC ACID BIOSYNTHESIS A PROTEIN)	Both	>MTC:Rv1483 [A8] 3-OXOACYL-[ACYL-CARRIER PROTEIN] REDUCTASE FABG1 (3-KETOACYL-ACYL CARRIER PROTEIN REDUCTASE) (MYCOLIC ACID BIOSYNTHESIS A PROTEIN) fabG1	1	2	2	2	2	2	2	5.9	5.9	5.9	30.966	303	4.4512e-06	7110000	0.0413172	3.15158e-05
Rv1484	5	5	5	FALSE	inhA	NADH-DEPENDENT ENOYL-[ACYL-CARRIER-PROTEIN] REDUCTASE INHA (NADH-DEPENDENT ENOYL-ACP REDUCTASE)	Both	>MTC:Rv1484 [A8] NADH-DEPENDENT ENOYL-[ACYL-CARRIER-PROTEIN] REDUCTASE INHA (NADH-DEPENDENT ENOYL-ACP REDUCTASE) inhA	1	5	5	5	5	5	5	16.3	16.3	16.3	31.087	294	9.4821e-19	73235000	0.425579	0.000324622
Rv1487	1	1	1	FALSE	_	CONSERVED MEMBRANE PROTEIN	Both	>MTC:Rv1487 [A8] CONSERVED MEMBRANE PROTEIN -	1	1	1	1	1	1	1	7.6	7.6	7.6	16.757	158	1.2923e-08	33996000	0.197556	0.000150691
Rv1488	19	19	19	FALSE	_	POSSIBLE EXPORTED CONSERVED PROTEIN	Both	>MTC:Rv1488 [A8] POSSIBLE EXPORTED CONSERVED PROTEIN -	1	19	25	19	25	19	25	50.7	50.7	50.7	49.761	467	1.814e-176	2833000000	16.463	0.0125576
Rv1489	4	4	4	FALSE	_	CONSERVED HYPOTHETICAL PROTEIN	Both	>MTC:Rv1489 [A8] CONSERVED HYPOTHETICAL PROTEIN -	1	4	5	4	5	4	5	67	67	67	18.915	188	1.312e-57	125200000	0.727555	0.000554962
Rv1490	1	1	1	FALSE	_	PROBABLE MEMBRANE PROTEIN	Both	>MTC:Rv1490 [A8] PROBABLE MEMBRANE PROTEIN -	1	1	1	1	1	1	1	1.6	1.6	1.6	54.618	501	0.0029095	2699800	0.0156889	1.19671e-05
Rv1495	1	1	1	FALSE	_	CONSERVED HYPOTHETICAL PROTEIN	Both	>MTC:Rv1495 [A8] CONSERVED HYPOTHETICAL PROTEIN -	1	1	1	1	1	1	1	9.5	9.5	9.5	15.769	147	3.3691e-14	2058200	0.0119605	9.12318e-06
Rv1498A	1	1	1	FALSE	_	CONSERVED HYPOTHETICAL PROTEIN	Both	>MTC:Rv1498A [A8] CONSERVED HYPOTHETICAL PROTEIN -	1	1	1	1	1	1	1	5	5	5	22.536	222	1.9086e-05	25640000	0.148998	0.000113652
Rv1498c	1	1	1	FALSE	_	PROBABLE METHYLTRANSFERASE	Both	>MTC:Rv1498c [A8] PROBABLE METHYLTRANSFERASE -	1	1	1	1	1	1	1	1.9	1.9	1.9	46.426	428	0.0029095	703870	0.00409029	3.11998e-06
Rv1508c	5	5	5	FALSE	_	PROBABLE MEMBRANE PROTEIN	Both	>MTC:Rv1508c [A5] Probable membrane protein -	1	5	5	5	5	5	5	8.4	8.4	8.4	70.502	664	3.265e-45	150420000	0.874112	0.000666752
Rv1510	1	1	1	FALSE	_	CONSERVED PROBABLE MEMBRANE PROTEIN	H37Ra	>MTC:Rv1510 [A5] conserved probable membrane protein -	1	1	1	1	1	1	1	2.4	2.4	2.4	68.033	672	0.0078109	1453500	6.41996e-06	4.246e-09
Rv1511	11	11	11	FALSE	gmdA	GDP-D-MANNOSE DEHYDRATASE GMDA (GDP-MANNOSE 4	Both	>MTC:Rv1511 [A5] GDP-D-mannose dehydratase gmdA (GDP-mannose 4,6 dehydratase) (GMD) gmdA	1	11	13	11	13	11	13	42.9	42.9	42.9	40.904	366	1.3517e-159	290100000	1.68581	0.0012859
Rv1513	1	1	1	FALSE	_	PROBABLE NUCLEOTIDE-SUGAR EPIMERASE EPIA	Both	>MTC:Rv1513 [A5] CONSERVED HYPOTHETICAL PROTEIN -	1	1	1	1	1	1	1	5.4	5.4	5.4	32.141	297	0.013438	156140	0.000907351	6.92106e-07
Rv1530	5	5	5	FALSE	adh	ROBABLE ALCOHOL DEHYDROGENASE ADH	Both	>MTC:Rv1530 [A8] Probable alcohol dehydrogenase adh adh	1	5	5	5	5	5	5	19.7	19.7	19.7	44.477	432	3.3855e-56	32909000	0.191239	0.000145872
Rv1531	2	2	2	FALSE	_	CONSERVED HYPOTHETICAL PROTEIN	Both	>MTC:Rv1531 [A8] CONSERVED HYPOTHETICAL PROTEIN -	1	2	2	2	2	2	2	12.9	12.9	12.9	25.44	232	2.5015e-12	1854200	0.010775	8.21893e-06
Rv1532c	1	1	1	FALSE	_	CONSERVED HYPOTHETICAL PROTEIN	H37Ra	>MTC:Rv1532c [A8] CONSERVED HYPOTHETICAL PROTEIN -	1	1	1	1	1	1	1	7.4	7.4	7.4	19.416	176	1.5622e-11	1512300	6.67967e-06	4.41777e-09
Rv1533	3	3	3	FALSE	_	CONSERVED HYPOTHETICAL PROTEIN	Both	>MTC:Rv1533 [A7] CONSERVED HYPOTHETICAL PROTEIN -	1	3	3	3	3	3	3	8.3	8.3	8.3	54.001	517	1.0331e-11	11445000	0.0665085	5.07311e-05
Rv1535	1	1	1	FALSE	_	HYPOTHETICAL PROTEIN	Both	>MTC:Rv1535 [A8] HYPOTHETICAL PROTEIN -	1	1	1	1	1	1	1	5.8	5.8	5.8	12.41	120	5.089e-05	1553500	0.00902761	6.88605e-06
Rv1536	8	8	8	FALSE	ileS	ISOLEUCYL-TRNA SYNTHETASE ILES	Both	>MTC:Rv1536 [A8] isoleucyl-tRNA synthetase ileS ileS	1	8	9	8	9	8	9	6.3	6.3	6.3	140.18	1261	3.1112e-29	56343000	0.327417	0.000249746
Rv1542c	2	2	2	FALSE	glbN	PROBABLE HEMOGLOBIN GLBN	Both	>MTC:Rv1542c [A8] Probable hemoglobin glbN glbN	1	2	3	2	3	2	3	23.2	23.2	23.2	17.779	168	3.0978e-54	2339800	0.0135969	1.03714e-05
Rv1543	1	1	1	FALSE	_	POSSIBLE FATTY ACYL-COA REDUCTASE	Both	>MTC:Rv1543 [A8] POSSIBLE FATTY ACYL-CoA REDUCTASE -	1	1	1	1	1	1	1	1.8	1.8	1.8	46.676	437	0.0054856	538880	0.00313151	2.38864e-06
Rv1544	3	3	3	FALSE	_	POSSIBLE KETOACYL REDUCTASE	Both	>MTC:Rv1544 [A8] Possible ketoacyl reductase -	1	3	4	3	4	3	4	8.5	8.5	8.5	42.834	410	4.5813e-14	103020000	0.598664	0.000456647
Rv1546	2	2	2	FALSE	_	CONSERVED HYPOTHETICAL PROTEIN	Both	>MTC:Rv1546 [A8] CONSERVED HYPOTHETICAL PROTEIN -	1	2	2	2	2	2	2	20.5	20.5	20.5	15.62	146	2.8913e-24	3452500	0.020063	1.53036e-05
Rv1552	12	12	12	FALSE	frdA	PROBABLE FUMARATE REDUCTASE [FLAVOPROTEIN SUBUNIT] FRDA (FUMARATE DEHYDROGENASE) (FUMARIC HYDROGENASE)	Both	>MTC:Rv1552 [A8] PROBABLE FUMARATE REDUCTASE [FLAVOPROTEIN SUBUNIT] FRDA (FUMARATE DEHYDROGENASE) (FUMARIC HYDROGENASE) frdA	1	12	12	12	12	12	12	21.6	21.6	21.6	71.187	661	4.4671e-85	175270000	1.01852	0.000776902
Rv1553	4	4	4	FALSE	frdB	PROBABLE FUMARATE REDUCTASE [IRON-SULFUR SUBUNIT] FRDB (FUMARATE DEHYDROGENASE) (FUMARIC HYDROGENASE)	Both	>MTC:Rv1553 [A8] PROBABLE FUMARATE REDUCTASE [IRON-SULFUR SUBUNIT] FRDB (FUMARATE DEHYDROGENASE)	2	4	5	4	5	4	5	13.7	13.7	13.7	50.546	454	1.6886e-20	17568000	0.10209	7.78719e-05
Rv1556	2	2	2	FALSE	_	POSSIBLE REGULATORY PROTEIN	H37Ra	>MTC:Rv1556 [A8] Possible regulatory protein -	1	2	2	2	2	2	2	7.6	7.6	7.6	33.936	314	9.4584e-14	2597800	1.14742e-05	7.58876e-09
Rv1558	1	1	1	FALSE	_	CONSERVED HYPOTHETICAL PROTEIN	Both	>MTC:Rv1558 [A8] CONSERVED HYPOTHETICAL PROTEIN -	1	1	2	1	2	1	2	5.5	5.5	5.5	21.897	200	6.6946e-05	85949000	0.499462	0.000380978
Rv1563c	2	2	2	FALSE	treY	MALTOOLIGOSYLTREHALOSE SYNTHASE TREY	H37Ra	>MTC:Rv1563c [A8] Maltooligosyltrehalose synthase TreY treY	1	2	2	2	2	2	2	2.3	2.3	2.3	101.11	941	1.0304e-08	1531800	6.7658e-06	4.47473e-09
Rv1564c	1	1	1	FALSE	treX	PROBABLE MALTOOLIGOSYLTREHALOSE SYNTHASE TREX	Both	>MTC:Rv1564c [A8] Probable Maltooligosyltrehalose synthase TreX treX	1	1	1	1	1	1	1	0.9	0.9	0.9	84.582	752	5.089e-05	143940	0.000836456	6.38029e-07
Rv1566c	3	3	3	FALSE	_	POSSIBLE INV PROTEIN	Both	>MTC:Rv1566c [A8] Possible inv protein -	1	3	4	3	4	3	4	20.5	20.5	20.5	27.214	258	1.3637e-44	60988000	0.35441	0.000270336
Rv1568	2	2	2	FALSE	bioA	PROBABLE ADENOSYLMETHIONINE-8-AMINO-7-OXONONANOATE AMINOTRANSFERASE BIOA	Both	>MTC:Rv1568 [A8] PROBABLE ADENOSYLMETHIONINE-8-AMINO-7-OXONONANOATE AMINOTRANSFERASE BIOA bioA	1	2	2	2	2	2	2	11.3	11.3	11.3	61.787	594	1.9689e-07	7166100	0.0416432	3.17645e-05
Rv1571	2	2	2	FALSE	_	CONSERVED HYPOTHETICAL PROTEIN	Both	>MTC:Rv1571 [A8] CONSERVED HYPOTHETICAL PROTEIN -	1	2	2	2	2	2	2	7.5	7.5	7.5	41.375	388	3.861e-22	13039000	0.0757715	5.77967e-05
Rv1591	2	2	2	FALSE	_	PROBABLE TRANSMEMBRANE PROTEIN	Both	>MTC:Rv1591 [A8] PROBABLE TRANSMEMBRANE PROTEIN -	1	2	2	2	2	2	2	4.5	4.5	4.5	57.053	561	5.4816e-19	23476000	0.136422	0.00010406
Rv1593c	2	2	2	FALSE	_	CONSERVED HYPOTHETICAL PROTEIN	Both	>MTC:Rv1593c [A8] CONSERVED HYPOTHETICAL PROTEIN -	1	2	2	2	2	2	2	5.4	5.4	5.4	41.887	387	1.0069e-06	7185800	0.0417577	3.18518e-05
Rv1594	6	6	6	FALSE	nadA	PROBABLE QUINOLINATE SYNTHETASE NADA	Both	>MTC:Rv1594 [A8] Probable quinolinate synthetase nadA nadA	1	6	9	6	9	6	9	15.1	15.1	15.1	51.871	485	1.5526e-46	89081000	0.517662	0.000394861
Rv1596	11	11	11	FALSE	nadC	PROBABLE NICOTINATE-NUCLEOTIDE PYROPHOSPHATASE NADC	Both	>MTC:Rv1596 [A8] Probable nicotinate-nucleotide pyrophosphatase nadC nadC	1	11	13	11	13	11	13	36.3	36.3	36.3	63.838	606	3.2819e-152	1550100000	9.00785	0.00687098
Rv1598c	1	1	1	FALSE	_	CONSERVED HYPOTHETICAL PROTEIN	Both	>MTC:Rv1598c [A8] CONSERVED HYPOTHETICAL PROTEIN -	1	1	1	1	1	1	1	6.6	6.6	6.6	21.493	197	0.00046073	2816500	0.0163671	1.24844e-05
Rv1600	6	6	6	FALSE	hisC1	PROBABLE HISTIDINOL-PHOSPHATE AMINOTRANSFERASE HISC1	Both	>MTC:Rv1600 [A8] Probable histidinol-phosphate aminotransferase hisC1 hisC1	1	6	6	6	6	6	6	22.2	22.2	22.2	50.117	473	1.384e-63	20631000	0.11989	9.1449e-05
Rv1603	3	3	3	FALSE	hisA	PROBABLE PHOSPHORIBOSYLFORMIMINO-5-AMINOIMIDAZOLE CARBOXAMIDE RIBOTIDE ISOMERASE HISA	Both	>MTC:Rv1603 [A8] PROBABLE PHOSPHORIBOSYLFORMIMINO-5-AMINOIMIDAZOLE CARBOXAMIDE RIBOTIDE ISOMERASE HISA hisA	1	3	3	3	3	3	3	16.7	16.7	16.7	30.105	287	4.1714e-65	3895900	0.0226396	1.7269e-05
Rv1606	1	1	1	FALSE	hisI	PROBABLE PHOSPHORIBOSYL-AMP 1	Both	>MTC:Rv1606 [A8] Probable phosphoribosyl-AMP 1,6 cyclohydrolase hisI hisI	1	1	1	1	1	1	1	5.4	5.4	5.4	35.2	334	8.7896e-27	381530	0.00221712	1.69117e-06
Rv1607	1	1	1	FALSE	chaA	PROBABLE IONIC TRANSPORTER INTEGRAL MEMBRANE PROTEIN CHAA	Both	>MTC:Rv1607 [A8] Probable ionic transporter integral membrane protein chaA chaA	1	1	1	1	1	1	1	2.5	2.5	2.5	37.33	364	0.021554	13580000	0.0789153	6.01947e-05
Rv1608c	2	2	2	FALSE	bcpB	PROBABLE PEROXIDOXIN BCPB	Both	>MTC:Rv1608c [A8] Probable peroxidoxin BcpB bcpB	1	2	2	2	2	2	2	6.1	6.1	6.1	33.354	309	2.7007e-05	2980700	0.0173213	1.32123e-05
Rv1609	3	3	3	FALSE	trpE	PROBABLE ANTHRANILATE SYNTHASE COMPONENT I TRPE (GLUTAMINE AMIDOTRANSFERASE)	Both	>MTC:Rv1609 [A8] Probable anthranilate synthase component I trpE (GLUTAMINE AMIDOTRANSFERASE) trpE	1	3	3	3	3	3	3	7.9	7.9	7.9	64.054	593	3.3422e-49	2343600	0.013619	1.03882e-05
Rv1610	1	1	1	FALSE	_	POSSIBLE CONSERVED MEMBRANE PROTEIN	Both	>MTC:Rv1610 [A8] POSSIBLE CONSERVED MEMBRANE PROTEIN -	1	1	1	1	1	1	1	5.1	5.1	5.1	32.737	311	5.6591e-19	1121300	0.00651603	4.97028e-06
Rv1611	3	3	3	FALSE	trpC	PROBABLE INDOLE-3-GLYCEROL PHOSPHATE SYNTHASE TRPC	Both	>MTC:Rv1611 [A8] Probable indole-3-glycerol phosphate synthase trpC trpC	1	3	3	3	3	3	3	8.3	8.3	8.3	43.677	432	8.8899e-24	23321000	0.135522	0.000103373
Rv1612	6	6	6	FALSE	trpB	PROBABLE TRYPTOPHAN SYNTHASE	Both	>MTC:Rv1612 [A8] Probable tryptophan synthase, beta subunit trpB trpB	1	6	7	6	7	6	7	20.8	20.8	20.8	62.324	600	5.1793e-53	50550000	0.293753	0.000224068
Rv1613	4	4	4	FALSE	trpA	PROBABLE TRYPTOPHAN SYNTHASE	Both	>MTC:Rv1613 [A8] Probable tryptophan synthase, alpha subunit trpA trpA	1	4	4	4	4	4	4	19.8	19.8	19.8	35.635	344	2.8025e-27	17063000	0.0991555	7.56335e-05
Rv1614	5	5	5	FALSE	lgt	OSSIBLE PROLIPOPROTEIN DIACYLGLYCERYL TRANSFERASES LGT	Both	>MTC:Rv1614 [A8] Possible prolipoprotein diacylglyceryl transferases Lgt lgt	1	5	5	5	5	5	5	11.9	11.9	11.9	63.92	595	2.7959e-48	43210000	0.251099	0.000191533
Rv1615	1	1	1	FALSE	_	PROBABLE HYPOTHETICAL MEMBRANE PROTEIN	Both	>MTC:Rv1615 [A8] Probable hypothetical membrane protein -	1	1	1	1	1	1	1	6	6	6	19.405	184	6.6946e-05	2415100	0.0140345	1.07052e-05
Rv1617	6	6	6	FALSE	pykA	PROBABLE PYRUVATE KINASE PYKA	Both	>MTC:Rv1617 [A8] Probable pyruvate kinase pykA pykA	1	6	6	6	6	6	6	14.3	14.3	14.3	54.439	509	2.08e-31	12282000	0.0713724	5.44412e-05
Rv1622c	2	2	2	FALSE	cydB	PROBABLE INTEGRAL MEMBRANE CYTOCHROME D UBIQUINOL OXIDASE (SUBUNIT II) CYDB (CYTOCHROME BD-I OXIDASE SUBUNIT II)	Both	>MTC:Rv1622c [A8] Probable integral membrane cytochrome D ubiquinol oxidase (subunit II) cydB (Cytochrome BD-I oxidase subunit II) cydB	1	2	2	2	2	2	2	3.7	3.7	3.7	46.865	431	2.6826e-05	509080000	2.95834	0.00225655
Rv1623c	6	6	6	FALSE	cydA	PROBABLE INTEGRAL MEMBRANE CYTOCHROME D UBIQUINOL OXIDASE (SUBUNIT I) CYDA (CYTOCHROME BD-I OXIDASE SUBUNIT I)	Both	>MTC:Rv1623c [A8] Probable integral membrane cytochrome D ubiquinol oxidase (subunit I) cydA (Cytochrome BD-I oxidase subunit I) cydA	1	6	9	6	9	6	9	12.8	12.8	12.8	65.176	585	2.8761e-46	623270000	3.62191	0.00276271
Rv1626	8	8	8	FALSE	_	PROBABLE TWO-COMPONENT SYSTEM TRANSCRIPTIONAL REGULATOR	Both	>MTC:Rv1626 [A8] Probable two-component system transcriptional regulator -	1	8	8	8	8	8	8	21.6	21.6	21.6	31.793	296	3.8682e-73	190190000	1.10522	0.000843036
Rv1627c	2	2	2	FALSE	_	PROBABLE NONSPECIFIC LIPID-TRANSFER PROTEIN	Both	>MTC:Rv1627c [A8] Probable nonspecific lipid-transfer protein -	1	2	2	2	2	2	2	4.9	4.9	4.9	47.172	449	3.0661e-09	36484000	0.212014	0.000161719
Rv1630	7	7	7	FALSE	rpsA	PROBABLE RIBOSOMAL PROTEIN S1 RPSA	Both	>MTC:Rv1630 [A8] PROBABLE RIBOSOMAL PROTEIN S1 RPSA rpsA	1	7	7	7	7	7	7	23.1	23.1	23.1	69.314	641	6.2908e-90	194650000	1.13114	0.000862806
Rv1636	8	8	8	FALSE	TB15.3	IRON-REGULATED CONSERVED HYPOTHETICAL PROTEIN TB15.3	Both	>MTC:Rv1636 [A8] IRON-REGULATED CONSERVED HYPOTHETICAL PROTEIN TB15.3 TB15.3	1	8	9	8	9	8	9	67.6	67.6	67.6	19.127	185	5.5197e-50	338400000	1.96649	0.00149999
Rv1637c	4	4	4	FALSE	_	CONSERVED HYPOTHETICAL PROTEIN	Both	>MTC:Rv1637c [A8] CONSERVED HYPOTHETICAL PROTEIN -	1	4	4	4	4	4	4	19.8	19.8	19.8	37.956	359	2.4045e-33	11257000	0.065416	4.98978e-05
Rv1638	1	1	1	FALSE	uvrA	PROBABLE EXCINUCLEASE ABC (SUBUNIT A DNA-BINDING ATPASE) UVRA	Both	>MTC:Rv1638 [A8] PROBABLE EXCINUCLEASE ABC (SUBUNIT A-DNA-BINDING ATPase) UVRA uvrA	1	1	1	1	1	1	1	0.8	0.8	0.8	116.74	1074	0.0062445	649200	0.00377259	2.87764e-06
Rv1642	1	1	1	FALSE	rpmI	ROBABLE 50S RIBOSOMAL PROTEIN L35 RPMI	H37Ra	>MTC:Rv1642 [A8] Probable 50S ribosomal protein L35 RpmI rpmI	1	1	1	1	1	1	1	15.2	15.2	15.2	7.3914	66	0.0028173	8674700	3.83152e-05	2.53408e-08
Rv1643	3	3	3	FALSE	rplT	PROBABLE 50S RIBOSOMAL PROTEIN L20 RPLT	Both	>MTC:Rv1643 [A8] Probable 50S ribosomal protein L20 RplT rplT	1	3	3	3	3	3	3	28.9	28.9	28.9	17.139	152	1.4342e-76	44009000	0.255742	0.000195074
Rv1644	1	1	1	FALSE	tsnR	POSSIBLE 23S RRNA METHYLTRANSFERASE TSNR	H37Ra	>MTC:Rv1644 [A8] Possible 23S rRNA methyltransferase tsnR tsnR	1	1	1	1	1	1	1	4.8	4.8	4.8	32.171	314	0.0565	413280	1.82541e-06	1.20728e-09
Rv1646	1	1	1	FALSE	PE17	PE FAMILY PROTEIN	H37Ra	>MTC:Rv1646 [A8] PE FAMILY PROTEIN PE17	1	1	1	1	1	1	1	6.3	6.3	6.3	32.606	332	0.012418	505000	2.23053e-06	1.47522e-09
Rv1652	9	9	9	FALSE	argC	PROBABLE N-ACETL-GAMMA-GLUTAMYL-PHOSHATE REDUCTASE ARGC	Both	>MTC:Rv1652 [A8] PROBABLE N-ACETL-GAMMA-GLUTAMYL-PHOSHATE REDUCTASE ARGC argC	1	9	9	9	9	9	9	22	22	22	51.263	496	4.365e-46	72686000	0.422389	0.000322188
Rv1653	3	3	3	FALSE	argJ	PROBABLE GLUTAMATE N-ACETYLTRANSFERASE ARGJ	Both	>MTC:Rv1653 [A8] Probable Glutamate n-acetyltransferase argJ argJ	1	3	3	3	3	3	3	5.5	5.5	5.5	67.375	649	2.3078e-30	6691400	0.0388847	2.96603e-05
Rv1654	1	1	1	FALSE	argB	PROBABLE ACETYLGLUTAMATE KINASE ARGB	Both	>MTC:Rv1654 [A8] Probable Acetylglutamate kinase argB argB	1	1	1	1	1	1	1	3	3	3	41.829	397	0.0027636	752950	0.0043755	3.33753e-06
Rv1655	8	8	8	FALSE	argD	PROBABLE ACETYLORNITHINE AMINOTRANSFERASE ARGD	Both	>MTC:Rv1655 [A8] Probable Acetylornithine aminotransferase argD argD	1	8	9	8	9	8	9	11.6	11.6	11.6	88.446	836	2.1669e-111	303640000	1.76449	0.00134592
Rv1656	3	3	3	FALSE	argF	PROBABLE ORNITHINE CARBAMOYLTRANSFERASE	Both	>MTC:Rv1656 [A8] Probable Ornithine carbamoyltransferase, anabolic ArgF argF	1	3	3	3	3	3	3	6.7	6.7	6.7	58.626	539	5.8635e-19	15867000	0.0922054	7.03321e-05
Rv1659	2	2	2	FALSE	argH	PROBABLE ARGININOSUCCINATE LYASE ARGH	Both	>MTC:Rv1659 [A8] Probable Argininosuccinate lyase argH argH	1	2	2	2	2	2	2	8.3	8.3	8.3	69.122	663	1.9899e-22	2431700	0.014131	1.07788e-05
Rv1660	1	1	1	FALSE	pks10	POSSIBLE CHALCONE SYNTHASE PKS10	Both	>MTC:Rv1660 [A8] Possible chalcone synthase pks10 pks10	1	1	1	1	1	1	1	4.9	4.9	4.9	44.869	428	1.3033e-13	272170	0.00158162	1.20642e-06
Rv1665	5	5	5	FALSE	pks11	POSSIBLE CHALCONE SYNTHASE PKS11	Both	>MTC:Rv1665 [A8] Possible chalcone synthase pks11 pks11	1	5	5	5	5	5	5	19	19	19	44.803	422	4.145e-52	31322000	0.182017	0.000138838
Rv1675c	2	2	2	FALSE	_	PROBABLE TRANSCRIPTIONAL REGULATORY PROTEIN	H37Ra	>MTC:Rv1675c [A8] PROBABLE TRANSCRIPTIONAL REGULATORY PROTEIN -	1	2	2	2	2	2	2	9.2	9.2	9.2	35.108	326	1.1684e-09	1772100	7.82718e-06	5.17671e-09
Rv1677	1	1	1	FALSE	dsbF	PROBABLE CONSERVED LIPOPROTEIN DSBF	Both	>MTC:Rv1677 [A8] PROBABLE CONSERVED LIPOPROTEIN DSBF dsbF	1	1	2	1	2	1	2	3.4	3.4	3.4	24.454	236	3.4873e-05	128840000	0.748707	0.000571096
Rv1678	3	3	3	FALSE	_	PROBABLE INTEGRAL MEMBRANE PROTEIN	H37Ra	>MTC:Rv1678 [A8] PROBABLE INTEGRAL MEMBRANE PROTEIN -	1	3	3	3	3	3	3	8.2	8.2	8.2	37.126	352	1.9908e-05	17328000	7.6536e-05	5.0619e-08
Rv1679	7	7	7	FALSE	fadE16	POSSIBLE ACYL-COA DEHYDROGENASE FADE16	Both	>MTC:Rv1679 [A8] POSSIBLE ACYL-CoA DEHYDROGENASE FADE16 fadE16	1	7	9	7	9	7	9	15.8	15.8	15.8	55.963	546	3.9176e-71	252470000	1.46714	0.0011191
Rv1680	1	1	1	FALSE	_	HYPOTHETICAL PROTEIN	H37Ra	>MTC:Rv1680 [A8] HYPOTHETICAL PROTEIN -	1	1	1	1	1	1	1	4.1	4.1	4.1	54.652	493	6.4792e-06	2626300	1.16001e-05	7.67202e-09
Rv1683	3	3	3	FALSE	_	POSSIBLE LONG-CHAIN ACYL-COA SYNTHASE	Both	>MTC:Rv1683 [A8] Possible long-chain acyl-CoA synthase -	1	3	3	3	3	3	3	3.2	3.2	3.2	129.25	1205	1.4707e-34	3072700	0.0178559	1.36201e-05
Rv1684	2	2	2	FALSE	_	CONSERVED HYPOTHETICAL PROTEIN	H37Ra	>MTC:Rv1684 [A7] CONSERVED HYPOTHETICAL PROTEIN -	1	2	2	2	2	2	2	30.7	30.7	30.7	16.135	150	4.5521e-14	3440600	1.51968e-05	1.00508e-08
Rv1686c	1	1	1	FALSE	_	PROBABLE CONSERVED INTEGRAL MEMBRANE PROTEIN ABC TRANSPORTER	Both	>MTC:Rv1686c [A8] PROBABLE CONSERVED INTEGRAL MEMBRANE PROTEIN ABC TRANSPORTER -	1	1	1	1	1	1	1	1.9	1.9	1.9	68.845	631	1.1344e-05	1278900	0.00743187	5.66885e-06
Rv1699	3	3	3	FALSE	pyrG	PROBABLE CTP SYNTHASE PYRG	H37Ra	>MTC:Rv1699 [A8] Probable CTP synthase PyrG pyrG	1	3	3	3	3	3	3	5.4	5.4	5.4	79.973	740	1.4258e-17	4063100	1.79463e-05	1.18692e-08
Rv1703c	5	5	5	FALSE	_	PROBABLE CATECHOL-O-METHYLTRANSFERASE	Both	>MTC:Rv1703c [A8] Probable catechol-o-methyltransferase -	1	5	5	5	5	5	5	21.1	21.1	21.1	41.899	394	4.0002e-68	16761000	0.0974005	7.42948e-05
Rv1707	2	2	2	FALSE	_	PROBABLE CONSERVED TRANSMEMBRANE PROTEIN	Both	>MTC:Rv1707 [A8] PROBABLE CONSERVED TRANSMEMBRANE PROTEIN -	1	2	2	2	2	2	2	4.4	4.4	4.4	66.814	642	4.8166e-29	10224000	0.0594131	4.53189e-05
Rv1719	2	2	2	FALSE	_	PROBABLE TRANSCRIPTIONAL REGULATORY PROTEIN	Both	>MTC:Rv1719 [A8] PROBABLE TRANSCRIPTIONAL REGULATORY PROTEIN -	1	2	2	2	2	2	2	7.1	7.1	7.1	39.956	365	4.3015e-06	5281600	0.0306921	2.34112e-05
Rv1728c	1	1	1	FALSE	_	CONSERVED HYPOTHETICAL PROTEIN	H37Ra	>MTC:Rv1728c [A8] CONSERVED HYPOTHETICAL PROTEIN -	1	1	1	1	1	1	1	3.3	3.3	3.3	51.69	483	0.070501	132730	5.86254e-07	3.87734e-10
Rv1731	3	3	3	FALSE	gabD2	POSSIBLE SUCCINATE-SEMIALDEHYDE DEHYDROGENASE [NADP+] DEPENDENT (SSDH) GABD2	Both	>MTC:Rv1731 [A8] POSSIBLE SUCCINATE-SEMIALDEHYDE DEHYDROGENASE [NADP+] DEPENDENT (SSDH) GABD2 gabD2	1	3	3	3	3	3	3	9.1	9.1	9.1	68.125	634	1.109e-23	18877000	0.109697	8.36742e-05
Rv1732c	2	2	2	FALSE	_	CONSERVED HYPOTHETICAL PROTEIN	Both	>MTC:Rv1732c [A8] CONSERVED HYPOTHETICAL PROTEIN -	1	2	2	2	2	2	2	13.3	13.3	13.3	21.54	203	2.5271e-12	8321300	0.0483562	3.6885e-05
Rv1737c	1	1	1	FALSE	narK2	POSSIBLE NITRATE/NITRITE TRANSPORTER NARK2	Both	>MTC:Rv1737c [A8] POSSIBLE NITRATE/NITRITE TRANSPORTER NARK2 narK2	1	1	1	1	1	1	1	1.9	1.9	1.9	50.816	484	0.021554	699260	0.0040635	3.09954e-06
Rv1742	2	2	2	FALSE	_	HYPOTHETICAL PROTEIN	Both	>MTC:Rv1742 [A8] HYPOTHETICAL PROTEIN -	1	2	2	2	2	2	2	7.2	7.2	7.2	38.164	347	5.1435e-05	1350400	0.00784736	5.98579e-06
Rv1743	2	2	2	FALSE	pknE	PROBABLE TRANSMEMBRANE SERINE/THREONINE-PROTEIN KINASE E PKNE (PROTEIN KINASE E) (STPK E)	Both	>MTC:Rv1743 [A8] PROBABLE TRANSMEMBRANE SERINE/THREONINE-PROTEIN KINASE E PKNE (PROTEIN KINASE E) (STPK E) pknE	1	2	2	2	2	2	2	5.7	5.7	5.7	69.501	652	5.5816e-19	3069700	0.0178385	1.36068e-05
Rv1746	2	2	2	FALSE	pknF	ANCHORED-MEMBRANE SERINE/THREONINE-PROTEIN KINASE PKNF (PROTEIN KINASE F) (STPK F)	Both	>MTC:Rv1746 [A8] ANCHORED-MEMBRANE SERINE/THREONINE-PROTEIN KINASE PKNF (PROTEIN KINASE F) (STPK F) pknF	1	2	3	2	3	2	3	3.2	3.2	3.2	68.803	656	1.826e-08	11481000	0.0667177	5.08907e-05
Rv1748	4	4	4	FALSE	_	HYPOTHETICAL PROTEIN	Both	>MTC:Rv1748 [A8] HYPOTHETICAL PROTEIN -	1	4	5	4	5	4	5	16.9	16.9	16.9	29.862	272	8.0198e-43	39609000	0.230173	0.000175571
Rv1749c	1	1	1	FALSE	_	POSSIBLE INTEGRAL MEMBRANE PROTEIN	Both	>MTC:Rv1749c [A8] POSSIBLE INTEGRAL MEMBRANE PROTEIN -	1	1	1	1	1	1	1	4.3	4.3	4.3	23.238	210	0.00029966	117530000	0.682983	0.000520964
Rv1751	2	2	2	FALSE	_	PROBABLE OXIDOREDUCTASE	Both	>MTC:Rv1751 [A8] PROBABLE OXIDOREDUCTASE -	1	2	2	2	2	2	2	2.8	2.8	2.8	72.694	684	1.0454e-07	3086600	0.0179367	1.36817e-05
Rv1754c	2	2	2	FALSE	_	CONSERVED HYPOTHETICAL PROTEIN	Both	>MTC:Rv1754c [A8] CONSERVED HYPOTHETICAL PROTEIN -	1	2	2	2	2	2	2	4.4	4.4	4.4	66.288	616	3.9625e-19	11810000	0.0686296	5.2349e-05
Rv1762c	1	1	1	FALSE	_	HYPOTHETICAL PROTEIN	Both	>MTC:Rv1762c [A8] HYPOTHETICAL PROTEIN -	1	1	2	1	2	1	2	4.5	4.5	4.5	33.74	310	2.1483e-16	7393400	0.0429641	3.2772e-05
Rv1767	1	1	1	FALSE	_	CONSERVED HYPOTHETICAL PROTEIN	Both	>MTC:Rv1767 [A7] CONSERVED HYPOTHETICAL PROTEIN -	1	1	1	1	1	1	1	9.2	9.2	9.2	18.63	173	1.7547e-44	1489000	0.00865279	6.60014e-06
Rv1769	3	3	3	FALSE	_	CONSERVED HYPOTHETICAL PROTEIN	Both	>MTC:Rv1769 [A7] CONSERVED HYPOTHETICAL PROTEIN -	1	3	3	3	3	3	3	9.9	9.9	9.9	52.748	486	2.206e-50	36910000	0.214489	0.000163607
Rv1770	11	11	11	FALSE	_	CONSERVED HYPOTHETICAL PROTEIN	Both	>MTC:Rv1770 [A7] CONSERVED HYPOTHETICAL PROTEIN -	1	11	13	11	13	11	13	29.9	29.9	29.9	62.628	605	2.4867e-130	510750000	2.96804	0.00226395
Rv1771	13	13	13	FALSE	_	PROBABLE OXIDOREDUCTASE	Both	>MTC:Rv1771 [A7] PROBABLE OXIDOREDUCTASE -	1	13	17	13	17	13	17	31.1	31.1	31.1	57.808	521	4.0034e-230	2078700000	12.0796	0.00921405
Rv1774	2	2	2	FALSE	_	PROBABLE OXIDOREDUCTASE	Both	>MTC:Rv1774 [A8] PROBABLE OXIDOREDUCTASE -	1	2	2	2	2	2	2	3.6	3.6	3.6	53.756	497	0.00018693	373950	0.00217308	1.65757e-06
Rv1778c	2	2	2	FALSE	_	HYPOTHETICAL PROTEIN	Both	>MTC:Rv1778c [A8] HYPOTHETICAL PROTEIN -	1	2	3	2	3	2	3	10	10	10	33.847	319	1.765e-17	10307000	0.0598954	4.56868e-05
Rv1779c	1	1	1	FALSE	_	HYPOTHETICAL INTEGRAL MEMBRANE PROTEIN	Both	>MTC:Rv1779c [A8] HYPOTHETICAL INTEGRAL MEMBRANE PROTEIN -	1	1	1	1	1	1	1	2.2	2.2	2.2	71.445	675	6.1989e-06	875110	0.00508539	3.87901e-06
Rv1782	4	4	4	FALSE	_	PROBABLE CONSERVED MEMBRANE PROTEIN	Both	>MTC:Rv1782 [A8] PROBABLE CONSERVED MEMBRANE PROTEIN -	1	4	4	4	4	4	4	12.2	12.2	12.2	57.958	547	1.9967e-61	63045000	0.366363	0.000279453
Rv1784	2	2	2	FALSE	_	CONSERVED HYPOTHETICAL PROTEIN	Both	>MTC:Rv1784 [A8] CONSERVED HYPOTHETICAL PROTEIN -;>MTC:Rv1783 [A1] PROBABLE CONSERVED MEMBRANE PROTEIN -	2	2	2	2	2	2	2	1.3	1.3	1.3	173.46	1599	6.8704e-09	541800	0.00314848	2.40158e-06
Rv1794	2	2	2	FALSE	_	CONSERVED HYPOTHETICAL PROTEIN	Both	>MTC:Rv1794 [A8] CONSERVED HYPOTHETICAL PROTEIN -	1	2	2	2	2	2	2	7.5	7.5	7.5	39.263	362	3.5731e-18	16221000	0.0942625	7.19012e-05
Rv1795	2	2	2	FALSE	_	CONSERVED HYPOTHETICAL MEMBRANE PROTEIN	Both	>MTC:Rv1795 [A8] CONSERVED HYPOTHETICAL MEMBRANE PROTEIN -	1	2	2	2	2	2	2	3.6	3.6	3.6	63.685	603	3.641e-11	18838000	0.10947	8.35013e-05
Rv1808	1	1	1	FALSE	PPE32	PPE FAMILY PROTEIN	Both	>MTC:Rv1808 [A8] PPE FAMILY PROTEIN PPE32	1	1	1	1	1	1	1	3.1	3.1	3.1	81.933	844	1.0347e-09	11606000	0.0674441	5.14448e-05
Rv1809	1	1	1	FALSE	PPE33	PPE FAMILY PROTEIN	Both	>MTC:Rv1809 [A5] PPE FAMILY PROTEIN PPE33	1	1	1	1	1	1	1	1.3	1.3	1.3	81.568	779	0.00095671	303230	0.00176211	1.3441e-06
Rv1817	1	1	1	FALSE	_	POSSIBLE FLAVOPROTEIN	Both	>MTC:Rv1817 [A7] POSSIBLE FLAVOPROTEIN -;>MTC:MT1865 [A1] hypothetical protein -	2	1	1	1	1	1	1	2.6	2.6	2.6	51.487	492	6.8623e-09	2910700	0.0169145	1.2902e-05
Rv1819c	7	7	7	FALSE	_	PROBABLE DRUGS-TRANSPORT TRANSMEMBRANE ATP-BINDING PROTEIN ABC TRANSPORTER	Both	>MTC:Rv1819c [A8] PROBABLE DRUGS-TRANSPORT TRANSMEMBRANE ATP-BINDING PROTEIN ABC TRANSPORTER -	1	7	7	7	7	7	7	9.2	9.2	9.2	84.239	761	1.7405e-28	52016000	0.302272	0.000230566
Rv1821	1	1	1	FALSE	secA2	POSSIBLE PREPROTEIN TRANSLOCASE ATPASE SECA2	H37Ra	>MTC:Rv1821 [A8] POSSIBLE PREPROTEIN TRANSLOCASE ATPase SECA2 secA2	1	1	1	1	1	1	1	1.8	1.8	1.8	95.721	875	0.012645	166040	7.33381e-07	4.8504e-10
Rv1822	4	4	4	FALSE	pgsA2	PROBABLECDP-DIACYLGLYCEROL--GLYCEROL-3-PHOSPHATE 3-PHOSPHATIDYLTRANSFERASE PGSA2 (PGP SYNTHASE) (PHOSPHATIDYLGLYCEROPHOSPHATE SYNTHASE) (3-PHOSPHATIDYL-1'-GLYCEROL-3'PHOSPHATE SYNTHASE)	Both	>MTC:Rv1822 [A8] PROBABLE CDP-DIACYLGLYCEROL--GLYCEROL-3-PHOSPHATE 3-PHOSPHATIDYLTRANSFERASE PGSA2 (PGP SYNTHASE) (PHOSPHATIDYLGLYCEROPHOSPHATE SYNTHASE) (3-PHOSPHATIDYL-1'-GLYCEROL-3'PHOSPHATE SYNTHASE) pgsA2	1	4	4	4	4	4	4	15.1	15.1	15.1	53.4	485	2.1988e-30	33723000	0.195969	0.000149481
Rv1824	1	1	1	FALSE	_	CONSERVED HYPOTHETICAL MEMBRANE PROTEIN	H37Ra	>MTC:Rv1824 [A8] CONSERVED HYPOTHETICAL MEMBRANE PROTEIN -	1	1	1	1	1	1	1	3.8	3.8	3.8	24.211	236	0.0062445	1063300	4.69648e-06	3.10614e-09
Rv1825	3	3	3	FALSE	_	CONSERVED HYPOTHETICAL PROTEIN	Both	>MTC:Rv1825 [A8] CONSERVED HYPOTHETICAL PROTEIN -	1	3	3	3	3	3	3	11.9	11.9	11.9	39.281	379	7.4579e-58	16667000	0.0968543	7.38782e-05
Rv1827	3	3	3	FALSE	garA	CONSERVED HYPOTHETICAL PROTEIN CFP17	Both	>MTC:Rv1827 [A8] CONSERVED HYPOTHETICAL PROTEIN CFP17 cfp17	1	3	3	3	3	3	3	14.9	14.9	14.9	25.218	235	2.4761e-43	152330000	0.885211	0.000675218
Rv1832	4	4	4	FALSE	gcvB	PROBABLE GLYCINE DEHYDROGENASE GCVB (GLYCINE DECARBOXYLASE) (GLYCINE CLEAVAGE SYSTEM P-PROTEIN)	Both	>MTC:Rv1832 [A8] Probable glycine dehydrogenase gcvB (Glycine decarboxylase) (Glycine cleavage system P-protein) gcvB	1	4	4	4	4	4	4	5.1	5.1	5.1	114.3	1088	7.5843e-46	15107000	0.0877889	6.69633e-05
Rv1833c	8	8	8	FALSE	_	POSSIBLE HALOALKANE DEHALOGENASE	Both	>MTC:Rv1833c [A8] Possible haloalkane dehalogenase -	1	8	9	8	9	8	9	35.2	35.2	35.2	43.547	386	3.0244e-61	59064000	0.343229	0.000261807
Rv1836c	3	3	3	FALSE	_	CONSERVED HYPOTHETICAL PROTEIN	Both	>MTC:Rv1836c [A8] CONSERVED HYPOTHETICAL PROTEIN -	1	3	3	3	3	3	3	6.2	6.2	6.2	86.057	838	2.393e-28	8027300	0.0466478	3.55818e-05
Rv1837c	18	18	18	FALSE	glcB	PROBABLE MALATE SYNTHASE G GLCB	Both	>MTC:Rv1837c [A8] PROBABLE MALATE SYNTHASE G GLCB glcB	1	18	20	18	20	18	20	27.7	27.7	27.7	85.546	791	5.1312e-156	378350000	2.19865	0.00167707
Rv1843c	1	1	1	FALSE	guaB1	PROBABLE INOSINE-5'-MONOPHOSPHATE DEHYDROGENASE GUAB1(IMP DEHYDROGENASE) (IMPDH) (IMPD)	Both	>MTC:Rv1843c [A8] PROBABLE INOSINE-5'-MONOPHOSPHATE DEHYDROGENASE GUAB1(IMP DEHYDROGENASE) (IMPDH) (IMPD) guaB1	1	1	1	1	1	1	1	3	3	3	55.702	530	0.0078109	6161100	0.035803	2.73097e-05
Rv1846c	1	1	1	FALSE	_	POSSIBLE TRANSCRIPTIONAL REGULATORY PROTEIN	H37Ra	>MTC:Rv1846c [A8] POSSIBLE TRANSCRIPTIONAL REGULATORY PROTEIN -	1	1	1	1	1	1	1	6.1	6.1	6.1	23.022	213	0.0001734	456590	2.01671e-06	1.3338e-09
Rv1848	1	1	1	FALSE	ureA	UREASE GAMMA SUBUNIT UREA (UREA AMIDOHYDROLASE)	Both	>MTC:Rv1848 [A8] Urease gamma subunit ureA (Urea amidohydrolase) ureA	1	1	1	1	1	1	1	5.5	5.5	5.5	18.011	164	0.0062445	11739000	0.068217	5.20343e-05
Rv1850	4	4	4	FALSE	ureC	UREASE ALPHA SUBUNIT UREC (UREA AMIDOHYDROLASE)	Both	>MTC:Rv1850 [A8] Urease alpha subunit ureC (Urea amidohydrolase) ureC	1	4	4	4	4	4	4	9.5	9.5	9.5	67.385	643	4.0805e-40	9304400	0.0540692	4.12427e-05
Rv1852	4	4	4	FALSE	ureG	UREASE ACCESSORY PROTEIN UREG	Both	>MTC:Rv1852 [A8] Urease accessory protein ureG ureG	1	4	5	4	5	4	5	23.8	23.8	23.8	27.076	260	1.2119e-50	11552000	0.0671303	5.12054e-05
Rv1854c	2	1	1	FALSE	ndh	PROBABLE NADH DEHYDROGENASE NDH	Both	>MTC:Rv1854c [A8] PROBABLE NADH DEHYDROGENASE NDH ndh	1	2	2	1	1	1	1	4.2	1.7	1.7	63.171	597	5.3799e-28	486600	0.0028277	2.1569e-06
Rv1855c	3	3	3	FALSE	_	POSSIBLE OXIDOREDUCTASE	Both	>MTC:Rv1855c [A8] POSSIBLE OXIDOREDUCTASE -	1	3	3	3	3	3	3	7.4	7.4	7.4	59.481	554	6.8295e-41	13734000	0.0798102	6.08773e-05
Rv1856c	3	3	3	FALSE	_	POSSIBLE OXIDOREDUCTASE	Both	>MTC:Rv1856c [A8] POSSIBLE OXIDOREDUCTASE -	1	3	3	3	3	3	3	19.3	19.3	19.3	38.103	373	6.6493e-21	10807000	0.062801	4.79031e-05
Rv1857	1	1	1	FALSE	modA	PROBABLE MOLYBDATE-BINDING LIPOPROTEIN MODA	Both	>MTC:Rv1857 [A8] PROBABLE MOLYBDATE-BINDING LIPOPROTEIN MODA modA	1	1	1	1	1	1	1	8.3	8.3	8.3	26.927	264	0.010355	400650	0.00232823	1.77592e-06
Rv1860	4	4	4	FALSE	apa	LANINE AND PROLINE RICH SECRETED PROTEIN APA (FIBRONECTIN ATTACHMENT PROTEIN) (IMMUNOGENIC PROTEIN MPT32) (ANTIGEN MPT-32) (45-KDA GLYCOPROTEIN) (45/47 KDA ANTIGEN)	Both	>MTC:Rv1860 [A8] ALANINE AND PROLINE RICH SECRETED PROTEIN APA (FIBRONECTIN ATTACHMENT PROTEIN) (Immunogenic protein MPT32) (Antigen MPT-32) (45-kDa glycoprotein) (45/47 kDa antigen) apa	1	4	5	4	5	4	5	15.7	15.7	15.7	39.39	388	1.5773e-73	128750000	0.748184	0.000570697
Rv1864c	1	1	1	FALSE	_	CONSERVED HYPOTHETICAL PROTEIN	Both	>MTC:Rv1864c [A8] CONSERVED HYPOTHETICAL PROTEIN -	1	1	1	1	1	1	1	5.2	5.2	5.2	43.606	400	1.7664e-16	2474600	0.0143802	1.09689e-05
Rv1869c	13	13	13	FALSE	_	PROBABLE REDUCTASE	Both	>MTC:Rv1869c [A8] Probable reductase -	1	13	15	13	15	13	15	35.9	35.9	35.9	59.894	585	1.0298e-168	562310000	3.26766	0.0024925
Rv1871c	4	4	4	FALSE	_	CONSERVED HYPOTHETICAL PROTEIN	Both	>MTC:Rv1871c [A8] CONSERVED HYPOTHETICAL PROTEIN -	1	4	9	4	9	4	9	18.3	18.3	18.3	18.653	169	1.0856e-23	157380000	0.914557	0.000697603
Rv1872c	28	28	28	FALSE	lldD2	POSSIBLE L-LACTATE DEHYDROGENASE (CYTOCHROME) LLDD2	Both	>MTC:Rv1872c [A8] POSSIBLE L-LACTATE DEHYDROGENASE (CYTOCHROME) LLDD2 lldD2	1	28	35	28	35	28	35	65	65	65	60.965	566	0	7268300000	42.2371	0.0322175
Rv1875	3	3	3	FALSE	_	CONSERVED HYPOTHETICAL PROTEIN	Both	>MTC:Rv1875 [A8] CONSERVED HYPOTHETICAL PROTEIN -	1	3	3	3	3	3	3	28.4	28.4	28.4	29.002	275	6.1695e-20	61087000	0.354985	0.000270774
Rv1876	7	7	7	FALSE	bfrA	PROBABLE BACTERIOFERRITIN BFRA	Both	>MTC:Rv1876 [A8] PROBABLE BACTERIOFERRITIN BFRA bfrA	1	7	9	7	9	7	9	43.7	43.7	43.7	33.264	295	8.5422e-68	555100000	3.22576	0.00246054
Rv1878	2	2	2	FALSE	glnA3	PROBABLE GLUTAMINE SYNTHETASE GLNA3 (GLUTAMINE SYNTHASE) (GS-I)	Both	>MTC:Rv1878 [A8] PROBABLE GLUTAMINE SYNTHETASE GLNA3 (GLUTAMINE SYNTHASE) (GS-I) glnA3	1	2	2	2	2	2	2	8.2	8.2	8.2	50.861	489	7.5792e-43	3379600	0.0196393	1.49804e-05
Rv1879	2	2	2	FALSE	_	CONSERVED HYPOTHETICAL PROTEIN	H37Ra	>MTC:Rv1879 [A8] CONSERVED HYPOTHETICAL PROTEIN -	1	2	2	2	2	2	2	4.1	4.1	4.1	50.774	463	8.7364e-06	4420200	1.95236e-05	1.29124e-08
Rv1880c	1	1	1	FALSE	cyp140	PROBABLE CYTOCHROME P450 140 CYP140	H37Ra	>MTC:Rv1880c [A8] Probable cytochrome p450 140 CYP140 cyp140	1	1	1	1	1	1	1	2.4	2.4	2.4	59.023	541	1.8196e-07	574830	2.53896e-06	1.67921e-09
Rv1881c	1	1	1	FALSE	lppE	POSSIBLE CONSERVED LIPOPROTEIN LPPE	Both	>MTC:Rv1881c [A8] POSSIBLE CONSERVED LIPOPROTEIN LPPE lppE	1	1	1	1	1	1	1	3.7	3.7	3.7	41.886	403	7.2013e-17	3912600	0.0227367	1.7343e-05
Rv1882c	2	2	2	FALSE	_	PROBABLE SHORT-CHAIN TYPE DEHYDROGENASE/REDUCTASE	H37Ra	>MTC:Rv1882c [A8] PROBABLE SHORT-CHAIN TYPE DEHYDROGENASE/REDUCTASE -	1	2	2	2	2	2	2	8.2	8.2	8.2	33.865	317	1.3038e-43	5739900	2.53525e-05	1.67675e-08
Rv1884c	2	2	2	FALSE	rpfC	PROBABLE RESUSCITATION-PROMOTING FACTOR RPFC	Both	>MTC:Rv1884c [A8] PROBABLE RESUSCITATION-PROMOTING FACTOR RPFC rpfC	1	2	3	2	3	2	3	8	8	8	32.84	327	1.3349e-33	2174100	0.012634	9.63692e-06
Rv1885c	3	3	3	FALSE	_	CONSERVED HYPOTHETICAL PROTEIN	Both	>MTC:Rv1885c [A8] CONSERVED HYPOTHETICAL PROTEIN -	1	3	3	3	3	3	3	15.2	15.2	15.2	24.535	224	1.3666e-08	6895000	0.0400678	3.05628e-05
Rv1886c	8	6	6	FALSE	fbpB	SECRETED ANTIGEN 85-B FBPB (85B) (ANTIGEN 85 COMPLEX B) (MYCOLYL TRANSFERASE 85B) (FIBRONECTIN-BINDING PROTEIN B) (EXTRACELLULAR ALPHA-ANTIGEN)	Both	>MTC:Rv1886c [A8] SECRETED ANTIGEN 85-B FBPB (85B) (ANTIGEN 85 COMPLEX B) (MYCOLYL TRANSFERASE 85B) (FIBRONECTIN-BINDING PROTEIN B) (EXTRACELLULAR ALPHA-ANTIGEN) fbpB	1	8	9	6	6	6	6	20	15.3	15.3	53.922	509	3.4905e-125	1866500000	10.8465	0.00827345
Rv1891	1	1	1	FALSE	_	CONSERVED HYPOTHETICAL PROTEIN	Both	>MTC:Rv1891 [A8] CONSERVED HYPOTHETICAL PROTEIN -	1	1	1	1	1	1	1	8.4	8.4	8.4	20.312	202	5.5371e-12	3619400	0.0210328	1.60434e-05
Rv1893	2	2	2	FALSE	_	CONSERVED HYPOTHETICAL PROTEIN	Both	>MTC:Rv1893 [A8] CONSERVED HYPOTHETICAL PROTEIN -	1	2	2	2	2	2	2	20.6	20.6	20.6	10.526	102	2.3427e-09	27335000	0.158848	0.000121165
Rv1899c	2	2	2	FALSE	lppD	POSSIBLE LIPOPROTEIN LPPD	Both	>MTC:Rv1899c [A8] POSSIBLE LIPOPROTEIN LPPD lppD	1	2	2	2	2	2	2	5.8	5.8	5.8	55.552	554	2.056e-27	1903700	0.0110627	8.43834e-06
Rv1901	1	1	1	FALSE	cinA	PROBABLE CINA-LIKE PROTEIN CINA	H37Ra	>MTC:Rv1901 [A8] PROBABLE CINA-LIKE PROTEIN CINA cinA	1	1	1	1	1	1	1	2.9	2.9	2.9	50.053	476	0.0015565	51462	2.27302e-07	1.50332e-10
Rv1902c	3	3	3	FALSE	nanT	PROBABLE SIALIC ACID-TRANSPORT INTEGRAL MEMBRANE PROTEIN NANT	H37Ra	>MTC:Rv1902c [A8] PROBABLE SIALIC ACID-TRANSPORT INTEGRAL MEMBRANE PROTEIN NANT nanT	1	3	3	3	3	3	3	7.4	7.4	7.4	66.407	606	6.0526e-14	1455200	6.42747e-06	4.25097e-09
Rv1908c	11	11	11	FALSE	katG	CATALASE-PEROXIDASE-PEROXYNITRITASE T KATG	Both	>MTC:Rv1908c [A8] CATALASE-PEROXIDASE-PEROXYNITRITASE T KATG katG	1	11	13	11	13	11	13	20.1	20.1	20.1	107.71	1000	5.3261e-122	136210000	0.791535	0.000603765
Rv1909c	1	1	1	FALSE	furA	FERRIC UPTAKE REGULATION PROTEIN FURA (FUR)	Both	>MTC:Rv1909c [A8] FERRIC UPTAKE REGULATION PROTEIN FURA (FUR) furA	1	1	1	1	1	1	1	6.6	6.6	6.6	27.303	257	4.2534e-07	76762	0.000446075	3.40255e-07
Rv1911c	1	1	1	FALSE	lppC	PROBABLE LIPOPROTEIN LPPC	H37Ra	>MTC:Rv1911c [A8] PROBABLE LIPOPROTEIN LPPC lppC	1	1	1	1	1	1	1	9.8	9.8	9.8	33.089	346	4.5251e-07	312050	1.37829e-06	9.11569e-10
Rv1912c	1	1	1	FALSE	fadB5	POSSIBLE OXIDOREDUCTASE FADB5	H37Ra	>MTC:Rv1912c [A8] POSSIBLE OXIDOREDUCTASE FADB5 fadB5	1	1	1	1	1	1	1	2.2	2.2	2.2	53.349	499	0.057838	271380	1.19866e-06	7.92762e-10
Rv1914c	1	1	1	FALSE	_	HYPOTHETICAL PROTEIN	Both	>MTC:Rv1914c [A8] HYPOTHETICAL PROTEIN -	1	1	1	1	1	1	1	8.1	8.1	8.1	18.645	173	0.00020123	434240	0.00252343	1.92481e-06
Rv1919c	6	6	6	FALSE	_	CONSERVED HYPOTHETICAL PROTEIN	Both	>MTC:Rv1919c [A8] CONSERVED HYPOTHETICAL PROTEIN -	1	6	6	6	6	6	6	33.2	33.2	33.2	20.561	187	6.3676e-36	296370000	1.72225	0.00131369
Rv1921c	1	1	1	FALSE	lppF	PROBABLE CONSERVED LIPOPROTEIN LPPF	H37Ra	>MTC:Rv1921c [A8] PROBABLE CONSERVED LIPOPROTEIN LPPF lppF	1	1	1	1	1	1	1	1.6	1.6	1.6	52.185	496	0.0054856	1730800	7.64476e-06	5.05606e-09
Rv1923	1	1	1	FALSE	lipD	PROBABLE LIPASE LIPD	Both	>MTC:Rv1923 [A8] PROBABLE LIPASE LIPD lipD	1	1	1	1	1	1	1	1.6	1.6	1.6	78.621	760	1.1344e-05	3285200	0.0190908	1.4562e-05
Rv1924c	1	1	1	FALSE	_	HYPOTHETICAL PROTEIN	Both	>MTC:Rv1924c [A8] HYPOTHETICAL PROTEIN -	1	1	2	1	2	1	2	9.6	9.6	9.6	29.539	270	1.0347e-09	2498800	0.0145209	1.10762e-05
Rv1925	2	2	2	FALSE	fadD31	PROBABLE ACYL-COA LIGASE FADD31 (ACYL-COA SYNTHETASE) (ACYL-COA SYNTHASE)	Both	>MTC:Rv1925 [A8] PROBABLE ACYL-CoA LIGASE FADD31 (ACYL-COA SYNTHETASE) (ACYL-CoA SYNTHASE) fadD31	1	2	2	2	2	2	2	2.4	2.4	2.4	71.687	671	3.1778e-07	2184900	0.0126968	9.68479e-06
Rv1926c	4	4	4	FALSE	mpt63	IMMUNOGENIC PROTEIN MPT63 (ANTIGEN MPT63/MPB63) (16 KDA IMMUNOPROTECTIVE EXTRACELLULAR PROTEIN)	Both	>MTC:Rv1926c [A8] IMMUNOGENIC PROTEIN MPT63 (ANTIGEN MPT63/MPB63) (16 kDa IMMUNOPROTECTIVE EXTRACELLULAR PROTEIN) mpt63	1	4	5	4	5	4	5	37.1	37.1	37.1	18.431	178	1.7336e-53	317470000	1.84486	0.00140722
Rv1927	1	1	1	FALSE	_	CONSERVED HYPOTHETICAL PROTEIN	H37Ra	>MTC:Rv1927 [A8] CONSERVED HYPOTHETICAL PROTEIN -	1	1	1	1	1	1	1	4.8	4.8	4.8	42.345	400	4.3964e-06	789750	3.48824e-06	2.30704e-09
Rv1928c	4	4	4	FALSE	_	PROBABLE SHORT-CHAIN TYPE DEHYDROGENASE/REDUCTASE	Both	>MTC:Rv1928c [A7] PROBABLE SHORT-CHAIN TYPE DEHYDROGENASE/REDUCTASE -	1	4	4	4	4	4	4	12.9	12.9	12.9	55.597	534	2.4581e-42	10828000	0.062923	4.79962e-05
Rv1929c	1	1	1	FALSE	_	CONSERVED HYPOTHETICAL PROTEIN	H37Ra	>MTC:Rv1929c [A7] CONSERVED HYPOTHETICAL PROTEIN -	1	1	1	1	1	1	1	7	7	7	68.607	641	0.017498	330590	1.46018e-06	9.65728e-10
Rv1932	3	3	3	FALSE	tpx	ROBABLE THIOL PEROXIDASE TPX	Both	>MTC:Rv1932 [A8] PROBABLE THIOL PEROXIDASE TPX tpx	1	3	3	3	3	3	3	9.2	9.2	9.2	56.251	545	2.0799e-75	53419000	0.310425	0.000236785
Rv1942c	2	2	2	FALSE	_	CONSERVED HYPOTHETICAL PROTEIN	Both	>MTC:Rv1942c [A8] CONSERVED HYPOTHETICAL PROTEIN -	1	2	2	2	2	2	2	14.1	14.1	14.1	20.986	198	4.9495e-06	18291000	0.106292	8.10767e-05
Rv1944c	1	1	1	FALSE	_	CONSERVED HYPOTHETICAL PROTEIN	Both	>MTC:Rv1944c [A8] CONSERVED HYPOTHETICAL PROTEIN -	1	1	1	1	1	1	1	5.7	5.7	5.7	33.281	318	5.2436e-32	1126300	0.00654509	4.99244e-06
Rv1957	1	1	1	FALSE	_	HYPOTHETICAL PROTEIN	H37Ra	>MTC:Rv1957 [A8] HYPOTHETICAL PROTEIN -	1	1	1	1	1	1	1	3.2	3.2	3.2	27.017	247	0.0011465	5389500	2.38049e-05	1.5744e-08
Rv1962c	3	3	3	FALSE	_	CONSERVED HYPOTHETICAL PROTEIN WITH PIN DOMAIN	Both	>MTC:Rv1962c [A8] CONSERVED HYPOTHETICAL PROTEIN -	1	3	3	3	3	3	3	24.8	24.8	24.8	17.777	165	1.0279e-21	7381100	0.0428926	3.27175e-05
Rv1976c	1	1	1	FALSE	_	CONSERVED HYPOTHETICAL PROTEIN	H37Ra	>MTC:Rv1976c [A5] CONSERVED HYPOTHETICAL PROTEIN -	1	1	1	1	1	1	1	7.3	7.3	7.3	18.155	165	0.00022648	475410	2.09984e-06	1.38878e-09
Rv1977	6	6	6	FALSE	_	CONSERVED HYPOTHETICAL PROTEIN	Both	>MTC:Rv1977 [A5] CONSERVED HYPOTHETICAL PROTEIN -	1	6	6	6	6	6	6	19.8	19.8	19.8	41.433	378	1.0189e-54	46001000	0.267318	0.000203904
Rv1978	6	6	6	FALSE	_	CONSERVED HYPOTHETICAL PROTEIN	Both	>MTC:Rv1978 [A7] CONSERVED HYPOTHETICAL PROTEIN -	1	6	6	6	6	6	6	19.2	19.2	19.2	36.725	343	3.8609e-28	148880000	0.865163	0.000659926
Rv1980c	4	4	4	FALSE	mpt64	IMMUNOGENIC PROTEIN MPT64 (ANTIGEN MPT64/MPB64)	Both	>MTC:Rv1980c [A7] IMMUNOGENIC PROTEIN MPT64 (ANTIGEN MPT64/MPB64) mpt64	1	4	4	4	4	4	4	15	15	15	34.983	321	5.7943e-40	9218900	0.0535723	4.08637e-05
Rv1984c	2	2	2	FALSE	cfp21	PROBABLE CUTINASE PRECURSOR CFP21	Both	>MTC:Rv1984c [A7] PROBABLE CUTINASE PRECURSOR CFP21 cfp21	1	2	2	2	2	2	2	9.8	9.8	9.8	25.634	255	3.4754e-24	7813200	0.0454036	3.46328e-05
Rv1987	1	1	1	FALSE	_	POSSIBLE CHITINASE	Both	>MTC:Rv1987 [A7] POSSIBLE CHITINASE -	1	1	1	1	1	1	1	5.3	5.3	5.3	24.881	243	1.0347e-09	6353700	0.0369222	2.81634e-05
Rv1990c	2	2	2	FALSE	_	PROBABLE TRANSCRIPTIONAL REGULATORY PROTEIN	Both	>MTC:Rv1990c [A8] PROBABLE TRANSCRIPTIONAL REGULATORY PROTEIN -	1	2	2	2	2	2	2	30.9	30.9	30.9	20.539	191	4.9028e-16	805010	0.00467803	3.56829e-06
Rv1992c	1	1	1	FALSE	ctpG	PROBABLE METAL CATION TRANSPORTER P-TYPE ATPASE G CTPG	H37Ra	>MTC:Rv1992c [A8] PROBABLE METAL CATION TRANSPORTER P-TYPE ATPASE G CTPG ctpG	1	1	1	1	1	1	1	1.4	1.4	1.4	85.158	828	1.1344e-05	810070	3.57799e-06	2.3664e-09
Rv1993c	6	6	6	FALSE	_	CONSERVED HYPOTHETICAL PROTEIN	Both	>MTC:Rv1993c [A8] CONSERVED HYPOTHETICAL PROTEIN -	1	6	7	6	7	6	7	60.1	60.1	60.1	17.221	168	6.1185e-63	482680000	2.80492	0.00213953
Rv1995	12	12	12	FALSE	_	HYPOTHETICAL PROTEIN	Both	>MTC:Rv1995 [A8] HYPOTHETICAL PROTEIN -	1	12	16	12	16	12	16	40.4	40.4	40.4	32.071	297	2.5956e-193	976950000	5.67719	0.00433043
Rv1998c	2	2	2	FALSE	_	CONSERVED HYPOTHETICAL PROTEIN	Both	>MTC:Rv1998c [A8] CONSERVED HYPOTHETICAL PROTEIN -	1	2	2	2	2	2	2	11.6	11.6	11.6	32.532	311	1.3273e-05	5628200	0.0327063	2.49476e-05
Rv1999c	2	2	2	FALSE	_	PROBABLE CONSERVED INTEGRAL MEMBRANE PROTEIN	H37Ra	>MTC:Rv1999c [A8] PROBABLE CONSERVED INTEGRAL MEMBRANE PROTEIN -	1	2	2	2	2	2	2	5	5	5	45.74	444	3.4159e-11	37936000	0.000167559	1.1082e-07
Rv2018	5	5	5	FALSE	_	CONSERVED HYPOTHETICAL PROTEIN	Both	>MTC:Rv2018 [A8] CONSERVED HYPOTHETICAL PROTEIN -	1	5	5	5	5	5	5	26.8	26.8	26.8	46.412	426	1.6271e-50	14737000	0.0856388	6.53232e-05
Rv2019	1	1	1	FALSE	_	HYPOTHETICAL PROTEIN	H37Ra	>MTC:Rv2019 [A8] HYPOTHETICAL PROTEIN -	1	1	1	1	1	1	1	2.6	2.6	2.6	43.311	391	2.4933e-05	2550400	1.12648e-05	7.4503e-09
Rv2022c	1	1	1	FALSE	_	CONSERVED HYPOTHETICAL PROTEIN	Both	>MTC:Rv2022c [A8] CONSERVED HYPOTHETICAL PROTEIN -;>MTC:Rv3182 [A8] CONSERVED HYPOTHETICAL PROTEIN -	2	1	1	1	1	1	1	3	3	3	33.161	297	0.0041928	3180800	0.0184841	1.40992e-05
Rv2026c	3	3	3	FALSE	_	CONSERVED HYPOTHETICAL PROTEIN	Both	>MTC:Rv2026c [A8] CONSERVED HYPOTHETICAL PROTEIN -	1	3	3	3	3	3	3	9.8	9.8	9.8	38.552	366	6.8038e-15	7867200	0.0457174	3.48722e-05
Rv2030c	9	9	9	FALSE	_	CONSERVED HYPOTHETICAL PROTEIN	Both	>MTC:Rv2030c [A8] CONSERVED HYPOTHETICAL PROTEIN -;>MTC:Mb2056c [A1] CONSERVED HYPOTHETICAL PROTEIN [FIRST PART] -	2	9	11	9	11	9	11	10.9	10.9	10.9	93.539	859	8.9521e-62	32664000	0.189815	0.000144786
Rv2031c	4	4	4	FALSE	hspX	HEAT SHOCK PROTEIN HSPX (ALPHA-CRSTALLIN HOMOLOG) (14 KDA ANTIGEN) (HSP16.3)	Both	>MTC:Rv2031c [A8] HEAT SHOCK PROTEIN HSPX (ALPHA-CRSTALLIN HOMOLOG) (14 kDa ANTIGEN) (HSP16.3) hspX	1	4	4	4	4	4	4	27.6	27.6	27.6	27.812	250	1.4661e-20	7387400	0.0429292	3.27454e-05
Rv2034	1	1	1	FALSE	_	PROBABLE ARSR-TYPE REPRESSOR PROTEIN	Both	>MTC:Rv2034 [A8] Probable ArsR-type repressor protein -	1	1	1	1	1	1	1	5.9	5.9	5.9	23.623	219	0.024728	160330	0.0009317	7.10679e-07
Rv2035	1	1	1	FALSE	_	CONSERVED HYPOTHETICAL PROTEIN	H37Ra	>MTC:Rv2035 [A8] CONSERVED HYPOTHETICAL PROTEIN -	1	1	1	1	1	1	1	3.4	3.4	3.4	33.181	294	1.8171e-07	819310	3.61881e-06	2.39339e-09
Rv2037c	7	7	7	FALSE	_	POSSIBLE CONSERVED TRANSMEMBRANE PROTEIN	Both	>MTC:Rv2037c [A8] POSSIBLE CONSERVED TRANSMEMBRANE PROTEIN -	1	7	7	7	7	7	7	23	23	23	56.076	530	2.9946e-148	203260000	1.18117	0.000900971
Rv2041c	8	8	8	FALSE	_	PROBABLE SUGAR-BINDING LIPOPROTEIN	Both	>MTC:Rv2041c [A8] Probable sugar-binding lipoprotein -	1	8	8	8	8	8	8	21.1	21.1	21.1	58.152	540	1.2199e-130	151630000	0.881143	0.000672115
Rv2042c	1	1	1	FALSE	_	CONSERVED HYPOTHETICAL PROTEIN	Both	>MTC:Rv2042c [A8] CONSERVED HYPOTHETICAL PROTEIN -	1	1	1	1	1	1	1	4.5	4.5	4.5	38.81	356	0.0071457	1215000	0.00706054	5.38561e-06
Rv2046	1	1	1	FALSE	lppI	PROBABLE LIPOPROTEIN LPPI	Both	>MTC:Rv2046 [A8] Probable lipoprotein lppI lppI	1	1	1	1	1	1	1	5.4	5.4	5.4	33.146	334	2.4926e-18	2219900	0.0129002	9.83993e-06
Rv2050	5	5	5	FALSE	_	CONSERVED HYPOTHETICAL PROTEIN	Both	>MTC:Rv2050 [A8] CONSERVED HYPOTHETICAL PROTEIN -	1	5	5	5	5	5	5	23.3	23.3	23.3	22.393	202	5.7671e-30	24468000	0.142187	0.000108457
Rv2051c	1	1	1	FALSE	ppm1	POLYPRENOL-MONOPHOSPHOMANNOSE SYNTHASE PPM1	Both	>MTC:Rv2051c [A8] Polyprenol-monophosphomannose synthase Ppm1 ppm1	1	1	1	1	1	1	1	1.4	1.4	1.4	125.1	1177	0.00055874	99203	0.000576483	4.39727e-07
Rv2054	9	9	9	FALSE	_	CONSERVED HYPOTHETICAL PROTEIN	Both	>MTC:Rv2054 [A8] CONSERVED HYPOTHETICAL PROTEIN -	1	9	10	9	10	9	10	44.3	44.3	44.3	26.976	253	4.5772e-104	930130000	5.40512	0.0041229
Rv2061c	5	5	5	FALSE	_	CONSERVED HYPOTHETICAL PROTEIN	Both	>MTC:Rv2061c [A8] CONSERVED HYPOTHETICAL PROTEIN -	1	5	6	5	6	5	6	31.8	31.8	31.8	43.141	406	9.9274e-50	159790000	0.928562	0.000708285
Rv2062c	4	4	4	FALSE	cobN	PROBABLE COBALAMIN BIOSYNTHESIS PROTEIN COBN	Both	>MTC:Rv2062c [A8] Probable cobalamin biosynthesis protein cobN cobN	1	4	4	4	4	4	4	3.1	3.1	3.1	145.49	1359	5.1204e-10	2410000	0.0140048	1.06826e-05
Rv2063	1	1	1	FALSE	_	CONSERVED HYPOTHETICAL PROTEIN	Both	>MTC:Rv2063 [A8] CONSERVED HYPOTHETICAL PROTEIN -	1	1	1	1	1	1	1	15.6	15.6	15.6	11.737	109	0.00055874	260980	0.00151659	1.15682e-06
Rv2068c	4	4	4	FALSE	blaC	CLASS A BETA-LACTAMASE BLAC	Both	>MTC:Rv2068c [A8] CLASS A BETA-LACTAMASE BLAC blaC	1	4	5	4	5	4	5	16.1	16.1	16.1	32.951	310	4.7292e-14	16141000	0.0937976	7.15466e-05
Rv2074	2	2	2	FALSE	_	CONSERVED HYPOTHETICAL PROTEIN	Both	>MTC:Rv2074 [A5] CONSERVED HYPOTHETICAL PROTEIN -	1	2	2	2	2	2	2	12.8	12.8	12.8	19.51	180	1.3374e-10	10382000	0.0603313	4.60193e-05
Rv2080	1	1	1	FALSE	lppJ	POSSIBLE LIPOPROTEIN LPPJ	Both	>MTC:Rv2080 [A8] Possible lipoprotein lppJ lppJ	1	1	1	1	1	1	1	3.3	3.3	3.3	38.735	363	2.2019e-19	19781000	0.11495	8.76813e-05
Rv2091c	7	7	7	FALSE	_	PROBABLE MEMBRANE PROTEIN	Both	>MTC:Rv2091c [A8] Probable membrane protein -	1	7	7	7	7	7	7	12.5	12.5	12.5	54.76	514	3.6538e-71	910650000	5.29192	0.00403655
Rv2093c	1	1	1	FALSE	tatC	PROBABLE SEC-INDEPENDENT PROTEIN TRANSLOCASE TRANSMEMBRANE PROTEIN TATC	Both	>MTC:Rv2093c [A8] Probable Sec-independent protein translocase transmembrane protein tatC tatC	1	1	1	1	1	1	1	3.1	3.1	3.1	46.606	425	1.1761e-05	740570	0.00430356	3.28265e-06
Rv2094c	3	3	3	FALSE	tatA	PROBABLE SEC-INDEPENDENT PROTEIN TRANSLOCASE MEMBRANE-BOUND PROTEIN TATA	Both	>MTC:Rv2094c [A8] PROBABLE SEC-INDEPENDENT PROTEIN TRANSLOCASE MEMBRANE-BOUND PROTEIN TATA tatA	1	3	3	3	3	3	3	18.6	18.6	18.6	22.858	210	7.6595e-33	11845000	0.068833	5.25042e-05
Rv2109c	4	4	4	FALSE	prcA	PROTEASOME (ALPHA SUBUNIT) PRCA	Both	>MTC:Rv2109c [A8] proteasome (alpha subunit) PrcA prcA	1	4	4	4	4	4	4	13.9	13.9	13.9	39.306	366	1.9039e-40	45269000	0.263065	0.000200659
Rv2110c	7	7	7	FALSE	prcB	PROTEASOME (BETA SUBUNIT) PRCB	Both	>MTC:Rv2110c [A8] proteasome (beta subunit) PrcB prcB	1	7	7	7	7	7	7	20	20	20	42.639	400	9.4589e-83	81226000	0.472016	0.000360042
Rv2113	4	4	4	FALSE	_	PROBABLE INTEGRAL MEMBRANE PROTEIN	Both	>MTC:Rv2113 [A8] Probable integral membrane protein -	1	4	5	4	5	4	5	11	11	11	46.505	438	1.7976e-43	9381800	0.054519	4.15858e-05
Rv2114	2	2	2	FALSE	_	HYPOTHETICAL PROTEIN	Both	>MTC:Rv2114 [A8] HYPOTHETICAL PROTEIN -	1	2	2	2	2	2	2	6	6	6	34.494	318	1.1813e-05	6842200	0.039761	3.03287e-05
Rv2116	3	3	3	FALSE	lppK	PROBABLE CONSERVED LIPOPROTEIN LPPK	Both	>MTC:Rv2116 [A8] Probable conserved lipoprotein lppK lppK	1	3	6	3	6	3	6	16.6	16.6	16.6	22.996	217	1.7877e-43	125300000	0.728136	0.000555405
Rv2118c	5	5	5	FALSE	_	POSSIBLE RNA METHYLTRANSFERASE	Both	>MTC:Rv2118c [A8] POSSIBLE RNA METHYLTRANSFERASE -	1	5	5	5	5	5	5	23.3	23.3	23.3	35.897	339	5.9605e-72	77747000	0.451799	0.000344621
Rv2120c	2	2	2	FALSE	_	PROBABLE CONSERVED INTEGRAL MEMBRANE PROTEIN	Both	>MTC:Rv2120c [A8] PROBABLE CONSERVED INTEGRAL MEMBRANE PROTEIN -	1	2	2	2	2	2	2	6.6	6.6	6.6	47.9	467	5.1595e-35	19591000	0.113846	8.68391e-05
Rv2121c	11	11	11	FALSE	hisG	PROBABLE ATP PHOSPHORIBOSYLTRANSFERASE HISG	Both	>MTC:Rv2121c [A8] Probable ATP phosphoribosyltransferase HisG hisG	1	11	12	11	12	11	12	43.9	43.9	43.9	37.85	355	2.2875e-87	101120000	0.587623	0.000448225
Rv2127	1	1	1	FALSE	ansP1	PROBABLE L-ASPARAGINE PERMEASE ANSP1	Both	>MTC:Rv2127 [A8] Probable L-asparagine permease ansP1 ansP1	1	1	1	1	1	1	1	1.7	1.7	1.7	74.702	720	2.3198e-07	5709700	0.0331799	2.53088e-05
Rv2129c	14	14	14	FALSE	_	PROBABLE OXIDOREDUCTASE	Both	>MTC:Rv2129c [A8] Probable oxidoreductase -	1	14	18	14	18	14	18	41.7	41.7	41.7	55.576	521	2.9923e-210	634270000	3.68583	0.00281147
Rv2130c	8	8	8	FALSE	mshC	CYSTEINE:1D-MYO-INOSITYL 2-AMINO-2-DEOXY--D-GLUCOPYRANOSIDE LIGASE MSHC	Both	>MTC:Rv2130c [A8] Probable cysteinyl-tRNA synthetase CysS2 cysS2	1	8	8	8	8	8	8	19.6	19.6	19.6	64.236	581	6.0887e-73	45384000	0.263733	0.000201169
Rv2131c	1	1	1	FALSE	cysQ	POSSIBLE MONOPHOSPHATASE CYSQ	Both	>MTC:Rv2131c [A8] POSSIBLE MONOPHOSPHATASE CYSQ cysQ	1	1	1	1	1	1	1	4.1	4.1	4.1	40.973	391	3.7086e-23	1356400	0.00788223	6.01238e-06
Rv2135c	4	4	4	FALSE	_	CONSERVED HYPOTHETICAL PROTEIN	Both	>MTC:Rv2135c [A8] CONSERVED HYPOTHETICAL PROTEIN -	1	4	4	4	4	4	4	12	12	12	37.35	350	4.6444e-48	17049000	0.0990741	7.55714e-05
Rv2138	10	10	10	FALSE	lppL	PROBABLE CONSERVED LIPOPROTEIN LPPL	Both	>MTC:Rv2138 [A8] Probable conserved lipoprotein LppL lppL	1	10	11	10	11	10	11	43.7	43.7	43.7	39.241	382	1.2026e-199	600190000	3.48779	0.0026604
Rv2139	3	3	3	FALSE	pyrD	PROBABLE DIHYDROOROTATE DEHYDROGENASE PYRD	Both	>MTC:Rv2139 [A8] Probable dihydroorotate dehydrogenase PyrD pyrD	1	3	3	3	3	3	3	7.6	7.6	7.6	61.766	580	5.9143e-23	4967800	0.0288686	2.20203e-05
Rv2140c	5	5	5	FALSE	TB18.6	CONSERVED HYPOTHETICAL PROTEIN TB18.6	Both	>MTC:Rv2140c [A8] CONSERVED HYPOTHETICAL PROTEIN TB18.6 TB18.6	1	5	6	5	6	5	6	24.8	24.8	24.8	39.733	379	1.4599e-42	285800000	1.66082	0.00126684
Rv2141c	6	6	6	FALSE	_	CONSERVED HYPOTHETICAL PROTEIN	Both	>MTC:Rv2141c [A8] CONSERVED HYPOTHETICAL PROTEIN -	1	6	6	6	6	6	6	13	13	13	61.285	578	5.3795e-40	35432000	0.2059	0.000157056
Rv2145c	11	11	11	FALSE	wag31	CONSERVED HYPOTHETICAL PROTEIN WAG31	Both	>MTC:Rv2145c [A8] CONSERVED HYPOTHETICAL PROTEIN WAG31 wag31	1	11	13	11	13	11	13	49.7	49.7	49.7	33.333	310	1.1701e-155	576070000	3.34762	0.00255349
Rv2146c	1	1	1	FALSE	_	POSSIBLE CONSERVED TRANSMEMBRANE PROTEIN	Both	>MTC:Rv2146c [A8] Possible conserved transmembrane protein -	1	1	1	1	1	1	1	5.1	5.1	5.1	24.116	215	6.3933e-09	6793500	0.039478	3.01129e-05
Rv2149c	1	1	1	FALSE	yfiH	CONSERVED HYPOTHETICAL PROTEIN YFIH	Both	>MTC:Rv2149c [A8] conserved hypothetical protein YfiH yfiH	1	1	1	1	1	1	1	3.2	3.2	3.2	35.017	341	0.011974	6694600	0.0389033	2.96745e-05
Rv2151c	1	1	1	FALSE	ftsQ	POSSIBLE CELL DIVISION PROTEIN FTSQ	H37Ra	>MTC:Rv2151c [A8] POSSIBLE CELL DIVISION PROTEIN FTSQ ftsQ	1	1	1	1	1	1	1	2.4	2.4	2.4	45.058	419	0.00095671	2516400	1.11147e-05	7.35097e-09
Rv2156c	1	1	1	FALSE	murX	PROBABLE PHOSPHO-N-ACETYLMURAMOYL-PENTAPPEPTIDETRANSFERASE MURX	H37Ra	>MTC:Rv2156c [A8] Probable phospho-N-acetylmuramoyl-pentappeptidetransferase MurX murX	1	1	1	1	1	1	1	3.5	3.5	3.5	47.431	452	9.6034e-06	1766700	7.80333e-06	5.16093e-09
Rv2158c	1	1	1	FALSE	murE	PROBABLEUDP-N-ACETYLMURAMOYLALANYL-D-GLUTAMATE-2	H37Ra	>MTC:Rv2158c [A8] Probable UDP-N-acetylmuramoylalanyl-D-glutamate-2,6-diaminopimelat e ligase MurE murE	1	1	1	1	1	1	1	2.9	2.9	2.9	63.632	616	0.00019136	803820	3.55039e-06	2.34814e-09
Rv2159c	11	11	11	FALSE	_	CONSERVED HYPOTHETICAL PROTEIN	Both	>MTC:Rv2159c [A8] CONSERVED HYPOTHETICAL PROTEIN -	1	11	14	11	14	11	14	27	27	27	68.5	640	1.6678e-162	190830000	1.10894	0.000845873
Rv2161c	4	4	4	FALSE	_	CONSERVED HYPOTHETICAL PROTEIN	Both	>MTC:Rv2161c [A8] CONSERVED HYPOTHETICAL PROTEIN -	1	4	4	4	4	4	4	18.6	18.6	18.6	43.37	409	1.4302e-67	39806000	0.231318	0.000176444
Rv2166c	3	3	3	FALSE	_	CONSERVED HYPOTHETICAL PROTEIN	Both	>MTC:Rv2166c [A8] CONSERVED HYPOTHETICAL PROTEIN -	1	3	3	3	3	3	3	17.4	17.4	17.4	23.591	213	2.0976e-10	50810000	0.295264	0.00022522
Rv2169c	1	1	1	FALSE	_	PROBABLE CONSERVED TRANSMEMBRANE PROTEIN	Both	>MTC:Rv2169c [A8] PROBABLE CONSERVED TRANSMEMBRANE PROTEIN -	1	1	2	1	2	1	2	23.6	23.6	23.6	20.88	191	2.0882e-33	2757600	0.0160248	1.22233e-05
Rv2171	3	3	3	FALSE	lppM	PROBABLE CONSERVED LIPOPROTEIN LPPM	Both	>MTC:Rv2171 [A8] Probable conserved lipoprotein lppM lppM	1	3	4	3	4	3	4	12.9	12.9	12.9	31.523	302	1.0757e-37	259120000	1.50578	0.00114858
Rv2174	2	2	2	FALSE	mptA	ALPHA(1->6)MANNOSYLTRANSFERASE. POSSIBLE CONSERVED INTEGRAL MEMBRANE PROTEIN	Both	>MTC:Rv2174 [A6] Possible conserved integral membrane protein -;>MTC:JTY_2183 [A2] putative transmembrane protein -	2	2	2	2	2	2	2	4.4	4.4	4.4	60.473	568	1.5575e-13	7943300	0.0461596	3.52095e-05
Rv2175c	3	3	3	FALSE	_	CONSERVED HYPOTHETICAL REGULATORY PROTEIN	Both	>MTC:Rv2175c [A8] conserved hypothetical regulatory protein -	1	3	3	3	3	3	3	12.8	12.8	12.8	44.742	423	1.3726e-47	56155000	0.326325	0.000248913
Rv2181	1	1	1	FALSE	_	PROBABLE ALPHA(1->2)MANNOSYLTRANSFERASE. PROBABLE CONSERVED INTEGRAL MEMBRANE PROTEIN.	Both	>MTC:Rv2181 [A8] Probable conserved integral membrane protein -	1	1	1	1	1	1	1	3.2	3.2	3.2	62.495	566	5.2436e-32	3508000	0.0203855	1.55496e-05
Rv2182c	1	1	1	FALSE	_	1-ACYLGLYCEROL-3-PHOSPHATE O-ACYLTRANSFERASE	Both	>MTC:Rv2182c [A8] 1-acylglycerol-3-phosphate O-acyltransferase -	1	1	1	1	1	1	1	3	3	3	36.608	330	0.057417	0	0	0
Rv2183c	1	1	1	FALSE	_	CONSERVED HYPOTHETICAL PROTEIN	Both	>MTC:Rv2183c [A8] CONSERVED HYPOTHETICAL PROTEIN -	1	1	1	1	1	1	1	5.9	5.9	5.9	20.78	205	0.077134	3277400	0.0190454	1.45274e-05
Rv2185c	8	8	8	FALSE	TB16.3	CONSERVED HYPOTHETICAL PROTEIN TB16.3	Both	>MTC:Rv2185c [A8] CONSERVED HYPOTHETICAL PROTEIN TB16.3 TB16.3	1	8	12	8	12	8	12	62.6	62.6	62.6	22.671	206	3.4754e-96	436290000	2.53534	0.0019339
Rv2187	4	4	4	FALSE	fadD15	PROBABLE LONG-CHAIN-FATTY-ACID-COA LIGASE FADD15 (FATTY-ACID-COA SYNTHETASE) (FATTY-ACID-COA SYNTHASE)	Both	>MTC:Rv2187 [A8] Probable long-chain-fatty-acid-CoA ligase fadD15 (FATTY-ACID-CoA SYNTHETASE) (FATTY-ACID-CoA SYNTHASE) fadD15	1	4	4	4	4	4	4	4.7	4.7	4.7	118.69	1124	1.51e-18	23835000	0.138509	0.000105651
Rv2192c	2	2	2	FALSE	trpD	PROBABLE ANTHRANILATE PHOSPHORIBOSYLTRANSFERASE TRPD	Both	>MTC:Rv2192c [A8] Probable anthranilate phosphoribosyltransferase TrpD trpD	1	2	2	2	2	2	2	6.3	6.3	6.3	45.109	445	6.7779e-33	8577900	0.0498474	3.80224e-05
Rv2194	1	1	1	FALSE	qcrC	PROBABLE UBIQUINOL-CYTOCHROME C REDUCTASE QCRC(CYTOCHROME C SUBUNIT)	Both	>MTC:Rv2194 [A8] Probable Ubiquinol-cytochrome C reductase QcrC(cytochrome C subunit) qcrC	1	1	1	1	1	1	1	3.8	3.8	3.8	32.897	316	1.16e-06	27688000	0.160899	0.00012273
Rv2195	16	16	16	FALSE	qcrA	PROBABLE RIESKE IRON-SULFUR PROTEIN QCRA	Both	>MTC:Rv2195 [A8] Probable Rieske iron-sulfur protein QcrA qcrA	1	16	21	16	21	16	21	26.9	26.9	26.9	64.755	595	1.2425e-147	2248700000	13.0675	0.00996759
Rv2196	9	9	9	FALSE	qcrB	PROBABLE UBIQUINOL-CYTOCHROME C REDUCTASE QCRB (CYTOCHROME B SUBUNIT)	Both	>MTC:Rv2196 [A8] Probable Ubiquinol-cytochrome C reductase QcrB (cytochrome B subunit) qcrB	1	9	9	9	9	9	9	22.9	22.9	22.9	65.905	597	2.9644e-72	290800000	1.68988	0.001289
Rv2197c	2	2	2	FALSE	_	PROBABLE CONSERVED TRANSMEMBRANE PROTEIN	Both	>MTC:Rv2197c [A8] Probable conserved transmembrane protein -	1	2	3	2	3	2	3	8.5	8.5	8.5	35.2	331	3.1391e-09	17357000	0.100864	7.69367e-05
Rv2198c	4	4	4	FALSE	mmpS3	PROBABLE CONSERVED MEMBRANE PROTEIN MMPS3	Both	>MTC:Rv2198c [A8] PROBABLE CONSERVED MEMBRANE PROTEIN MMPS3 mmpS3	1	4	4	4	4	4	4	22	22	22	36.536	354	5.6934e-63	508710000	2.95619	0.00225491
Rv2200c	16	16	16	FALSE	ctaC	PROBABLE TRANSMEMBRANE CYTOCHROME C OXIDASE (SUBUNIT II) CTAC	Both	>MTC:Rv2200c [A8] PROBABLE TRANSMEMBRANE CYTOCHROME C OXIDASE (SUBUNIT II) CTAC ctaC	1	16	19	16	19	16	19	44.6	44.6	44.6	44.673	404	5.2944e-186	934730000	5.43185	0.00414329
Rv2201	9	9	9	FALSE	asnB	PROBABLE ASPARAGINE SYNTHETASE ASNB	Both	>MTC:Rv2201 [A8] Probable asparagine synthetase AsnB asnB	1	9	10	9	10	9	10	12.1	12.1	12.1	84.643	779	1.285e-53	80283000	0.466536	0.000355863
Rv2202c	4	4	4	FALSE	adoK	ADENOSINE KINASE	Both	>MTC:Rv2202c [A8] Probable carbohydrate kinase CbhK cbhK	1	4	5	4	5	4	5	18.1	18.1	18.1	39.628	375	2.0318e-51	69891000	0.406146	0.000309799
Rv2203	2	2	2	FALSE	_	POSSIBLE CONSERVED MEMBRANE PROTEIN	Both	>MTC:Rv2203 [A8] POSSIBLE CONSERVED MEMBRANE PROTEIN -	1	2	2	2	2	2	2	8.8	8.8	8.8	28.754	272	1.2862e-09	12726000	0.0739526	5.64093e-05
Rv2204c	4	4	4	FALSE	_	CONSERVED HYPOTHETICAL PROTEIN	Both	>MTC:Rv2204c [A8] CONSERVED HYPOTHETICAL PROTEIN -	1	4	4	4	4	4	4	42.4	42.4	42.4	20.622	198	3.2572e-46	30441000	0.176897	0.000134933
Rv2207	3	3	3	FALSE	cobT	PROBABLENICOTINATE-NUCLEOTIDE-DIMETHYLBENZIMIDAZOL PHOSPHORIBOSYLTRANSFERASE COBT	Both	>MTC:Rv2207 [A8] Probable nicotinate-nucleotide-dimethylbenzimidazol phosphoribosyltransferase CobT cobT	1	3	3	3	3	3	3	7.1	7.1	7.1	46.585	464	3.5367e-61	7938900	0.0461341	3.519e-05
Rv2210c	12	12	12	FALSE	ilvE	PROBABLE BRANCHED-CHAIN AMINO ACID TRANSAMINASE ILVE	Both	>MTC:Rv2210c [A8] PROBABLE BRANCHED-CHAIN AMINO ACID TRANSAMINASE ILVE ilvE	1	12	13	12	13	12	13	43.6	43.6	43.6	48.159	450	3.8751e-143	769200000	4.46993	0.00340956
Rv2211c	3	3	3	FALSE	gcvT	PROBABLE AMINOMETHYLTRANSFERASE GCVT (GLYCINE CLEAVAGE SYSTEM T PROTEIN)	Both	>MTC:Rv2211c [A8] Probable aminomethyltransferase GcvT (Glycine cleavage system T protein) gcvT	1	3	3	3	3	3	3	10.6	10.6	10.6	45.468	434	4.2675e-38	3396300	0.0197364	1.50544e-05
Rv2212	2	2	2	FALSE	_	CONSERVED HYPOTHETICAL PROTEIN	H37Ra	>MTC:Rv2212 [A8] CONSERVED HYPOTHETICAL PROTEIN -	1	2	2	2	2	2	2	5.1	5.1	5.1	56.093	533	1.2801e-23	5904100	2.60778e-05	1.72472e-08
Rv2213	5	5	5	FALSE	pepB	PROBABLE AMINOPEPTIDASE PEPB	Both	>MTC:Rv2213 [A8] Probable aminopeptidase PepB pepB	1	5	6	5	6	5	6	19.8	19.8	19.8	63.509	615	4.5245e-29	40381000	0.23466	0.000178993
Rv2214c	1	1	1	FALSE	ephD	POSSIBLE SHORT-CHAIN DEHYDROGENASE EPHD	H37Ra	>MTC:Rv2214c [A8] Possible short-chain dehydrogenase EphD ephD	1	1	1	1	1	1	1	1.2	1.2	1.2	78.727	730	0.0095858	420690	1.85814e-06	1.22893e-09
Rv2215	11	11	11	FALSE	dlaT	DLAT	Both	>MTC:Rv2215 [A8] Probable pyruvate dehydrogenase (E2 component) SucB sucB	1	11	12	11	12	11	12	29.4	29.4	29.4	71.157	684	1.9413e-142	205170000	1.19227	0.000909437
Rv2216	5	5	5	FALSE	_	CONSERVED HYPOTHETICAL PROTEIN	Both	>MTC:Rv2216 [A8] CONSERVED HYPOTHETICAL PROTEIN -	1	5	7	5	7	5	7	19.4	19.4	19.4	47.8	465	1.5874e-48	198630000	1.15427	0.000880448
Rv2219	1	1	1	FALSE	_	PROBABLE CONSERVED TRANSMEMBRANE PROTEIN	Both	>MTC:Rv2219 [A8] PROBABLE CONSERVED TRANSMEMBRANE PROTEIN -	1	1	1	1	1	1	1	6	6	6	28.661	267	0.0023863	195410	0.00113555	8.66175e-07
Rv2219A	2	2	2	FALSE	_	PROBABLE CONSERVED MEMBRANE PROTEIN	Both	>MTC:Rv2219A [A8] PROBABLE CONSERVED MEMBRANE PROTEIN -	1	2	2	2	2	2	2	14.1	14.1	14.1	26.4	249	3.4484e-16	10820000	0.0628765	4.79607e-05
Rv2220	17	17	17	FALSE	glnA1	GLUTAMINE SYNTHETASE GLNA1 (GLUTAMINE SYNTHASE) (GS-I)	Both	>MTC:Rv2220 [A8] GLUTAMINE SYNTHETASE GLNA1 (GLUTAMINE SYNTHASE) (GS-I) glnA1	1	17	22	17	22	17	22	47.2	47.2	47.2	61.341	551	0	2587400000	15.0357	0.0114689
Rv2221c	1	1	1	FALSE	glnE	GLUTAMATE-AMMONIA-LIGASE ADENYLYLTRANSFERASE GLNE (GLUTAMINE-SYNTHETASE ADENYLYLTRANSFERASE)	H37Ra	>MTC:Rv2221c [A8] GLUTAMATE-AMMONIA-LIGASE ADENYLYLTRANSFERASE GLNE (Glutamine-synthetase adenylyltransferase) glnE	1	1	1	1	1	1	1	1.5	1.5	1.5	116.16	1065	9.6034e-06	74603	3.29514e-07	2.17932e-10
Rv2222c	13	13	13	FALSE	glnA2	PROBABLE GLUTAMINE SYNTHETASE GLNA2 (GLUTAMINE SYNTHASE) (GS-II)	Both	>MTC:Rv2222c [A8] PROBABLE GLUTAMINE SYNTHETASE GLNA2 (GLUTAMINE SYNTHASE) (GS-II) glnA2	1	13	17	13	17	13	17	38.8	38.8	38.8	50.486	454	1.8321e-213	842910000	4.89827	0.00373628
Rv2224c	8	8	8	FALSE	_	PROBABLE EXPORTED PROTEASE	Both	>MTC:Rv2224c [A8] Probable exported protease -	1	8	8	8	8	8	8	19.4	19.4	19.4	64.062	603	4.8625e-43	237840000	1.38212	0.00105425
Rv2229c	6	6	5	FALSE	_	CONSERVED HYPOTHETICAL PROTEIN	Both	>MTC:Rv2229c [A7] CONSERVED HYPOTHETICAL PROTEIN -	1	6	7	6	7	5	6	10.2	10.2	9	96.883	933	2.8233e-45	13287000	0.0772126	5.8896e-05
Rv2230c	3	2	2	FALSE	_	CONSERVED HYPOTHETICAL PROTEIN	Both	>MTC:Rv2230c [A7] CONSERVED HYPOTHETICAL PROTEIN -	1	3	3	2	2	2	2	6	4.1	4.1	60.058	588	1.7827e-06	2102700	0.0122191	9.32043e-06
Rv2235	2	2	2	FALSE	_	PROBABLE CONSERVED TRANSMEMBRANE PROTEIN	Both	>MTC:Rv2235 [A8] PROBABLE CONSERVED TRANSMEMBRANE PROTEIN -	1	2	2	2	2	2	2	5.3	5.3	5.3	45.939	418	1.0381e-07	5525400	0.0321089	2.44919e-05
Rv2237	2	2	2	FALSE	_	CONSERVED HYPOTHETICAL PROTEIN	Both	>MTC:Rv2237 [A8] CONSERVED HYPOTHETICAL PROTEIN -	1	2	2	2	2	2	2	8	8	8	46.184	412	2.0789e-21	24045000	0.139729	0.000106582
Rv2238c	1	1	1	FALSE	ahpE	PROBABLE PEROXIREDOXIN AHPE	Both	>MTC:Rv2238c [A8] Probable peroxiredoxin AhpE ahpE	1	1	1	1	1	1	1	4	4	4	30.377	278	0.011974	1642400	0.00954422	7.2801e-06
Rv2240c	3	3	3	FALSE	_	HYPOTHETICAL PROTEIN	Both	>MTC:Rv2240c [A8] HYPOTHETICAL PROTEIN -	1	3	3	3	3	3	3	10.2	10.2	10.2	39.355	392	5.0967e-38	29896000	0.17373	0.000132517
Rv2241	14	14	14	FALSE	aceE	PROBABLE PYRUVATE DEHYDROGENASE E1 COMPONENT ACEE (PYRUVATE DECARBOXYLASE) (PYRUVATE DEHYDROGENASE) (PYRUVIC DEHYDROGENASE)	Both	>MTC:Rv2241 [A8] Probable pyruvate dehydrogenase E1 component aceE (PYRUVATE DECARBOXYLASE) (PYRUVATE DEHYDROGENASE) (PYRUVIC DEHYDROGENASE) aceE	1	14	17	14	17	14	17	13.8	13.8	13.8	123.3	1112	4.19e-90	298680000	1.73567	0.00132393
Rv2244	4	4	4	FALSE	acpM	MEROMYCOLATE EXTENSION ACYL CARRIER PROTEIN ACPM	Both	>MTC:Rv2244 [A8] MEROMYCOLATE EXTENSION ACYL CARRIER PROTEIN ACPM acpM	1	4	4	4	4	4	4	19.7	19.7	19.7	27.236	249	1.1003e-69	1248900000	7.25753	0.00553588
Rv2245	5	5	5	FALSE	kasA	3-OXOACYL-[ACYL-CARRIER PROTEIN] SYNTHASE 1 KASA (BETA-KETOACYL-ACP SYNTHASE) (KAS I)	Both	>MTC:Rv2245 [A7] 3-OXOACYL-[ACYL-CARRIER PROTEIN] SYNTHASE 1 KASA (BETA-KETOACYL-ACP SYNTHASE) (KAS I) kasA	2	5	5	5	5	5	5	27.2	27.2	27.2	57.449	559	2.2466e-144	127160000	0.738945	0.00056365
Rv2246	3	3	3	FALSE	kasB	3-OXOACYL-[ACYL-CARRIER PROTEIN] SYNTHASE 2 KASB (BETA-KETOACYL-ACP SYNTHASE) (KAS I)	Both	>MTC:Rv2246 [A8] 3-OXOACYL-[ACYL-CARRIER PROTEIN] SYNTHASE 2 KASB (BETA-KETOACYL-ACP SYNTHASE) (KAS I) kasB	1	3	3	3	3	3	3	18.5	18.5	18.5	58.304	556	7.8596e-31	14770000	0.0858305	6.54695e-05
Rv2249c	7	7	7	FALSE	glpD1	PROBABLE GLYCEROL-3-PHOSPHATE DEHYDROGENASE GLPD1	Both	>MTC:Rv2249c [A8] PROBABLE GLYCEROL-3-PHOSPHATE DEHYDROGENASE GLPD1 glpD1	1	7	8	7	8	7	8	12.9	12.9	12.9	71.432	682	3.0229e-54	42088000	0.244579	0.000186559
Rv2251	4	4	4	FALSE	_	POSSIBLE FLAVOPROTEIN	Both	>MTC:Rv2251 [A8] POSSIBLE FLAVOPROTEIN -	1	4	5	4	5	4	5	6.9	6.9	6.9	71.837	692	4.6015e-16	7915200	0.0459963	3.50849e-05
Rv2257c	3	3	3	FALSE	_	CONSERVED HYPOTHETICAL PROTEIN	Both	>MTC:Rv2257c [A8] CONSERVED HYPOTHETICAL PROTEIN -	1	3	3	3	3	3	3	11	11	11	37.767	372	7.2658e-49	45514000	0.264488	0.000201745
Rv2258c	3	3	3	FALSE	_	POSSIBLE TRANSCRIPTIONAL REGULATORY PROTEIN	Both	>MTC:Rv2258c [A8] Possible transcriptional regulatory protein -	1	3	3	3	3	3	3	8.4	8.4	8.4	49.968	479	5.8628e-07	1517100	0.00881608	6.7247e-06
Rv2272	2	2	2	FALSE	_	PROBABLE CONSERVED TRANSMEMBRANE PROTEIN	Both	>MTC:Rv2272 [A8] PROBABLE CONSERVED TRANSMEMBRANE PROTEIN -	1	2	2	2	2	2	2	13.6	13.6	13.6	22.165	206	1.7547e-08	87122000	0.506278	0.000386177
Rv2280	9	9	9	FALSE	_	PROBABLE DEHYDROGENASE	Both	>MTC:Rv2280 [A8] Probable dehydrogenase -	1	9	13	9	13	9	13	26	26	26	58.035	553	4.7629e-136	676910000	3.93362	0.00300047
Rv2281	1	1	1	FALSE	pitB	PUTATIVE PHOSPHATE-TRANSPORT PERMEASE PITB	H37Ra	>MTC:Rv2281 [A8] Putative phosphate-transport permease PitB pitB	1	1	1	1	1	1	1	2.6	2.6	2.6	61.922	582	7.2013e-17	1140700	5.03835e-06	3.33224e-09
Rv2289	2	2	2	FALSE	cdh	ROBABLE CDP-DIACYLGLYCEROL PYROPHOSPHATASE CDH (CDP-DIACYLGLYCEROL DIPHOSPHATASE) (CDP-DIACYLGLYCEROL PHOSPHATIDYLHYDROLASE)	Both	>MTC:Rv2289 [A7] Probable CDP-diacylglycerol pyrophosphatase Cdh (CDP-diacylglycerol diphosphatase) (CDP-diacylglycerol phosphatidylhydrolase) cdh	1	2	2	2	2	2	2	8.3	8.3	8.3	32.989	303	1.8902e-10	3105000	0.0180436	1.37632e-05
Rv2290	1	1	1	FALSE	lppO	PROBABLE CONSERVED LIPOPROTEIN LPPO	Both	>MTC:Rv2290 [A8] Probable conserved lipoprotein lppO lppO	1	1	1	1	1	1	1	2.7	2.7	2.7	41.001	402	6.6946e-05	119930000	0.69693	0.000531602
Rv2294	2	2	2	FALSE	_	PROBABLE AMINOTRANSFERASE	Both	>MTC:Rv2294 [A8] Probable aminotransferase -	1	2	2	2	2	2	2	7.4	7.4	7.4	48.634	447	2.9248e-32	8038900	0.0467152	3.56332e-05
Rv2296	17	17	17	FALSE	_	PROBABLE HALOALKANE DEHALOGENASE	Both	>MTC:Rv2296 [A8] Probable haloalkane dehalogenase -	1	17	17	17	17	17	17	46.9	46.9	46.9	39.328	352	9.5911e-89	2356300000	13.6928	0.0104445
Rv2297	3	3	3	FALSE	_	HYPOTHETICAL PROTEIN	Both	>MTC:Rv2297 [A8] HYPOTHETICAL PROTEIN -	1	3	5	3	5	3	5	23.6	23.6	23.6	29.665	284	3.7793e-36	75631000	0.439502	0.000335242
Rv2298	12	12	12	FALSE	_	CONSERVED HYPOTHETICAL PROTEIN	Both	>MTC:Rv2298 [A8] CONSERVED HYPOTHETICAL PROTEIN -	1	12	14	12	14	12	14	44.4	44.4	44.4	47.571	439	1.8394e-136	1042300000	6.05695	0.0046201
Rv2299c	4	4	4	FALSE	htpG	PROBABLE CHAPERONE PROTEIN HTPG (HEAT SHOCK PROTEIN) (HSP90 FAMILY PROTEIN) (HIGH TEMPERATURE PROTEIN G)	Both	>MTC:Rv2299c [A8] PROBABLE CHAPERONE PROTEIN HTPG (HEAT SHOCK PROTEIN) (HSP90 FAMILY PROTEIN) (HIGH TEMPERATURE PROTEIN G) htpG	1	4	4	4	4	4	4	5.8	5.8	5.8	87.621	782	1.2712e-12	10357000	0.060186	4.59085e-05
Rv2300c	3	3	3	FALSE	_	CONSERVED HYPOTHETICAL PROTEIN	Both	>MTC:Rv2300c [A8] CONSERVED HYPOTHETICAL PROTEIN -	1	3	3	3	3	3	3	10.6	10.6	10.6	36.272	330	3.2033e-12	40826000	0.237246	0.000180965
Rv2301	2	2	2	FALSE	cut2	PROBABLE CUTINASE CUT2	Both	>MTC:Rv2301 [A8] PROBABLE CUTINASE CUT2 cut2	1	2	2	2	2	2	2	6.9	6.9	6.9	29.918	288	1.2888e-08	24579000	0.142832	0.000108949
Rv2302	2	2	2	FALSE	_	CONSERVED HYPOTHETICAL PROTEIN	Both	>MTC:Rv2302 [A8] CONSERVED HYPOTHETICAL PROTEIN -	1	2	2	2	2	2	2	33	33	33	11.214	106	5.4074e-08	123500000	0.717676	0.000547426
Rv2305	1	1	1	FALSE	_	HYPOTHETICAL PROTEIN	Both	>MTC:Rv2305 [A8] HYPOTHETICAL PROTEIN -	1	1	2	1	2	1	2	2.1	2.1	2.1	60.186	560	0.0027636	900050	0.00523032	3.98956e-06
Rv2314c	5	5	5	FALSE	_	CONSERVED HYPOTHETICAL PROTEIN	Both	>MTC:Rv2314c [A8] CONSERVED HYPOTHETICAL PROTEIN -	1	5	6	5	6	5	6	11.3	11.3	11.3	52.812	495	1.6983e-30	103640000	0.602267	0.000459395
Rv2315c	5	5	5	FALSE	_	CONSERVED HYPOTHETICAL PROTEIN	Both	>MTC:Rv2315c [A8] CONSERVED HYPOTHETICAL PROTEIN -	1	5	5	5	5	5	5	14.6	14.6	14.6	66.607	616	6.2945e-47	53426000	0.310466	0.000236816
Rv2320c	2	2	2	FALSE	rocE	PROBABLE CATIONIC AMINO ACID TRANSPORT INTEGRAL MEMBRANE PROTEIN ROCE	Both	>MTC:Rv2320c [A8] PROBABLE CATIONIC AMINO ACID TRANSPORT INTEGRAL MEMBRANE PROTEIN ROCE rocE	1	2	2	2	2	2	2	5.9	5.9	5.9	55.223	524	0.00019766	3461300	0.0201141	1.53426e-05
Rv2324	3	3	3	FALSE	_	PROBABLE TRANSCRIPTIONAL REGULATORY PROTEIN (PROBABLY ASNC-FAMILY)	Both	>MTC:Rv2324 [A8] PROBABLE TRANSCRIPTIONAL REGULATORY PROTEIN (PROBABLY ASNC-FAMILY) -	1	3	3	3	3	3	3	16.1	16.1	16.1	19.097	174	2.4384e-14	39612000	0.230191	0.000175584
Rv2326c	2	2	2	FALSE	_	POSSIBLE TRANSMEMBRANE ATP-BINDING PROTEIN ABC TRANSORTER	Both	>MTC:Rv2326c [A8] POSSIBLE TRANSMEMBRANE ATP-BINDING PROTEIN ABC TRANSORTER -	1	2	2	2	2	2	2	2.9	2.9	2.9	78.313	753	1.4791e-10	1049600	0.00609937	4.65246e-06
Rv2327	1	1	1	FALSE	_	CONSERVED HYPOTHETICAL PROTEIN	Both	>MTC:Rv2327 [A8] CONSERVED HYPOTHETICAL PROTEIN -	1	1	1	1	1	1	1	25.5	25.5	25.5	23.914	235	1.0424e-10	3984900	0.0231568	1.76635e-05
Rv2330c	2	2	2	FALSE	lppP	PROBABLE LIPOPROTEIN LPPP	Both	>MTC:Rv2330c [A8] PROBABLE LIPOPROTEIN LPPP lppP	1	2	2	2	2	2	2	8.1	8.1	8.1	32.825	310	2.3395e-14	12392000	0.0720117	5.49288e-05
Rv2334	5	5	5	FALSE	cysK1	PROBABLE CYSTEINE SYNTHASE A CYSK1 (O-ACETYLSERINE SULFHYDRYLASE A) (O-ACETYLSERINE (THIOL)-LYASE A) (CSASE A)	Both	>MTC:Rv2334 [A8] PROBABLE CYSTEINE SYNTHASE A CYSK1 (O-ACETYLSERINE SULFHYDRYLASE A) (O-ACETYLSERINE (THIOL)-LYASE A) (CSASE A) cysK1	1	5	6	5	6	5	6	16.9	16.9	16.9	42.945	413	3.4474e-26	58613000	0.340608	0.000259808
Rv2335	1	1	1	FALSE	cysE	PROBABLE SERINE ACETYLTRANSFERASE CYSE (SAT)	H37Ra	>MTC:Rv2335 [A8] PROBABLE SERINE ACETYLTRANSFERASE CYSE (SAT) cysE	1	1	1	1	1	1	1	5	5	5	30.617	300	2.1578e-23	5026500	2.22015e-05	1.46835e-08
Rv2342	1	1	1	FALSE	_	CONSERVED HYPOTHETICAL PROTEIN	H37Ra	>MTC:Rv2342 [A8] CONSERVED HYPOTHETICAL PROTEIN -	1	1	1	1	1	1	1	10.7	10.7	10.7	20.32	205	0.012236	282590	1.24817e-06	8.25509e-10
Rv2345	6	6	6	FALSE	_	POSSIBLE CONSERVED TRANSMEMBRANE PROTEIN	Both	>MTC:Rv2345 [A8] POSSIBLE CONSERVED TRANSMEMBRANE PROTEIN -	1	6	6	6	6	6	6	13	13	13	70.314	663	5.3346e-114	28847000	0.167634	0.000127867
Rv2348c	1	1	1	FALSE	_	HYPOTHETICAL PROTEIN	Both	>MTC:Rv2348c [A5] HYPOTHETICAL PROTEIN -	1	1	1	1	1	1	1	9.8	9.8	9.8	17.763	174	0.0010891	391740	0.00227646	1.73643e-06
Rv2349c	9	8	7	FALSE	plcC	PROBABLE PHOSPHOLIPASE C 3 PLCC	Both	>MTC:Rv2349c [A5] PROBABLE PHOSPHOLIPASE C 3 PLCC plcC	1	9	10	8	9	7	8	19.9	18.6	16.7	63.653	592	1.9247e-88	293350000	1.7047	0.0013003
Rv2350c	10	10	6	FALSE	plcB	PROBABLE MEMBRANE-ASSOCIATED PHOSPHOLIPASE C 2 PLCB	Both	>MTC:Rv2350c [A5] PROBABLE MEMBRANE-ASSOCIATED PHOSPHOLIPASE C 2 PLCB plcB	1	10	12	10	12	6	7	22.1	22.1	14.7	65.518	607	1.2765e-141	1331400000	7.73695	0.00590157
Rv2351c	9	7	7	FALSE	plcA	PROBABLE MEMBRANE-ASSOCIATED PHOSPHOLIPASE C 1 PLCA (MTP40 ANTIGEN)	Both	>MTC:Rv2351c [A5] PROBABLE MEMBRANE-ASSOCIATED PHOSPHOLIPASE C 1 PLCA (MTP40 ANTIGEN) plcA	1	9	12	7	9	7	9	25.3	20.8	20.8	59.393	553	5.5909e-119	333420000	1.93755	0.00147792
Rv2357c	2	2	2	FALSE	glyS	PROBABLE GLYCYL-TRNA SYNTHETASE GLYS (GLYCINE--TRNA LIGASE) (GLYRS)	Both	>MTC:Rv2357c [A8] PROBABLE GLYCYL-tRNA SYNTHETASE GLYS (GLYCINE--tRNA LIGASE) (GLYRS) glyS	1	2	2	2	2	2	2	4.7	4.7	4.7	59.755	529	4.0341e-16	14417000	0.0837792	6.39048e-05
Rv2358	1	1	1	FALSE	_	PROBABLE TRANSCRIPTIONAL REGULATORY PROTEIN (PROBABLY ARSR-FAMILY)	Both	>MTC:Rv2358 [A8] PROBABLE TRANSCRIPTIONAL REGULATORY PROTEIN (PROBABLY ARSR-FAMILY) -	1	1	1	1	1	1	1	4.8	4.8	4.8	24.085	230	8.6051e-07	5084200	0.029545	2.25362e-05
Rv2359	1	1	1	FALSE	furB	PROBABLE FERRIC UPTAKE REGULATION PROTEIN FURB	Both	>MTC:Rv2359 [A8] PROBABLE FERRIC UPTAKE REGULATION PROTEIN FURB furB	1	1	1	1	1	1	1	7.8	7.8	7.8	19.354	180	0.0015565	375930	0.00218458	1.66635e-06
Rv2363	1	1	1	FALSE	amiA2	PROBABLE AMIDASE AMIA2 (AMINOHYDROLASE)	Both	>MTC:Rv2363 [A8] PROBABLE AMIDASE AMIA2 (AMINOHYDROLASE) amiA2	1	1	1	1	1	1	1	7	7	7	62.741	600	1.2523e-05	215190	0.0012505	9.53852e-07
Rv2375	2	2	2	FALSE	_	CONSERVED HYPOTHETICAL PROTEIN	H37Ra	>MTC:Rv2375 [A8] CONSERVED HYPOTHETICAL PROTEIN -	1	2	2	2	2	2	2	18.8	18.8	18.8	15.567	138	2.4855e-33	3871600	1.71004e-05	1.13098e-08
Rv2376c	1	1	1	FALSE	cfp2	LOW MOLECULAR WEIGHT ANTIGEN CFP2 (LOW MOLECULAR WEIGHT PROTEIN ANTIGEN 2) (CFP-2)	Both	>MTC:Rv2376c [A8] LOW MOLECULAR WEIGHT ANTIGEN CFP2 (LOW MOLECULAR WEIGHT PROTEIN ANTIGEN 2) (CFP-2) cfp2	1	1	1	1	1	1	1	5.6	5.6	5.6	25.336	250	1.2523e-05	249230	0.00144831	1.10474e-06
Rv2387	4	4	4	FALSE	_	CONSERVED HYPOTHETICAL PROTEIN	Both	>MTC:Rv2387 [A8] CONSERVED HYPOTHETICAL PROTEIN -	1	4	4	4	4	4	4	6.5	6.5	6.5	64.959	584	2.7476e-30	160580000	0.933153	0.000711787
Rv2391	2	2	2	FALSE	sirA	FERREDOXIN-DEPENDENT SULFITE REDUCTASE SIRA	Both	>MTC:Rv2391 [A8] PROBABLE FERREDOXIN-DEPENDENT NITRITE REDUCTASE NIRA nirA	1	2	2	2	2	2	2	4.1	4.1	4.1	70.681	637	3.3458e-26	20972000	0.121871	9.29605e-05
Rv2394	3	3	3	FALSE	ggtB	PROBABLE GAMMA-GLUTAMYLTRANSPEPTIDASE PRECURSOR GGTB (GAMMA-GLUTAMYLTRANSFERASE) (GLUTAMYL TRANSPEPTIDASE)	Both	>MTC:Rv2394 [A8] PROBABLE GAMMA-GLUTAMYLTRANSPEPTIDASE PRECURSOR GGTB (GAMMA-GLUTAMYLTRANSFERASE) (GLUTAMYL TRANSPEPTIDASE) ggtB	1	3	3	3	3	3	3	11.5	11.5	11.5	76.142	736	3.9848e-86	27800000	0.16155	0.000123226
Rv2397c	1	1	1	FALSE	cysA1	PROBABLE SULFATE-TRANSPORT ATP-BINDING PROTEIN ABC TRANSPORTER CYSA1	H37Ra	>MTC:Rv2397c [A8] PROBABLE SULFATE-TRANSPORT ATP-BINDING PROTEIN ABC TRANSPORTER CYSA1 cysA1	1	1	1	1	1	1	1	4.8	4.8	4.8	46.012	435	2.5987e-09	152050	6.71589e-07	4.44173e-10
Rv2399c	1	1	1	FALSE	cysT	PROBABLE SULFATE-TRANSPORT INTEGRAL MEMBRANE PROTEIN ABC TRANSPORTER CYST	Both	>MTC:Rv2399c [A8] PROBABLE SULFATE-TRANSPORT INTEGRAL MEMBRANE PROTEIN ABC TRANSPORTER CYST cysT	1	1	1	1	1	1	1	5.6	5.6	5.6	45.202	425	2.5361e-05	893790	0.00519394	3.96181e-06
Rv2400c	5	5	5	FALSE	subI	PROBABLE SULFATE-BINDING LIPOPROTEIN SUBI	Both	>MTC:Rv2400c [A8] PROBABLE SULFATE-BINDING LIPOPROTEIN SUBI subI	1	5	5	5	5	5	5	19.3	19.3	19.3	44.168	420	1.9583e-62	156840000	0.911419	0.000695209
Rv2402	4	4	4	FALSE	_	CONSERVED HYPOTHETICAL PROTEIN	Both	>MTC:Rv2402 [A8] CONSERVED HYPOTHETICAL PROTEIN -	1	4	4	4	4	4	4	7.9	7.9	7.9	92.295	828	1.454e-23	4102300	0.023839	1.81839e-05
Rv2406c	4	4	4	FALSE	_	CONSERVED HYPOTHETICAL PROTEIN	Both	>MTC:Rv2406c [A8] CONSERVED HYPOTHETICAL PROTEIN -	1	4	6	4	6	4	6	17.1	17.1	17.1	27.062	258	5.9179e-35	164120000	0.953724	0.000727479
Rv2410c	2	2	2	FALSE	_	CONSERVED HYPOTHETICAL PROTEIN	Both	>MTC:Rv2410c [A8] CONSERVED HYPOTHETICAL PROTEIN -	1	2	2	2	2	2	2	7.8	7.8	7.8	40.935	373	1.0612e-26	3015900	0.0175258	1.33683e-05
Rv2416c	1	1	1	FALSE	eis	ENHANCED INTRACELLULAR SURVIVAL PROTEIN EIS	Both	>MTC:Rv2416c [A8] ENHANCED INTRACELLULAR SURVIVAL PROTEIN EIS eis	1	1	1	1	1	1	1	1.7	1.7	1.7	61.78	572	2.4933e-05	19806000	0.115095	8.77921e-05
Rv2427c	1	1	1	FALSE	proA	PROBABLE GAMMA-GLUTAMYL PHOSPHATE REDUCTASE PROTEIN PROA (GPR) (GLUTAMATE-5-SEMIALDEHYDE DEHYDROGENASE) (GLUTAMYL-GAMMA-SEMIALDEHYDE DEHYDROGENASE)	Both	>MTC:Rv2427c [A8] PROBABLE GAMMA-GLUTAMYL PHOSPHATE REDUCTASE PROTEIN PROA (GPR) (GLUTAMATE-5-SEMIALDEHYDE DEHYDROGENASE) (GLUTAMYL-GAMMA-SEMIALDEHYDE DEHYDROGENASE) proA	1	1	1	1	1	1	1	2.3	2.3	2.3	51.085	486	1.9086e-05	4236900	0.0246212	1.87805e-05
Rv2438c	1	1	1	FALSE	nadE	GLUTAMINE-DEPENDENT NAD(+) SYNTHETASE NADE (NAD(+) SYNTHASE [GLUTAMINE-HYDROLYSING])	H37Ra	>MTC:Rv2438c [A8] GLUTAMINE-DEPENDENT NAD(+) SYNTHETASE NADE (NAD(+) SYNTHASE [GLUTAMINE-HYDROLYSING]) nadE	1	1	1	1	1	1	1	1.7	1.7	1.7	103.18	963	0.0023863	149350	6.59663e-07	4.36285e-10
Rv2441c	2	2	2	FALSE	rpmA	PROBABLE 50S RIBOSOMAL PROTEIN L27 RPMA	Both	>MTC:Rv2441c [A8] PROBABLE 50S RIBOSOMAL PROTEIN L27 RPMA rpmA	1	2	2	2	2	2	2	14.4	14.4	14.4	13.925	132	0.00015853	35867000	0.208428	0.000158984
Rv2442c	1	1	1	FALSE	rplU	PROBABLE 50S RIBOSOMAL PROTEIN L21 RPLU	H37Ra	>MTC:Rv2442c [A8] PROBABLE 50S RIBOSOMAL PROTEIN L21 RPLU rplU	1	1	1	1	1	1	1	5.4	5.4	5.4	36.768	349	8.9864e-10	4699300	2.07563e-05	1.37277e-08
Rv2445c	5	5	5	FALSE	ndkA	PROBABLE NUCLEOSIDE DIPHOSPHATE KINASE NDKA (NDK) (NDP KINASE) (NUCLEOSIDE-2-P KINASE)	Both	>MTC:Rv2445c [A8] PROBABLE NUCLEOSIDE DIPHOSPHATE KINASE NDKA (NDK) (NDP KINASE) (NUCLEOSIDE-2-P KINASE) ndkA	1	5	8	5	8	5	8	33.9	33.9	33.9	18.335	171	3.2785e-32	369100000	2.14489	0.00163607
Rv2448c	3	3	3	FALSE	valS	PROBABLE VALYL-TRNA SYNTHASE PROTEIN VALS (VALYL-TRNA SYNTHETASE) (VALINE--TRNA LIGASE) (VALINE TRANSLASE)	Both	>MTC:Rv2448c [A8] PROBABLE VALYL-tRNA SYNTHASE PROTEIN VALS (VALYL-tRNA SYNTHETASE) (VALINE--tRNA LIGASE) (VALINE TRANSLASE) valS	1	3	3	3	3	3	3	3.4	3.4	3.4	108.74	981	1.1852e-16	15677000	0.0911013	6.94899e-05
Rv2449c	1	1	1	FALSE	_	CONSERVED HYPOTHETICAL PROTEIN	H37Ra	>MTC:Rv2449c [A8] CONSERVED HYPOTHETICAL PROTEIN -	1	1	1	1	1	1	1	1.5	1.5	1.5	56.133	534	0.0054856	211900	9.3594e-07	6.19008e-10
Rv2453c	1	1	1	FALSE	mobA	PROBABLE MOLYBDOPTERIN-GUANINE DINUCLEOTIDE BIOSYNTHESIS PROTEIN A MOBA	Both	>MTC:Rv2453c [A8] PROBABLE MOLYBDOPTERIN-GUANINE DINUCLEOTIDE BIOSYNTHESIS PROTEIN A MOBA mobA	1	1	1	1	1	1	1	4.3	4.3	4.3	28.375	276	1.1344e-05	398800	0.00231748	1.76772e-06
Rv2454c	3	3	3	FALSE	_	PROBABLE OXIDOREDUCTASE (BETA SUBUNIT)	Both	>MTC:Rv2454c [A7] PROBABLE OXIDOREDUCTASE (BETA SUBUNIT) -;>MTC:MT2529 [A1] oxidoreductase, putative -	2	3	3	3	3	3	3	5.8	5.8	5.8	53.853	515	1.0777e-10	2103300	0.0122226	9.32309e-06
Rv2455c	2	2	2	FALSE	_	PROBABLE OXIDOREDUCTASE (ALPHA SUBUNIT)	Both	>MTC:Rv2455c [A8] PROBABLE OXIDOREDUCTASE (ALPHA SUBUNIT) -	1	2	2	2	2	2	2	3.9	3.9	3.9	80.723	771	1.1866e-45	5004800	0.0290836	2.21843e-05
Rv2456c	1	1	1	FALSE	_	PROBABLE CONSERVED INTEGRAL MEMBRANE TRANSPORT PROTEIN	H37Ra	>MTC:Rv2456c [A8] PROBABLE CONSERVED INTEGRAL MEMBRANE TRANSPORT PROTEIN -	1	1	1	1	1	1	1	2.9	2.9	2.9	46.432	452	1.6234e-13	1297300	5.73004e-06	3.78971e-09
Rv2460c	1	1	1	FALSE	clpP2	PROBABLE ATP-DEPENDENT CLP PROTEASE PROTEOLYTIC SUBUNIT 2 CLPP2 (ENDOPEPTIDASE CLP 2)	Both	>MTC:Rv2460c [A8] PROBABLE ATP-DEPENDENT CLP PROTEASE PROTEOLYTIC SUBUNIT 2 CLPP2 (ENDOPEPTIDASE CLP 2) clpP2	1	1	1	1	1	1	1	6.6	6.6	6.6	33.965	305	0.011165	1297700	0.00754112	5.75219e-06
Rv2461c	6	6	6	FALSE	clpP1	PROBABLE ATP-DEPENDENT CLP PROTEASE PROTEOLYTIC SUBUNIT 1 CLPP1 (ENDOPEPTIDASE CLP)	Both	>MTC:Rv2461c [A8] PROBABLE ATP-DEPENDENT CLP PROTEASE PROTEOLYTIC SUBUNIT 1 CLPP1 (ENDOPEPTIDASE CLP) clpP1	1	6	6	6	6	6	6	51.3	51.3	51.3	28.352	261	1.1383e-102	47672000	0.277029	0.000211311
Rv2462c	5	5	5	FALSE	tig	PROBABLE TRIGGER FACTOR (TF) PROTEIN TIG	Both	>MTC:Rv2462c [A8] PROBABLE TRIGGER FACTOR (TF) PROTEIN TIG tig	1	5	6	5	6	5	6	9.8	9.8	9.8	63.737	589	1.7876e-84	205430000	1.19378	0.000910589
Rv2465c	4	4	4	FALSE	rpiB	RIBOSE-5-PHOSPHATE ISOMERASE	Both	>MTC:Rv2465c [A8] PROBABLE ISOMERASE -	1	4	4	4	4	4	4	36.5	36.5	36.5	29.198	277	9.3161e-58	25327000	0.147179	0.000112264
Rv2466c	3	3	3	FALSE	_	CONSERVED HYPOTHETICAL PROTEIN	Both	>MTC:Rv2466c [A6] CONSERVED HYPOTHETICAL PROTEIN -	1	3	4	3	4	3	4	13.4	13.4	13.4	25.625	231	3.5842e-27	211010000	1.22621	0.000935323
Rv2467	6	6	6	FALSE	pepN	PROBABLE AMINOPEPTIDASE N PEPN (LYSYL AMINOPEPTIDASE) (LYS-AP) (ALANINE AMINOPEPTIDASE)	Both	>MTC:Rv2467 [A8] PROBABLE AMINOPEPTIDASE N PEPN (LYSYL AMINOPEPTIDASE) (LYS-AP) (ALANINE AMINOPEPTIDASE) pepN	1	6	6	6	6	6	6	7	7	7	109.56	1008	1.9261e-42	3804200	0.0221067	1.68625e-05
Rv2468c	1	1	1	FALSE	_	CONSERVED HYPOTHETICAL PROTEIN	Both	>MTC:Rv2468c [A8] CONSERVED HYPOTHETICAL PROTEIN -	1	1	1	1	1	1	1	4.5	4.5	4.5	23.071	222	1.1598e-11	8071400	0.046904	3.57773e-05
Rv2470	3	3	3	FALSE	glbO	POSSIBLE GLOBIN (OXYGEN-BINDING PROTEIN) GLBO	Both	>MTC:Rv2470 [A8] POSSIBLE GLOBIN (OXYGEN-BINDING PROTEIN) GLBO glbO	1	3	3	3	3	3	3	34.2	34.2	34.2	22.375	202	1.2956e-21	23877000	0.138753	0.000105837
Rv2473	4	4	4	FALSE	_	POSSIBLE ALANINE AND PROLINE RICH MEMBRANE PROTEIN	Both	>MTC:Rv2473 [A8] POSSIBLE ALANINE AND PROLINE RICH MEMBRANE PROTEIN -	1	4	4	4	4	4	4	13.5	13.5	13.5	38.951	377	1.0999e-34	149250000	0.867313	0.000661566
Rv2475c	3	3	3	FALSE	_	CONSERVED HYPOTHETICAL PROTEIN	Both	>MTC:Rv2475c [A8] CONSERVED HYPOTHETICAL PROTEIN -	1	3	3	3	3	3	3	24.2	24.2	24.2	29.585	265	7.0917e-38	20479000	0.119006	9.07752e-05
Rv2476c	1	1	1	FALSE	gdh	PROBABLE NAD-DEPENDENT GLUTAMATE DEHYDROGENASE GDH (NAD-GDH) (NAD-DEPENDENT GLUTAMIC DEHYDROGENASE)	Both	>MTC:Rv2476c [A8] PROBABLE NAD-DEPENDENT GLUTAMATE DEHYDROGENASE GDH (NAD-GDH) (NAD-DEPENDENT GLUTAMIC DEHYDROGENASE) gdh	1	1	1	1	1	1	1	0.6	0.6	0.6	195.67	1806	2.4933e-05	308180	0.00179088	1.36604e-06
Rv2493	1	1	1	FALSE	_	CONSERVED HYPOTHETICAL PROTEIN	H37Ra	>MTC:Rv2493 [A7] CONSERVED HYPOTHETICAL PROTEIN -	1	1	1	1	1	1	1	9.8	9.8	9.8	11.851	112	8.6051e-07	641790	2.83472e-06	1.87481e-09
Rv2496c	2	2	2	FALSE	pdhB	PROBABLE PYRUVATE DEHYDROGENASE E1 COMPONENT (BETA SUBUNIT) PDHB (PYRUVATE DECARBOXYLASE) (PYRUVATE DEHYDROGENASE) (PYRUVIC DEHYDROGENASE)	Both	>MTC:Rv2496c [A8] PROBABLE PYRUVATE DEHYDROGENASE E1 COMPONENT (BETA SUBUNIT) PDHB (PYRUVATE DECARBOXYLASE) (PYRUVATE DEHYDROGENASE) (PYRUVIC DEHYDROGENASE) pdhB	1	2	2	2	2	2	2	7.1	7.1	7.1	47.714	438	7.5205e-16	3511200	0.0204041	1.55638e-05
Rv2498c	3	3	3	FALSE	citE	PROBABLE CITRATE (PRO-3S)-LYASE (BETA SUBUNIT) CITE (CITRASE) (CITRATASE) (CITRITASE) (CITRIDESMOLASE) (CITRASE ALDOLASE)	Both	>MTC:Rv2498c [A8] PROBABLE CITRATE (PRO-3S)-LYASE (BETA SUBUNIT) CITE (CITRASE) (CITRATASE) (CITRITASE) (CITRIDESMOLASE) (CITRASE ALDOLASE) citE	1	3	4	3	4	3	4	13.5	13.5	13.5	32.654	311	4.1716e-44	37458000	0.217674	0.000166036
Rv2503c	1	1	1	FALSE	scoB	PROBABLE SUCCINYL-COA:3-KETOACID-COENZYME A TRANSFERASE (BETA SUBUNIT) SCOB (3-OXO-ACID:COA TRANSFERASE) (OXCT B) (SUCCINYL COA:3-OXOACID COA-TRANSFERASE)	Both	>MTC:Rv2503c [A8] PROBABLE SUCCINYL-COA:3-KETOACID-COENZYME A TRANSFERASE (BETA SUBUNIT) SCOB (3-OXO-ACID:COA TRANSFERASE) (OXCT B) (SUCCINYL CoA:3-OXOACID CoA-TRANSFERASE) scoB	1	1	1	1	1	1	1	7.9	7.9	7.9	29.33	280	8.2624e-33	2733100	0.0158824	1.21147e-05
Rv2504c	4	4	4	FALSE	scoA	PROBABLE SUCCINYL-COA:3-KETOACID-COENZYME A TRANSFERASE (ALPHA SUBUNIT) SCOA (3-OXO ACID:COA TRANSFERASE) (OXCT A) (SUCCINYL-COA:3-OXOACID-COENZYME A TRANSFERASE)	Both	>MTC:Rv2504c [A8] PROBABLE SUCCINYL-COA:3-KETOACID-COENZYME A TRANSFERASE (ALPHA SUBUNIT) SCOA (3-OXO ACID:CoA TRANSFERASE) (OXCT A) (SUCCINYL-COA:3-OXOACID-COENZYME A TRANSFERASE) scoA	1	4	4	4	4	4	4	26.3	26.3	26.3	27.046	255	1.7227e-58	8222100	0.0477798	3.64453e-05
Rv2507	1	1	1	FALSE	_	POSSIBLE CONSERVED PROLINE RICH MEMBRANE PROTEIN	Both	>MTC:Rv2507 [A8] POSSIBLE CONSERVED PROLINE RICH MEMBRANE PROTEIN -	1	1	1	1	1	1	1	3.8	3.8	3.8	33.582	316	0.077134	3391400	0.0197079	1.50327e-05
Rv2508c	1	1	1	FALSE	_	PROBABLE CONSERVED INTEGRAL MEMBRANE LEUCINE AND ALANINE RICH PROTEIN	Both	>MTC:Rv2508c [A8] PROBABLE CONSERVED INTEGRAL MEMBRANE LEUCINE AND ALANINE RICH PROTEIN -	1	1	1	1	1	1	1	2.6	2.6	2.6	55.501	534	9.71e-13	1126500	0.00654625	4.99333e-06
Rv2518c	3	3	3	FALSE	lppS	PROBABLE CONSERVED LIPOPROTEIN LPPS	Both	>MTC:Rv2518c [A8] PROBABLE CONSERVED LIPOPROTEIN LPPS lppS	1	3	3	3	3	3	3	7.9	7.9	7.9	46.815	445	5.3875e-45	79716000	0.463241	0.000353349
Rv2521	1	1	1	FALSE	bcp	ROBABLE BACTERIOFERRITIN COMIGRATORY PROTEIN BCP	H37Ra	>MTC:Rv2521 [A8] PROBABLE BACTERIOFERRITIN COMIGRATORY PROTEIN BCP bcp	1	1	1	1	1	1	1	7.3	7.3	7.3	23.888	219	1.1126e-07	859370	3.79575e-06	2.51041e-09
Rv2527	1	1	1	FALSE	_	CONSERVED HYPOTHETICAL PROTEIN WITH PIN DOMAIN	H37Ra	>MTC:Rv2527 [A8] CONSERVED HYPOTHETICAL PROTEIN -	1	1	1	1	1	1	1	11.5	11.5	11.5	26.689	243	0.004296	1831400	8.0891e-06	5.34993e-09
Rv2532c	2	2	2	FALSE	_	HYPOTHETICAL PROTEIN	Both	>MTC:Rv2532c [A8] HYPOTHETICAL PROTEIN -	1	2	2	2	2	2	2	4	4	4	50.027	496	1.0468e-06	5653100	0.032851	2.50579e-05
Rv2534c	2	2	2	FALSE	efp	PROBABLE ELONGATION FACTOR P EFP	H37Ra	>MTC:Rv2534c [A8] PROBABLE ELONGATION FACTOR P EFP efp	1	2	2	2	2	2	2	14.1	14.1	14.1	27.128	249	0.00012897	11299000	4.99065e-05	3.30069e-08
Rv2535c	5	5	5	FALSE	pepQ	PROBABLE CYTOPLASMIC PEPTIDASE PEPQ	Both	>MTC:Rv2535c [A8] PROBABLE CYTOPLASMIC PEPTIDASE PEPQ pepQ	1	5	6	5	6	5	6	20.4	20.4	20.4	41.116	393	6.0561e-106	129650000	0.753414	0.000574687
Rv2536	6	6	6	FALSE	_	PROBABLE CONSERVED TRANSMEMBRANE PROTEIN	Both	>MTC:Rv2536 [A8] PROBABLE CONSERVED TRANSMEMBRANE PROTEIN -	1	6	6	6	6	6	6	40.4	40.4	40.4	33.583	314	9.4632e-35	451350000	2.62286	0.00200065
Rv2537c	1	1	1	FALSE	aroD	3-DEHYDROQUINATE DEHYDRATASE AROD (AROQ) (3-DEHYDROQUINASE) (TYPE II DHQASE)	Both	>MTC:Rv2537c [A8] 3-DEHYDROQUINATE DEHYDRATASE AROD (AROQ) (3-DEHYDROQUINASE) (TYPE II DHQASE) aroD	1	1	1	1	1	1	1	2.3	2.3	2.3	36.538	343	0.052116	8570100	0.0498021	3.79878e-05
Rv2556c	1	1	1	FALSE	_	CONSERVED HYPOTHETICAL PROTEIN	H37Ra	>MTC:Rv2556c [A8] CONSERVED HYPOTHETICAL PROTEIN -	1	1	1	1	1	1	1	3.8	3.8	3.8	25.668	236	3.539e-07	21551000	9.51885e-05	6.29554e-08
Rv2557	8	8	8	FALSE	_	CONSERVED HYPOTHETICAL PROTEIN	Both	>MTC:Rv2557 [A8] CONSERVED HYPOTHETICAL PROTEIN -	1	8	9	8	9	8	9	54.2	54.2	54.2	26.893	253	5.3803e-127	99408000	0.577674	0.000440636
Rv2560	5	5	5	FALSE	_	PROBABLE PROLINE AND GLYCINE RICH TRANSMEMBRANE PROTEIN	Both	>MTC:Rv2560 [A8] PROBABLE PROLINE AND GLYCINE RICH TRANSMEMBRANE PROTEIN -	1	5	5	5	5	5	5	7.9	7.9	7.9	45.642	443	9.2698e-37	819080000	4.75979	0.00363066
Rv2563	14	12	12	FALSE	_	PROBABLE GLUTAMINE-TRANSPORT TRANSMEMBRANE PROTEIN ABC TRANSPORTER	Both	>MTC:Rv2563 [A8] PROBABLE GLUTAMINE-TRANSPORT TRANSMEMBRANE PROTEIN ABC TRANSPORTER -	1	14	19	12	16	12	16	45.1	40.1	40.1	46.608	446	6.741e-188	1844100000	10.7163	0.00817416
Rv2565	2	2	2	FALSE	_	CONSERVED HYPOTHETICAL PROTEIN	Both	>MTC:Rv2565 [A8] CONSERVED HYPOTHETICAL PROTEIN -	1	2	2	2	2	2	2	5	5	5	68.62	643	7.2115e-06	8102400	0.0470842	3.59147e-05
Rv2572c	1	1	1	FALSE	aspS	PROBABLE ASPARTYL-TRNA SYNTHETASE ASPS (ASPARTATE--TRNA LIGASE) (ASPRS) (ASPARTIC ACID TRANSLASE)	Both	>MTC:Rv2572c [A8] PROBABLE ASPARTYL-TRNA SYNTHETASE ASPS (ASPARTATE--TRNA LIGASE) (ASPRS) (ASPARTIC ACID TRANSLASE) aspS	1	1	2	1	2	1	2	1.7	1.7	1.7	77.111	710	0.0027636	267560	0.00155483	1.18599e-06
Rv2574	4	4	4	FALSE	_	CONSERVED HYPOTHETICAL PROTEIN	Both	>MTC:Rv2574 [A8] CONSERVED HYPOTHETICAL PROTEIN -	1	4	4	4	4	4	4	40.2	40.2	40.2	23.709	209	9.5221e-19	13914000	0.0808562	6.16752e-05
Rv2575	3	3	3	FALSE	_	POSSIBLE CONSERVED MEMBRANE GLYCINE RICH PROTEIN	Both	>MTC:Rv2575 [A8] POSSIBLE CONSERVED MEMBRANE GLYCINE RICH PROTEIN -	1	3	3	3	3	3	3	8	8	8	56.098	523	7.5426e-53	12103000	0.0703322	5.36478e-05
Rv2577	1	1	1	FALSE	_	CONSERVED HYPOTHETICAL PROTEIN	H37Ra	>MTC:Rv2577 [A8] CONSERVED HYPOTHETICAL PROTEIN -	1	1	1	1	1	1	1	3.3	3.3	3.3	67.7	635	5.7724e-28	747280	3.30066e-06	2.18297e-09
Rv2579	3	3	3	FALSE	dhaA	POSSIBLE HALOALKANE DEHALOGENASE DH	Both	>MTC:Rv2579 [A8] POSSIBLE HALOALKANE DEHALOGENASE DHAA (1-CHLOROHEXANE HALIDOHYDROLASE) dhaA	1	3	4	3	4	3	4	7.2	7.2	7.2	53.131	485	1.2706e-48	23273000	0.135243	0.00010316
Rv2581c	4	4	4	FALSE	_	POSIBLE GLYOXALASE II (HYDROXYACYLGLUTATHIONE HYDROLASE) (GLX II)	Both	>MTC:Rv2581c [A8] POSIBLE GLYOXALASE II (HYDROXYACYLGLUTATHIONE HYDROLASE) (GLX II) -	1	4	5	4	5	4	5	8.6	8.6	8.6	42.671	409	1.3178e-46	172650000	1.00329	0.000765289
Rv2582	3	3	3	FALSE	ppiB	PROBABLE PEPTIDYL-PROLYL CIS-TRANS ISOMERASE B PPIB (CYCLOPHILIN) (PPIASE) (ROTAMASE) (PEPTIDYLPROLYL ISOMERASE)	Both	>MTC:Rv2582 [A8] PROBABLE PEPTIDYL-PROLYL CIS-TRANS ISOMERASE B PPIB (CYCLOPHILIN) (PPIASE) (ROTAMASE) (PEPTIDYLPROLYL ISOMERASE) ppiB	1	3	4	3	4	3	4	10.7	10.7	10.7	44.371	429	1.3368e-52	106420000	0.618422	0.000471717
Rv2584c	2	2	2	FALSE	apt	ADENINE PHOSPHORIBOSYLTRANSFERASE APT (APRT) (AMP DIPHOSPHORYLASE) (AMP PYROPHOSPHORYLASE) (TRANSPHOSPHORIBOSIDASE)	Both	>MTC:Rv2584c [A8] ADENINE PHOSPHORIBOSYLTRANSFERASE APT (APRT) (AMP DIPHOSPHORYLASE) (AMP PYROPHOSPHORYLASE) (TRANSPHOSPHORIBOSIDASE) apt	1	2	2	2	2	2	2	10	10	10	39.25	379	3.9218e-34	748320	0.00434859	3.317e-06
Rv2586c	2	2	2	FALSE	secF	PROBABLE PROTEIN-EXPORT MEMBRANE PROTEIN SECF	Both	>MTC:Rv2586c [A8] PROBABLE PROTEIN-EXPORT MEMBRANE PROTEIN SECF secF	1	2	2	2	2	2	2	4.6	4.6	4.6	53.069	503	4.4079e-07	928830	0.00539756	4.11713e-06
Rv2587c	3	3	3	FALSE	secD	PROBABLE PROTEIN-EXPORT MEMBRANE PROTEIN SECD	Both	>MTC:Rv2587c [A8] PROBABLE PROTEIN-EXPORT MEMBRANE PROTEIN SECD secD	1	3	4	3	4	3	4	7.1	7.1	7.1	78.249	746	3.4801e-32	147210000	0.855458	0.000652523
Rv2589	10	10	10	FALSE	gabT	4-AMINOBUTYRATE AMINOTRANSFERASE GABT (GAMMA-AMINO-N-BUTYRATE TRANSAMINASE) (GABA TRANSAMINASE) (GLUTAMATE:SUCCINIC SEMIALDEHYDE TRANSAMINASE) (GABA AMINOTRANSFERASE) (GABA-AT)	Both	>MTC:Rv2589 [A8] 4-AMINOBUTYRATE AMINOTRANSFERASE GABT (GAMMA-AMINO-N-BUTYRATE TRANSAMINASE) (GABA TRANSAMINASE) (GLUTAMATE:SUCCINIC SEMIALDEHYDE TRANSAMINASE) (GABA AMINOTRANSFERASE) (GABA-AT) gabT	1	10	10	10	10	10	10	27.6	27.6	27.6	48.966	471	1.0452e-128	151180000	0.878528	0.000670121
Rv2597	6	6	6	FALSE	_	PROBABLE MEMBRANE PROTEIN	Both	>MTC:Rv2597 [A8] PROBABLE MEMBRANE PROTEIN -	1	6	7	6	7	6	7	28.1	28.1	28.1	32.698	306	1.4153e-61	158710000	0.922286	0.000703498
Rv2603c	3	3	3	FALSE	_	HIGHLY CONSERVED HYPOTHETICAL PROTEIN	Both	>MTC:Rv2603c [A8] HIGHLY CONSERVED HYPOTHETICAL PROTEIN -	1	3	4	3	4	3	4	16.2	16.2	16.2	29.383	277	3.5972e-43	90087000	0.523508	0.00039932
Rv2605c	4	4	4	FALSE	tesB2	PROBABLE ACYL-COA THIOESTERASE II TESB2 (TEII)	Both	>MTC:Rv2605c [A8] PROBABLE ACYL-CoA THIOESTERASE II TESB2 (TEII) tesB2	1	4	5	4	5	4	5	15.7	15.7	15.7	49.361	445	2.9997e-29	54768000	0.318265	0.000242765
Rv2606c	10	10	10	FALSE	snzP	POSSIBLE PYRIDOXINE BIOSYNTHESIS PROTEIN SNZP	Both	>MTC:Rv2606c [A8] Possible pyridoxine biosynthesis protein -	1	10	17	10	17	10	17	39.9	39.9	39.9	41.099	401	7.7643e-132	194020000	1.12748	0.000860013
Rv2607	7	7	7	FALSE	pdxH	PROBABLE PYRIDOXAMINE 5'-PHOSPHATE OXIDASE PDXH (PNP/PMP OXIDASE) (PYRIDOXINEPHOSPHATE OXIDASE) (PNPOX) (PYRIDOXINE 5'-PHOSPHATE OXIDASE)	Both	>MTC:Rv2607 [A8] PROBABLE PYRIDOXAMINE 5'-PHOSPHATE OXIDASE PDXH (PNP/PMP OXIDASE) (PYRIDOXINEPHOSPHATE OXIDASE) (PNPOX) (PYRIDOXINE 5'-PHOSPHATE OXIDASE) pdxH	1	7	7	7	7	7	7	28.1	28.1	28.1	44.009	405	1.8647e-51	133130000	0.773637	0.000590112
Rv2610c	1	1	1	FALSE	pimA	ALPHA-MANNOSYLTRANSFERASE PIMA	H37Ra	>MTC:Rv2610c [A8] ALPHA-MANNOSYLTRANSFERASE PIMA pimA	1	1	1	1	1	1	1	1.6	1.6	1.6	47.475	444	5.089e-05	279390	1.23404e-06	8.16162e-10
Rv2612c	3	3	3	FALSE	pgsA1	PROBABLE PI SYNTHASE PGSA1 (PHOSPHATIDYLINOSITOL SYNTHASE) (CDP-DIACYLGLYCEROL--INOSITOL3-PHOSPHATIDYLTRANSFERASE)	Both	>MTC:Rv2612c [A8] PROBABLE PI SYNTHASE PGSA1 (PHOSPHATIDYLINOSITOL SYNTHASE) (CDP-DIACYLGLYCEROL--INOSITOL3-PHOSPHATIDYLTRANSFERASE) pgsA1	1	3	3	3	3	3	3	12.5	12.5	12.5	41.029	384	8.1603e-15	20807000	0.120912	9.22291e-05
Rv2614c	4	4	4	FALSE	thrS	PROBABLE THREONYL-TRNA SYNTHETASE THRS (THREONINE-TRNA SYNTHETASE)(THRRS) (THREONINE-TRNA LIGASE)	Both	>MTC:Rv2614c [A8] PROBABLE THREONYL-TRNA SYNTHETASE THRS (THREONINE-TRNA SYNTHETASE)(ThrRS) (THREONINE-TRNA LIGASE) thrS	1	4	4	4	4	4	4	3.7	3.7	3.7	111	1005	1.8111e-21	5053700	0.0293678	2.2401e-05
Rv2616	1	1	1	FALSE	_	CONSERVED HYPOTHETICAL PROTEIN	Both	>MTC:Rv2616 [A8] CONSERVED HYPOTHETICAL PROTEIN -	1	1	1	1	1	1	1	4.6	4.6	4.6	39.083	373	4.2534e-07	39063	0.000227001	1.73151e-07
Rv2617c	4	4	4	FALSE	_	PROBABLE TRANSMEMBRANE PROTEIN	Both	>MTC:Rv2617c [A8] PROBABLE TRANSMEMBRANE PROTEIN -	1	4	4	4	4	4	4	24.9	24.9	24.9	21.706	205	2.0412e-32	4138200	0.0240477	1.8343e-05
Rv2619c	1	1	1	FALSE	_	CONSERVED HYPOTHETICAL PROTEIN	Both	>MTC:Rv2619c [A7] CONSERVED HYPOTHETICAL PROTEIN -	1	1	2	1	2	1	2	15.3	15.3	15.3	17.683	170	2.7931e-21	9296200	0.0540215	4.12064e-05
Rv2620c	1	1	1	FALSE	_	PROBABLE CONSERVED TRANSMEMBRANE PROTEIN	Both	>MTC:Rv2620c [A8] PROBABLE CONSERVED TRANSMEMBRANE PROTEIN -	1	1	1	1	1	1	1	3.7	3.7	3.7	33.416	321	1.1344e-05	309150	0.00179651	1.37034e-06
Rv2623	2	2	2	FALSE	TB31.7	CONSERVED HYPOTHETICAL PROTEIN TB31.7	Both	>MTC:Rv2623 [A8] CONSERVED HYPOTHETICAL PROTEIN TB31.7 TB31.7	1	2	2	2	2	2	2	7.9	7.9	7.9	41.043	390	6.6684e-29	3517200	0.0204389	1.55903e-05
Rv2624c	1	1	1	FALSE	_	CONSERVED HYPOTHETICAL PROTEIN	H37Ra	>MTC:Rv2624c [A8] CONSERVED HYPOTHETICAL PROTEIN -	1	1	1	1	1	1	1	3.7	3.7	3.7	34.881	324	2.3198e-07	1462500	6.45971e-06	4.27229e-09
Rv2626c	2	2	2	FALSE	_	CONSERVED HYPOTHETICAL PROTEIN	Both	>MTC:Rv2626c [A8] CONSERVED HYPOTHETICAL PROTEIN -	1	2	2	2	2	2	2	14.3	14.3	14.3	22.595	210	3.2212e-26	3460400	0.0201089	1.53386e-05
Rv2632c	2	2	2	FALSE	_	CONSERVED HYPOTHETICAL PROTEIN	Both	>MTC:Rv2632c [A8] CONSERVED HYPOTHETICAL PROTEIN -	1	2	2	2	2	2	2	17.1	17.1	17.1	18.012	164	1.6797e-55	20827000	0.121029	9.23178e-05
Rv2633c	1	1	1	FALSE	_	HYPOTHETICAL PROTEIN	H37Ra	>MTC:Rv2633c [A8] HYPOTHETICAL PROTEIN -	1	1	1	1	1	1	1	6	6	6	20.591	183	0.0015506	430240	1.90032e-06	1.25683e-09
Rv2637	1	1	1	FALSE	dedA	POSSIBLE TRANSMEMBRANE PROTEIN DEDA	Both	>MTC:Rv2637 [A8] POSSIBLE TRANSMEMBRANE PROTEIN DEDA dedA	1	1	1	1	1	1	1	3	3	3	28.156	268	3.4873e-05	5955000	0.0346053	2.63961e-05
Rv2643	2	2	2	FALSE	arsC	PROBABLE ARSENIC-TRANSPORT INTEGRAL MEMBRANE PROTEIN ARSC	H37Ra	>MTC:Rv2643 [A8] PROBABLE ARSENIC-TRANSPORT INTEGRAL MEMBRANE PROTEIN ARSC arsC	1	2	2	2	2	2	2	3.2	3.2	3.2	86.816	809	1.5587e-14	367470	1.62308e-06	1.07346e-09
Rv2652c	1	1	1	FALSE	_	PROBABLE PHIRV2 PROPHAGE PROTEIN	H37Ra	>MTC:Rv2652c [A5] PROBABLE phiRv2 PROPHAGE PROTEIN -	1	1	1	1	1	1	1	3.2	3.2	3.2	38.092	377	0.00022648	830620	3.66876e-06	2.42643e-09
Rv2658c	1	1	1	FALSE	_	POSSIBLE PROPHAGE PROTEIN	H37Ra	>MTC:Rv2658c [A5] POSSIBLE PROPHAGE PROTEIN -	1	1	1	1	1	1	1	1.6	1.6	1.6	56.257	507	0.0029095	659120	2.91126e-06	1.92544e-09
Rv2667	1	1	1	FALSE	clpC2	POSSIBLE ATP-DEPENDENT PROTEASE ATP-BINDING SUBUNIT CLPC2	Both	>MTC:Rv2667 [A8] POSSIBLE ATP-DEPENDENT PROTEASE ATP-BINDING SUBUNIT CLPC2 clpC2	1	1	1	1	1	1	1	2.3	2.3	2.3	31.993	302	4.0846e-06	692900	0.00402654	3.07135e-06
Rv2671	5	5	5	FALSE	ribD	POSSIBLE BIFUNCTIONAL ENZYME RIBOFLAVIN BIOSYNTHESIS PROTEIN RIBD: DIAMINOHYDROXYPHOSPHORIBOSYLAMINOPYRIMIDINE DEAMINASE (RIBOFLAVIN-SPECIFIC DEAMINASE) + 5-AMINO-6-(5-PHOSPHORIBOSYLAMINO)URACIL REDUCTASE (HTP REDUCTASE)	Both	>MTC:Rv2671 [A8] POSSIBLE BIFUNCTIONAL ENZYME RIBOFLAVIN BIOSYNTHESIS PROTEIN RIBD: DIAMINOHYDROXYPHOSPHORIBOSYLAMINOPYRIMIDINE DEAMINASE (RIBOFLAVIN-SPECIFIC DEAMINASE) + 5-AMINO-6-(5-PHOSPHORIBOSYLAMINO)URACIL REDUCTASE (HTP REDUCTASE) ribD	1	5	5	5	5	5	5	20.9	20.9	20.9	47.921	449	2.3374e-85	58590000	0.340475	0.000259706
Rv2672	4	4	4	FALSE	_	POSSIBLE SECRETED PROTEASE	Both	>MTC:Rv2672 [A8] POSSIBLE SECRETED PROTEASE -	1	4	4	4	4	4	4	6.6	6.6	6.6	72.545	724	1.3741e-50	72819000	0.423161	0.000322778
Rv2673	4	4	4	FALSE	_	POSSIBLE CONSERVED INTEGRAL MEMBRANE PROTEIN	Both	>MTC:Rv2673 [A8] POSSIBLE CONSERVED INTEGRAL MEMBRANE PROTEIN -	1	4	4	4	4	4	4	9.1	9.1	9.1	58.479	530	1.005e-18	89613000	0.520754	0.000397219
Rv2674	2	2	2	FALSE	_	CONSERVED HYPOTHETICAL PROTEIN	Both	>MTC:Rv2674 [A8] CONSERVED HYPOTHETICAL PROTEIN -	1	2	2	2	2	2	2	13.7	13.7	13.7	15.628	139	4.5745e-08	1563700	0.00908688	6.93126e-06
Rv2676c	2	2	2	FALSE	_	CONSERVED HYPOTHETICAL PROTEIN	Both	>MTC:Rv2676c [A8] CONSERVED HYPOTHETICAL PROTEIN -	1	2	2	2	2	2	2	3.2	3.2	3.2	64.582	601	5.4586e-07	24559000	0.142716	0.00010886
Rv2677c	1	1	1	FALSE	hemY	PROBABLE PROTOPORPHYRINOGEN OXIDASE HEMY (PROTOPORPHYRINOGEN-IX OXIDASE) (PROTOPORPHYRINOGENASE) (PPO)	H37Ra	>MTC:Rv2677c [A8] PROBABLE PROTOPORPHYRINOGEN OXIDASE HEMY (PROTOPORPHYRINOGEN-IX OXIDASE) (PROTOPORPHYRINOGENASE) (PPO) hemY	1	1	1	1	1	1	1	1.6	1.6	1.6	78.498	755	0.018518	1287100	5.68499e-06	3.75991e-09
Rv2678c	4	4	4	FALSE	hemE	PROBABLE UROPORPHYRINOGEN DECARBOXYLASE HEME (UROPORPHYRINOGEN III DECARBOXYLASE) (URO-D) (UPD)	Both	>MTC:Rv2678c [A8] PROBABLE UROPORPHYRINOGEN DECARBOXYLASE HEME (UROPORPHYRINOGEN III DECARBOXYLASE) (URO-D) (UPD) hemE	1	4	4	4	4	4	4	15.4	15.4	15.4	42.709	410	4.9067e-17	13748000	0.0798916	6.09394e-05
Rv2679	1	1	1	FALSE	echA15	PROBABLE ENOYL-COA HYDRATASE ECHA15 (ENOYL HYDRASE) (UNSATURATED ACYL-COA HYDRATASE) (CROTONASE)	H37Ra	>MTC:Rv2679 [A8] PROBABLE ENOYL-CoA HYDRATASE ECHA15 (ENOYL HYDRASE) (UNSATURATED ACYL-CoA HYDRATASE) (CROTONASE) echA15	1	1	1	1	1	1	1	4	4	4	48.4	448	2.2086e-16	2929900	1.29411e-05	8.5589e-09
Rv2683	3	3	3	FALSE	_	CONSERVED HYPOTHETICAL PROTEIN	Both	>MTC:Rv2683 [A8] CONSERVED HYPOTHETICAL PROTEIN -	1	3	3	3	3	3	3	21.6	21.6	21.6	29.064	269	1.6806e-39	883140	0.00513205	3.91461e-06
Rv2684	1	1	1	FALSE	arsA	PROBABLE ARSENIC-TRANSPORT INTEGRAL MEMBRANE PROTEIN ARSA	H37Ra	>MTC:Rv2684 [A8] PROBABLE ARSENIC-TRANSPORT INTEGRAL MEMBRANE PROTEIN ARSA arsA	1	1	1	1	1	1	1	2.5	2.5	2.5	50.419	480	2.3198e-07	2139500	9.44995e-06	6.24996e-09
Rv2685	2	2	2	FALSE	arsB1	PROBABLE ARSENIC-TRANSPORT INTEGRAL MEMBRANE PROTEIN ARSB1	Both	>MTC:Rv2685 [A8] PROBABLE ARSENIC-TRANSPORT INTEGRAL MEMBRANE PROTEIN ARSB1 arsB1	1	2	2	2	2	2	2	3.3	3.3	3.3	61.585	581	5.374e-07	6531400	0.0379549	2.89511e-05
Rv2689c	2	2	2	FALSE	_	CONSERVED HYPOTHETICAL ALANINE AND VALINE AND GLYCINE RICH PROTEIN	Both	>MTC:Rv2689c [A8] CONSERVED HYPOTHETICAL ALANINE AND VALINE AND GLYCINE RICH PROTEIN -	1	2	2	2	2	2	2	5.4	5.4	5.4	54.469	519	4.2027e-29	5496200	0.0319392	2.43625e-05
Rv2691	6	6	6	FALSE	ceoB	TRK SYSTEM POTASSIUM UPTAKE PROTEIN CEOB	Both	>MTC:Rv2691 [A8] TRK SYSTEM POTASSIUM UPTAKE PROTEIN CEOB ceoB	1	6	7	6	7	6	7	34.1	34.1	34.1	34.963	328	1.9023e-34	248350000	1.4432	0.00110084
Rv2692	2	2	2	FALSE	ceoC	TRK SYSTEM POTASSIUM UPTAKE PROTEIN CEOC	Both	>MTC:Rv2692 [A8] TRK SYSTEM POTASSIUM UPTAKE PROTEIN CEOC ceoC	1	2	3	2	3	2	3	18	18	18	29.356	278	5.1831e-27	58508000	0.339998	0.000259343
Rv2693c	2	2	2	FALSE	_	PROBABLE CONSERVED INTEGRAL MEMBRANE ALANINE AND LEUCINE RICH PROTEIN	Both	>MTC:Rv2693c [A8] PROBABLE CONSERVED INTEGRAL MEMBRANE ALANINE AND LEUCINE RICH PROTEIN -	1	2	3	2	3	2	3	11	11	11	26.988	254	1.0565e-17	31501000	0.183057	0.000139631
Rv2694c	2	2	2	FALSE	_	CONSERVED HYPOTHETICAL PROTEIN	Both	>MTC:Rv2694c [A8] CONSERVED HYPOTHETICAL PROTEIN -	1	2	2	2	2	2	2	5.5	5.5	5.5	31.062	290	0.0002364	4599200	0.0267266	2.03864e-05
Rv2696c	3	3	3	FALSE	_	CONSERVED HYPOTHETICAL ALANINE AND GLYCINE AND VALINE RICH PROTEIN	Both	>MTC:Rv2696c [A8] CONSERVED HYPOTHETICAL ALANINE AND GLYCINE AND VALINE RICH PROTEIN -	1	3	3	3	3	3	3	11.1	11.1	11.1	32.022	306	2.5551e-05	13651000	0.0793279	6.05094e-05
Rv2699c	1	1	1	FALSE	_	CONSERVED HYPOTHETICAL PROTEIN	H37Ra	>MTC:Rv2699c [A8] CONSERVED HYPOTHETICAL PROTEIN -	1	1	1	1	1	1	1	18.5	18.5	18.5	14.101	130	0.0011465	5631900	2.48755e-05	1.64521e-08
Rv2700	4	4	4	FALSE	_	POSSIBLE CONSERVED SECRETED ALANINE RICH PROTEIN	Both	>MTC:Rv2700 [A8] POSSIBLE CONSERVED SECRETED ALANINE RICH PROTEIN -	1	4	4	4	4	4	4	21	21	21	26.296	252	3.0598e-21	11385000	0.0661598	5.04652e-05
Rv2702	2	2	2	FALSE	ppgK	POLYPHOSPHATE GLUCOKINASE PPGK (POLYPHOSPHATE-GLUCOSE PHOSPHOTRANSFERASE)	Both	>MTC:Rv2702 [A8] POLYPHOSPHATE GLUCOKINASE PPGK (POLYPHOSPHATE-GLUCOSE PHOSPHOTRANSFERASE) ppgK	1	2	2	2	2	2	2	7.8	7.8	7.8	38.081	373	3.4571e-15	13106000	0.0761608	5.80937e-05
Rv2703	6	6	6	FALSE	sigA	RNA POLYMERASE SIGMA FACTOR SIGA (SIGMA-A)	Both	>MTC:Rv2703 [A8] RNA POLYMERASE SIGMA FACTOR SIGA (SIGMA-A) sigA	1	6	7	6	7	6	7	12.9	12.9	12.9	61.392	566	5.9663e-55	22464000	0.130541	9.9574e-05
Rv2704	2	2	2	FALSE	_	CONSERVED HYPOTHETICAL PROTEIN	Both	>MTC:Rv2704 [A8] CONSERVED HYPOTHETICAL PROTEIN -	1	2	2	2	2	2	2	15.8	15.8	15.8	19.438	190	4.7044e-64	10108000	0.058739	4.48047e-05
Rv2710	1	1	1	FALSE	sigB	RNA POLYMERASE SIGMA FACTOR SIGB	Both	>MTC:Rv2710 [A8] RNA POLYMERASE SIGMA FACTOR SIGB sigB	1	1	1	1	1	1	1	3.3	3.3	3.3	56.386	519	0.0089197	67849	0.00039428	3.00748e-07
Rv2711	7	7	7	FALSE	ideR	IRON-DEPENDENT REPRESSOR AND ACTIVATOR IDER	Both	>MTC:Rv2711 [A8] IRON-DEPENDENT REPRESSOR AND ACTIVATOR IDER ideR	1	7	8	7	8	7	8	50.5	50.5	50.5	31.529	285	2.5998e-41	91321000	0.530679	0.00040479
Rv2713	6	6	6	FALSE	sthA	PROBABLE SOLUBLE PYRIDINE NUCLEOTIDE TRANSHYDROGENASE STHA (STH) (NAD(P)(+) TRANSHYDROGENASE [B-SPECIFIC]) (NICOTINAMIDE NUCLEOTIDE TRANSHYDROGENASE)	Both	>MTC:Rv2713 [A8] PROBABLE SOLUBLE PYRIDINE NUCLEOTIDE TRANSHYDROGENASE STHA (STH) (NAD(P)(+) TRANSHYDROGENASE [B-SPECIFIC]) (NICOTINAMIDE NUCLEOTIDE TRANSHYDROGENASE) sthA	1	6	7	6	7	6	7	8.3	8.3	8.3	78.225	737	7.7914e-19	20209000	0.117437	8.95784e-05
Rv2714	1	1	1	FALSE	_	CONSERVED HYPOTHETICAL ALANINE AND LEUCINE RICH PROTEIN	Both	>MTC:Rv2714 [A8] CONSERVED HYPOTHETICAL ALANINE AND LEUCINE RICH PROTEIN -	1	1	1	1	1	1	1	5.1	5.1	5.1	44.66	413	1.6004e-42	736000	0.004277	3.26239e-06
Rv2716	7	7	7	FALSE	_	CONSERVED HYPOTHETICAL PROTEIN	Both	>MTC:Rv2716 [A8] CONSERVED HYPOTHETICAL PROTEIN -	1	7	7	7	7	7	7	57.1	57.1	57.1	32.21	303	5.0141e-104	253430000	1.47272	0.00112335
Rv2717c	2	2	2	FALSE	_	CONSERVED HYPOTHETICAL PROTEIN	Both	>MTC:Rv2717c [A8] CONSERVED HYPOTHETICAL PROTEIN -	1	2	2	2	2	2	2	31.4	31.4	31.4	23.579	220	1.1821e-06	2666600	0.015496	1.182e-05
Rv2720	6	6	6	FALSE	lexA	REPRESSOR LEXA	Both	>MTC:Rv2720 [A8] REPRESSOR LEXA lexA	1	6	6	6	6	6	6	24.6	24.6	24.6	49.727	484	3.1407e-77	63915000	0.371419	0.00028331
Rv2721c	18	18	18	FALSE	_	POSSIBLE CONSERVED TRANSMEMBRANE ALANINE AND GLYCINE RICH PROTEIN	Both	>MTC:Rv2721c [A8] POSSIBLE CONSERVED TRANSMEMBRANE ALANINE AND GLYCINE RICH PROTEIN -	1	18	23	18	23	18	23	28.8	28.8	28.8	84.755	824	1.8446e-265	1336500000	7.76659	0.00592417
Rv2728c	1	1	1	FALSE	_	CONSERVED HYPOTHETICAL ALANINE RICH PROTEIN	Both	>MTC:Rv2728c [A8] CONSERVED HYPOTHETICAL ALANINE RICH PROTEIN -	1	1	1	1	1	1	1	6.8	6.8	6.8	23.771	234	3.5219e-32	4194500	0.0243748	1.85925e-05
Rv2731	6	6	6	FALSE	_	CONSERVED HYPOTHETICAL ALANINE AND ARGININE RICH PROTEIN	Both	>MTC:Rv2731 [A8] CONSERVED HYPOTHETICAL ALANINE AND ARGININE RICH PROTEIN -	1	6	7	6	7	6	7	10.1	10.1	10.1	66.479	605	9.3126e-26	46055000	0.267632	0.000204143
Rv2732c	2	2	2	FALSE	_	PROBABLE CONSERVED TRANSMEMBRANE PROTEIN	Both	>MTC:Rv2732c [A8] PROBABLE CONSERVED TRANSMEMBRANE PROTEIN -	1	2	2	2	2	2	2	3.6	3.6	3.6	53.374	501	3.3744e-14	97990000	0.569434	0.000434351
Rv2740	4	4	4	FALSE	ephG	EPOXIDE HYDROLASE	Both	>MTC:Rv2740 [A7] CONSERVED HYPOTHETICAL PROTEIN -	1	4	4	4	4	4	4	7.6	7.6	7.6	59.545	569	8.7571e-32	108650000	0.63138	0.000481602
Rv2743c	1	1	1	FALSE	_	POSSIBLE CONSERVED TRANSMEMBRANE ALANINE RICH PROTEIN	H37Ra	>MTC:Rv2743c [A8] POSSIBLE CONSERVED TRANSMEMBRANE ALANINE RICH PROTEIN -	1	1	1	1	1	1	1	5.5	5.5	5.5	31.201	293	0.025813	50973	2.25142e-07	1.48904e-10
Rv2744c	19	19	19	FALSE	35kd_ag	CONSERVED 35 KDA ALANINE RICH PROTEIN	Both	>MTC:Rv2744c [A8] CONSERVED 35 KDA ALANINE RICH PROTEIN 35kd_ag	1	19	28	19	28	19	28	73.5	73.5	73.5	34.968	324	0	5010000000	29.1138	0.0222073
Rv2746c	2	2	2	FALSE	pgsA3	PROBABLE PGP SYNTHASE PGSA3 (CDP-DIACYLGLYCEROL--GLYCEROL-3-PHOSPHATE 3PHOSPHATIDYLTRANSFERASE) (PHOSPHATIDYLGLYCEROPHOSPHATE SYNTHASE)	Both	>MTC:Rv2746c [A8] PROBABLE PGP SYNTHASE PGSA3 (CDP-DIACYLGLYCEROL--GLYCEROL-3-PHOSPHATE 3-PHOSPHATIDYLTRANSFERASE) (PHOSPHATIDYLGLYCEROPHOSPHATE SYNTHASE) pgsA3	1	2	2	2	2	2	2	13.8	13.8	13.8	23.02	217	1.1043e-42	28271000	0.164287	0.000125314
Rv2749	1	1	1	FALSE	_	CONSERVED HYPOTHETICAL PROTEIN	Both	>MTC:Rv2749 [A7] CONSERVED HYPOTHETICAL PROTEIN -	1	1	1	1	1	1	1	2.4	2.4	2.4	52.488	505	1.1344e-05	6110400	0.0355084	2.7085e-05
Rv2753c	5	5	5	FALSE	dapA	PROBABLE DIHYDRODIPICOLINATE SYNTHASE DAPA (DHDPS) (DIHYDRODIPICOLINATE SYNTHETASE)	Both	>MTC:Rv2753c [A8] PROBABLE DIHYDRODIPICOLINATE SYNTHASE DAPA (DHDPS) (DIHYDRODIPICOLINATE SYNTHETASE) dapA	1	5	6	5	6	5	6	25	25	25	76.607	729	1.7217e-71	126970000	0.737841	0.000562807
Rv2754c	3	3	3	FALSE	thyX	PROBABLE THYMIDYLATE SYNTHASE THYX (TS) (TSASE)	Both	>MTC:Rv2754c [A8] PROBABLE THYMIDYLATE SYNTHASE THYX (TS) (TSase) thyX	1	3	3	3	3	3	3	8.1	8.1	8.1	38.933	360	3.328e-08	10001000	0.0581172	4.43304e-05
Rv2765	1	1	1	FALSE	_	PROBABLE ALANINE RICH HYDROLASE	Both	>MTC:Rv2765 [A8] PROBABLE ALANINE RICH HYDROLASE -	1	1	1	1	1	1	1	3.3	3.3	3.3	44.022	420	9.71e-13	1681000	0.00976853	7.4512e-06
Rv2766c	4	4	4	FALSE	_	PROBABLE SHORT-CHAIN TYPE DEHYDROGENASE/REDUCTASE	Both	>MTC:Rv2766c [A8] PROBABLE SHORT-CHAIN TYPE DEHYDROGENASE/REDUCTASE -	1	4	4	4	4	4	4	13.8	13.8	13.8	35.811	349	4.5081e-32	20442000	0.118791	9.06112e-05
Rv2772c	1	1	1	FALSE	_	PROBABLE CONSERVED TRANSMEMBRANE PROTEIN	Both	>MTC:Rv2772c [A8] PROBABLE CONSERVED TRANSMEMBRANE PROTEIN -	1	1	1	1	1	1	1	6.5	6.5	6.5	18.439	168	8.6051e-07	2307400	0.0134086	1.02278e-05
Rv2773c	6	6	6	FALSE	dapB	DIHYDRODIPICOLINATE REDUCTASE DAPB (DHPR)	Both	>MTC:Rv2773c [A8] DIHYDRODIPICOLINATE REDUCTASE DAPB (DHPR) dapB	1	6	6	6	6	6	6	18.6	18.6	18.6	52.019	489	5.2652e-56	223830000	1.30071	0.000992149
Rv2778c	1	1	1	FALSE	_	CONSERVED HYPOTHETICAL PROTEIN	Both	>MTC:Rv2778c [A8] CONSERVED HYPOTHETICAL PROTEIN -	1	1	1	1	1	1	1	4.5	4.5	4.5	19.542	178	0.052116	4662200	0.0270927	2.06657e-05
Rv2783c	13	13	13	FALSE	gpsI	BIFUNCTIONAL PROTEIN POLYRIBONUCLEOTIDE NUCLEOTIDYLTRANSFERASE GPSI: GUANOSINE PENTAPHOSPHATE SYNTHETASE + POLYRIBONUCLEOTIDE NUCLEOTIDYLTRANSFERASE (POLYNUCLEOTIDE PHOSPHORYLASE) (PNPASE)	Both	>MTC:Rv2783c [A8] BIFUNCTIONAL PROTEIN POLYRIBONUCLEOTIDE NUCLEOTIDYLTRANSFERASE GPSI: GUANOSINE PENTAPHOSPHATE SYNTHETASE + POLYRIBONUCLEOTIDE NUCLEOTIDYLTRANSFERASE (POLYNUCLEOTIDE PHOSPHORYLASE) (PNPASE) gpsI	1	13	14	13	14	13	14	18.3	18.3	18.3	96.123	908	1.9388e-140	278730000	1.61974	0.0012355
Rv2784c	3	3	3	FALSE	lppU	PROBABLE LIPOPROTEIN LPPU	Both	>MTC:Rv2784c [A8] PROBABLE LIPOPROTEIN LPPU lppU	1	3	3	3	3	3	3	10.7	10.7	10.7	24.201	234	6.6561e-34	121360000	0.70524	0.000537941
Rv2785c	5	5	5	FALSE	rpsO	PROBABLE 30S RIBOSOMAL PROTEIN S15 RPSO	Both	>MTC:Rv2785c [A8] PROBABLE 30S RIBOSOMAL PROTEIN S15 RPSO rpsO	1	5	5	5	5	5	5	25	25	25	12.941	112	2.8122e-12	104610000	0.607903	0.000463694
Rv2789c	3	3	3	FALSE	fadE21	PROBABLE ACYL-COA DEHYDROGENASE FADE21	Both	>MTC:Rv2789c [A8] PROBABLE ACYL-CoA DEHYDROGENASE FADE21 fadE21	1	3	3	3	3	3	3	8.2	8.2	8.2	52.192	476	2.5672e-37	7579800	0.0440473	3.35982e-05
Rv2790c	2	2	2	FALSE	ltp1	PROBABLE LIPID-TRANSFER PROTEIN LTP1	Both	>MTC:Rv2790c [A8] PROBABLE LIPID-TRANSFER PROTEIN LTP1 ltp1	1	2	2	2	2	2	2	4.5	4.5	4.5	55.999	530	2.1156e-18	4447800	0.0258468	1.97153e-05
Rv2799	1	1	1	FALSE	_	PROBABLE MEMBRANE PROTEIN	Both	>MTC:Rv2799 [A8] PROBABLE MEMBRANE PROTEIN -	1	1	1	1	1	1	1	6.4	6.4	6.4	25.564	236	0.0021874	6158000	0.035785	2.7296e-05
Rv2801c	1	1	1	FALSE	_	CONSERVED HYPOTHETICAL PROTEIN	Both	>MTC:Rv2801c [A8] CONSERVED HYPOTHETICAL PROTEIN -	1	1	1	1	1	1	1	8.2	8.2	8.2	18.529	170	0.00020123	9471800	0.055042	4.19847e-05
Rv2818c	1	1	1	FALSE	_	HYPOTHETICAL PROTEIN	H37Ra	>MTC:Rv2818c [A8] HYPOTHETICAL PROTEIN -	1	1	1	1	1	1	1	1.4	1.4	1.4	71.278	644	0.0095858	303210	1.33925e-06	8.85745e-10
Rv2831	7	7	7	FALSE	echA16	PROBABLE ENOYL-COA HYDRATASE ECHA16 (ENOYL HYDRASE) (UNSATURATED ACYL-COA HYDRATASE) (CROTONASE)	Both	>MTC:Rv2831 [A8] PROBABLE ENOYL-CoA HYDRATASE ECHA16 (ENOYL HYDRASE) (UNSATURATED ACYL-CoA HYDRATASE) (CROTONASE) echA16	1	7	7	7	7	7	7	37.6	37.6	37.6	36.251	340	5.4498e-67	97624000	0.567307	0.000432728
Rv2833c	1	1	1	FALSE	ugpB	PROBABLE SN-GLYCEROL-3-PHOSPHATE-BINDING LIPOPROTEIN UGPB	Both	>MTC:Rv2833c [A6] PROBABLE Sn-GLYCEROL-3-PHOSPHATE-BINDING LIPOPROTEIN UGPB ugpB	1	1	1	1	1	1	1	1	1	1	108	1023	0.0026432	1828900	0.010628	8.10678e-06
Rv2837c	2	2	2	FALSE	_	CONSERVED HYPOTHETICAL PROTEIN	Both	>MTC:Rv2837c [A8] CONSERVED HYPOTHETICAL PROTEIN -	1	2	2	2	2	2	2	5.8	5.8	5.8	55.884	534	1.7079e-06	231960	0.00134795	1.02819e-06
Rv2839c	2	2	2	FALSE	infB	PROBABLE TRANSLATION INITIATION FACTOR IF-2 INFB	Both	>MTC:Rv2839c [A8] PROBABLE TRANSLATION INITIATION FACTOR IF-2 INFB infB	1	2	2	2	2	2	2	2.7	2.7	2.7	97.46	936	2.1745e-05	2991100	0.0173817	1.32584e-05
Rv2841c	1	1	1	FALSE	nusA	PROBABLE N UTILIZATION SUBSTANCE PROTEIN A NUSA	Both	>MTC:Rv2841c [A8] PROBABLE N UTILIZATION SUBSTANCE PROTEIN A NUSA nusA	1	1	1	1	1	1	1	2.1	2.1	2.1	50.862	476	0.0098479	4806300	0.0279301	2.13044e-05
Rv2842c	1	1	1	FALSE	_	CONSERVED HYPOTHETICAL PROTEIN	Both	>MTC:Rv2842c [A8] CONSERVED HYPOTHETICAL PROTEIN -	1	1	1	1	1	1	1	4.6	4.6	4.6	29.974	283	6.8623e-09	5106400	0.029674	2.26346e-05
Rv2843	2	2	2	FALSE	_	PROBABLE CONSERVED TRANSMEMBRANE ALANINE RICH PROTEIN	Both	>MTC:Rv2843 [A8] PROBABLE CONSERVED TRANSMEMBRANE ALANINE RICH PROTEIN -	1	2	2	2	2	2	2	8.2	8.2	8.2	20.448	207	2.1776e-07	94641000	0.549972	0.000419506
Rv2844	3	3	3	FALSE	_	CONSERVED HYPOTHETICAL ALANINE RICH PROTEIN	Both	>MTC:Rv2844 [A8] CONSERVED HYPOTHETICAL ALANINE RICH PROTEIN -	1	3	4	3	4	3	4	11.4	11.4	11.4	39.088	369	6.4757e-48	18838000	0.10947	8.35013e-05
Rv2845c	7	7	7	FALSE	proS	PROBABLE PROLYL-TRNA SYNTHETASE PROS (PROLINE--TRNA LIGASE) (PRORS) (GLOBAL RNA SYNTHESIS FACTOR) (PROLINE TRANSLASE)	Both	>MTC:Rv2845c [A8] PROBABLE PROLYL-TRNA SYNTHETASE PROS (PROLINE--TRNA LIGASE) (PRORS) (GLOBAL RNA SYNTHESIS FACTOR) (PROLINE TRANSLASE) proS	1	7	8	7	8	7	8	14	14	14	83.186	763	1.7664e-55	28313000	0.164531	0.0001255
Rv2846c	1	1	1	FALSE	efpA	POSSIBLE INTEGRAL MEMBRANE EFFLUX PROTEIN EFPA	Both	>MTC:Rv2846c [A8] POSSIBLE INTEGRAL MEMBRANE EFFLUX PROTEIN EFPA efpA	1	1	1	1	1	1	1	2.1	2.1	2.1	60.476	577	2.106e-11	1790300	0.0104037	7.93569e-06
Rv2847c	1	1	1	FALSE	cysG	POSSIBLE MULTIFUNCTIONAL ENZYME SIROHEME SYNTHASE CYSG: UROPORPHYRIN-III C-METHYLTRANSFERASE (UROGEN III METHYLASE) (SUMT) (UROPORPHYRINOGEN III METHYLASE) (UROM) + PRECORRIN-2 OXIDASE + FERROCHELATASE	H37Ra	>MTC:Rv2847c [A8] POSSIBLE MULTIFUNCTIONAL ENZYME SIROHEME SYNTHASE CYSG: UROPORPHYRIN-III C-METHYLTRANSFERASE (UROGEN III METHYLASE) (SUMT) (UROPORPHYRINOGEN III METHYLASE) (UROM) + PRECORRIN-2 OXIDASE + FERROCHELATASE cysG	1	1	1	1	1	1	1	3.2	3.2	3.2	45.508	439	1.2258e-09	466320	2.05969e-06	1.36223e-09
Rv2851c	1	1	1	FALSE	_	GCN5-RELATED N-ACETYLTRANSFERASE	H37Ra	>MTC:Rv2851c [A8] CONSERVED HYPOTHETICAL PROTEIN -	1	1	1	1	1	1	1	3.6	3.6	3.6	21.856	194	0.047363	528630	2.3349e-06	1.54425e-09
Rv2855	2	2	2	FALSE	mtr	ADPH-DEPENDENT MYCOTHIOL REDUCTASE MTR	Both	>MTC:Rv2855 [A8] NADPH-DEPENDENT MYCOTHIOL REDUCTASE MTR mtr	1	2	3	2	3	2	3	4.9	4.9	4.9	55.712	514	5.7235e-20	2885000	0.0167651	1.27881e-05
Rv2857c	1	1	1	FALSE	_	PROBABLE SHORT-CHAIN TYPE DEHYDROGENASE/REDUCTASE	Both	>MTC:Rv2857c [A8] PROBABLE SHORT-CHAIN TYPE DEHYDROGENASE/REDUCTASE -	1	1	1	1	1	1	1	5.8	5.8	5.8	35.984	345	5.5691e-27	69794000	0.405583	0.000309369
Rv2858c	1	1	1	FALSE	aldC	PROBABLE ALDEHYDE DEHYDROGENASE ALDC	H37Ra	>MTC:Rv2858c [A8] PROBABLE ALDEHYDE DEHYDROGENASE ALDC aldC	1	1	1	1	1	1	1	2	2	2	64.327	612	0.077134	126980	5.60857e-07	3.70937e-10
Rv2860c	3	3	3	FALSE	glnA4	PROBABLE GLUTAMINE SYNTHETASE GLNA4 (GLUTAMINE SYNTHASE) (GS-II)	Both	>MTC:Rv2860c [A8] PROBABLE GLUTAMINE SYNTHETASE GLNA4 (GLUTAMINE SYNTHASE) (GS-II) glnA4	1	3	3	3	3	3	3	9.1	9.1	9.1	62.169	580	1.5002e-114	43119000	0.250571	0.000191129
Rv2868c	1	1	1	FALSE	gcpE	PROBABLE GCPE PROTEIN	Both	>MTC:Rv2868c [A8] PROBABLE GCPE PROTEIN gcpE	1	1	1	1	1	1	1	2.3	2.3	2.3	44.639	430	0.03781	1642100	0.00954247	7.27877e-06
Rv2869c	3	3	3	FALSE	rip	MEMBRANE BOUND METALLOPROTEASE	Both	>MTC:Rv2869c [A8] PROBABLE CONSERVED TRANSMEMBRANE PROTEIN -	1	3	3	3	3	3	3	7.5	7.5	7.5	56.233	534	8.852e-27	41034000	0.238454	0.000181887
Rv2871	1	1	1	FALSE	_	CONSERVED HYPOTHETICAL PROTEIN	H37Ra	>MTC:Rv2871 [A6] CONSERVED HYPOTHETICAL PROTEIN -	1	1	1	1	1	1	1	2.8	2.8	2.8	42.68	395	1.4901e-12	704320	3.11091e-06	2.05748e-09
Rv2873	3	3	3	FALSE	mpt83	CELL SURFACE LIPOPROTEIN MPT83 (LIPOPROTEIN P23)	Both	>MTC:Rv2873 [A8] CELL SURFACE LIPOPROTEIN MPT83 (LIPOPROTEIN P23) mpt83	1	3	3	3	3	3	3	9.3	9.3	9.3	35.542	353	3.1625e-24	56577000	0.328777	0.000250783
Rv2875	1	1	1	FALSE	mpt70	MAJOR SECRETED IMMUNOGENIC PROTEIN MPT70	Both	>MTC:Rv2875 [A8] MAJOR SECRETED IMMUNOGENIC PROTEIN MPT70 mpt70	1	1	2	1	2	1	2	7	7	7	25.47	256	5.2436e-32	2202100	0.0127967	9.76103e-06
Rv2877c	3	3	3	FALSE	_	PROBABLE CONSERVED INTEGRAL MEMBRANE PROTEIN	Both	>MTC:Rv2877c [A8] PROBABLE CONSERVED INTEGRAL MEMBRANE PROTEIN -	1	3	3	3	3	3	3	12.4	12.4	12.4	29.729	291	4.4501e-32	14491000	0.0842092	6.42328e-05
Rv2878c	4	4	4	FALSE	mpt53	SOLUBLE SECRETED ANTIGEN MPT53 PRECURSOR	Both	>MTC:Rv2878c [A8] SOLUBLE SECRETED ANTIGEN MPT53 PRECURSOR mpt53	1	4	4	4	4	4	4	16	16	16	42.839	401	3.8417e-45	41817000	0.243004	0.000185358
Rv2882c	6	6	6	FALSE	frr	RIBOSOME RECYCLING FACTOR FRR (RIBOSOME RELEASING FACTOR) (RRF)	Both	>MTC:Rv2882c [A8] RIBOSOME RECYCLING FACTOR FRR (RIBOSOME RELEASING FACTOR) (RRF) frr	1	6	6	6	6	6	6	32.7	32.7	32.7	31.208	284	3.5247e-65	230300000	1.33831	0.00102083
Rv2883c	1	1	1	FALSE	pyrH	PROBABLE URIDYLATE KINASE PYRH (UK) (URIDINE MONOPHOSPHATE KINASE) (UMP KINASE)	Both	>MTC:Rv2883c [A8] PROBABLE URIDYLATE KINASE PYRH (UK) (URIDINE MONOPHOSPHATE KINASE) (UMP KINASE) pyrH	1	1	2	1	2	1	2	5	5	5	37.448	363	1.1995e-12	1723100	0.0100132	7.63782e-06
Rv2887	2	2	2	FALSE	_	PROBABLE TRANSCRIPTIONAL REGULATORY PROTEIN	Both	>MTC:Rv2887 [A8] PROBABLE TRANSCRIPTIONAL REGULATORY PROTEIN -	1	2	3	2	3	2	3	19	19	19	31.376	300	2.0276e-45	16095000	0.0935303	7.13427e-05
Rv2888c	3	3	3	FALSE	amiC	PROBABLE AMIDASE AMIC (AMINOHYDROLASE)	Both	>MTC:Rv2888c [A8] PROBABLE AMIDASE AMIC (AMINOHYDROLASE) amiC	1	3	4	3	4	3	4	7	7	7	56.186	526	5.4897e-44	5739700	0.0333542	2.54418e-05
Rv2889c	11	11	11	FALSE	tsf	PROBABLE ELONGATION FACTOR TSF (EF-TS)	Both	>MTC:Rv2889c [A8] PROBABLE ELONGATION FACTOR TSF (EF-TS) tsf	1	11	11	11	11	11	11	41.4	41.4	41.4	42.619	403	1.4294e-229	348970000	2.02791	0.00154684
Rv2890c	7	7	7	FALSE	rpsB	PROBABLE 30S RIBOSOMAL PROTEIN S2 RPSB	Both	>MTC:Rv2890c [A8] PROBABLE 30S RIBOSOMAL PROTEIN S2 RPSB rpsB	1	7	9	7	9	7	9	25.2	25.2	25.2	35.864	333	6.1556e-38	162470000	0.944136	0.000720165
Rv2895c	3	3	3	FALSE	viuB	POSSIBLE MYCOBACTIN UTILIZATION PROTEIN VIUB	Both	>MTC:Rv2895c [A8] POSSIBLE MYCOBACTIN UTILIZATION PROTEIN VIUB viuB	1	3	3	3	3	3	3	21.4	21.4	21.4	40.475	378	5.4809e-20	7658600	0.0445052	3.39475e-05
Rv2903c	7	7	7	FALSE	lepB	PROBABLE SIGNAL PEPTIDASE I LEPB (SPASE I) (LEADER PEPTIDASE I).	Both	>MTC:Rv2903c [A8] PROBABLE SIGNAL PEPTIDASE I LEPB (SPASE I) (LEADER PEPTIDASE I). lepB	1	7	8	7	8	7	8	28.6	28.6	28.6	44.403	419	5.1045e-65	447680000	2.60153	0.00198439
Rv2909c	3	3	3	FALSE	rpsP	PROBABLE 30S RIBOSOMAL PROTEIN S16 RPSP	Both	>MTC:Rv2909c [A8] PROBABLE 30S RIBOSOMAL PROTEIN S16 RPSP rpsP	1	3	3	3	3	3	3	25.9	25.9	25.9	17.922	166	4.6775e-56	17294000	0.100498	7.66574e-05
Rv2910c	1	1	1	FALSE	_	CONSERVED HYPOTHETICAL PROTEIN	H37Ra	>MTC:Rv2910c [A8] CONSERVED HYPOTHETICAL PROTEIN -	1	1	1	1	1	1	1	5.2	5.2	5.2	23.576	210	0.011974	2482500	1.09649e-05	7.25195e-09
Rv2911	1	1	1	FALSE	dacB2	PROBABLE D-ALANYL-D-ALANINE CARBOXYPEPTIDASE DACB2 (PENICILLIN-BINDING PROTEIN) (DD-PEPTIDASE) (DD-CARBOXYPEPTIDASE) (PBP) (DD-TRANSPEPTIDASE) (SERINE-TYPE D-ALA-D-ALA CARBOXYPEPTIDASE) (D-AMINO ACID HYDROLASE)	Both	>MTC:Rv2911 [A8] PROBABLE D-ALANYL-D-ALANINE CARBOXYPEPTIDASE DACB2 (PENICILLIN-BINDING PROTEIN) (DD-PEPTIDASE) (DD-CARBOXYPEPTIDASE) (PBP) (DD-TRANSPEPTIDASE) (SERINE-TYPE D-ALA-D-ALA CARBOXYPEPTIDASE) (D-AMINO ACID HYDROLASE) dacB2	1	1	1	1	1	1	1	2.9	2.9	2.9	39.396	383	0.0081966	0	0	0
Rv2912c	1	1	1	FALSE	_	PROBABLE TRANSCRIPTIONAL REGULATORY PROTEIN (PROBABLY TETR-FAMILY)	H37Ra	>MTC:Rv2912c [A8] PROBABLE TRANSCRIPTIONAL REGULATORY PROTEIN (PROBABLY TETR-FAMILY) -	1	1	2	1	2	1	2	5.5	5.5	5.5	23.603	217	0.0027636	305610	1.34985e-06	8.92756e-10
Rv2915c	3	3	3	FALSE	_	CONSERVED HYPOTHETICAL PROTEIN	Both	>MTC:Rv2915c [A7] CONSERVED HYPOTHETICAL PROTEIN -	1	3	3	3	3	3	3	8.8	8.8	8.8	49.924	467	1.1547e-26	35206000	0.204587	0.000156054
Rv2919c	4	4	4	FALSE	glnB	PROBABLE NITROGEN REGULATORY PROTEIN P-II GLNB	Both	>MTC:Rv2919c [A8] PROBABLE NITROGEN REGULATORY PROTEIN P-II GLNB glnB	1	4	4	4	4	4	4	35.8	35.8	35.8	17.143	162	2.8588e-65	167010000	0.970519	0.000740289
Rv2920c	4	4	4	FALSE	amt	PROBABLE AMMONIUM-TRANSPORT INTEGRAL MEMBRANE PROTEIN AMT	Both	>MTC:Rv2920c [A8] PROBABLE AMMONIUM-TRANSPORT INTEGRAL MEMBRANE PROTEIN AMT amt	1	4	4	4	4	4	4	7.9	7.9	7.9	49.365	478	9.6069e-20	184720000	1.07343	0.00081879
Rv2921c	2	2	2	FALSE	ftsY	PROBABLE CELL DIVISION PROTEIN FTSY (SRP RECEPTOR) (SIGNAL RECOGNITION PARTICLE RECEPTOR)	Both	>MTC:Rv2921c [A8] PROBABLE CELL DIVISION PROTEIN FTSY (SRP RECEPTOR) (SIGNAL RECOGNITION PARTICLE RECEPTOR) ftsY	1	2	2	2	2	2	2	4.8	4.8	4.8	51.525	495	5.7034e-14	10784000	0.0626673	4.78012e-05
Rv2922c	1	1	1	FALSE	smc	PROBABLE CHROMOSOME PARTITION PROTEIN SMC	H37Ra	>MTC:Rv2922c [A8] PROBABLE CHROMOSOME PARTITION PROTEIN SMC smc	1	1	1	1	1	1	1	1	1	1	153.58	1430	0.0002712	102130	4.51097e-07	2.98345e-10
Rv2923c	3	3	3	FALSE	_	CONSERVED HYPOTHETICAL PROTEIN	Both	>MTC:Rv2923c [A8] CONSERVED HYPOTHETICAL PROTEIN -	1	3	3	3	3	3	3	24.8	24.8	24.8	17.97	165	3.0177e-10	13656000	0.0793569	6.05316e-05
Rv2925c	2	2	2	FALSE	rnc	PROBABLE RIBONUCLEASE III RNC (RNASE III)	Both	>MTC:Rv2925c [A8] PROBABLE RIBONUCLEASE III RNC (RNASE III) rnc	1	2	2	2	2	2	2	13.7	13.7	13.7	25.47	241	8.5424e-29	9998600	0.0581033	4.43198e-05
Rv2927c	2	2	2	FALSE	_	CONSERVED HYPOTHETICAL PROTEIN	H37Ra	>MTC:Rv2927c [A8] CONSERVED HYPOTHETICAL PROTEIN -	1	2	2	2	2	2	2	8.3	8.3	8.3	39.889	361	1.8687e-39	2198700	9.71143e-06	6.4229e-09
Rv2928	1	1	1	FALSE	tesA	PROBABLE THIOESTERASE TESA	H37Ra	>MTC:Rv2928 [A8] PROBABLE THIOESTERASE TESA tesA	1	1	1	1	1	1	1	5.6	5.6	5.6	33.188	301	5.5371e-12	885540	3.91134e-06	2.58686e-09
Rv2934	1;1	1;1	1;1	FALSE	ppsD	PHENOLPTHIOCEROL SYNTHESIS TYPE-I POLYKETIDE SYNTHASE PPSD	H37Ra	>MTC:Rv2934 [A7] PHENOLPTHIOCEROL SYNTHESIS TYPE-I POLYKETIDE SYNTHASE PPSD ppsD;>MTC:TBMG_01038 [A1] phenolpthiocerol synthesis type-I polyketide synthase ppsD -	2	1	1	1	1	1	1	0.4	0.4	0.4	220.77	2100	0.081252	7658600	0.0445052	3.39475e-05
Rv2935	2	2	2	FALSE	ppsE	PHENOLPTHIOCEROL SYNTHESIS TYPE-I POLYKETIDE SYNTHASE PPSE	Both	>MTC:Rv2935 [A8] PHENOLPTHIOCEROL SYNTHESIS TYPE-I POLYKETIDE SYNTHASE PPSE ppsE	1	2	2	2	2	2	2	1.4	1.4	1.4	165.1	1555	2.8922e-11	492150	0.00285995	2.1815e-06
Rv2938	1	1	1	FALSE	drrC	PROBABLE DAUNORUBICIN-DIM-TRANSPORT INTEGRAL MEMBRANE PROTEIN ABC TRANSPORTER DRRC	Both	>MTC:Rv2938 [A8] PROBABLE DAUNORUBICIN-DIM-TRANSPORT INTEGRAL MEMBRANE PROTEIN ABC TRANSPORTER DRRC drrC	1	1	1	1	1	1	1	3.7	3.7	3.7	34.74	327	3.9617e-14	1463300	0.00850344	6.48623e-06
Rv2940c	4;1;1	4;1;1	4;1;1	FALSE	mas	PROBABLE MULTIFUNCTIONAL MYCOCEROSIC ACID SYNTHASE MEMBRANE-ASSOCIATED MAS	Both	>MTC:Rv2940c [A8] PROBABLE MULTIFUNCTIONAL MYCOCEROSIC ACID SYNTHASE MEMBRANE-ASSOCIATED MAS mas	3	4	4	4	4	4	4	1.8	1.8	1.8	229.46	2159	3.8361e-14	18015000	0.104688	7.98533e-05
Rv2941	1	1	1	FALSE	fadD28	FATTY-ACID-COA LIGASE FADD28 (FATTY-ACID-COA SYNTHETASE) (FATTY-ACID-COA SYNTHASE)	Both	>MTC:Rv2941 [A8] FATTY-ACID-CoA LIGASE FADD28 (FATTY-ACID-CoA SYNTHETASE) (FATTY-ACID-CoA SYNTHASE) fadD28	1	1	1	1	1	1	1	2.6	2.6	2.6	82.137	775	0.0028173	229400	0.00133308	1.01684e-06
Rv2942	7	7	7	FALSE	mmpL7	CONSERVED TRANSMEMBRANE TRANSPORT PROTEIN MMPL7	Both	>MTC:Rv2942 [A8] CONSERVED TRANSMEMBRANE TRANSPORT PROTEIN MMPL7 mmpL7	1	7	10	7	10	7	10	8.7	8.7	8.7	109.92	1054	1.3786e-100	13585000	0.0789443	6.02169e-05
Rv2945c	8	8	8	FALSE	lppX	PROBABLE CONSERVED LIPOPROTEIN LPPX	Both	>MTC:Rv2945c [A8] PROBABLE CONSERVED LIPOPROTEIN LPPX lppX	1	8	8	8	8	8	8	48.9	48.9	48.9	24.339	235	6.6953e-105	300850000	1.74828	0.00133355
Rv2951c	11	11	11	FALSE	_	POSSIBLE OXIDOREDUCTASE	Both	>MTC:Rv2951c [A8] POSSIBLE OXIDOREDUCTASE -	1	11	12	11	12	11	12	35.4	35.4	35.4	49.924	463	6.3571e-81	247910000	1.44064	0.00109889
Rv2953	10	10	10	FALSE	_	CONSERVED HYPOTHETICAL PROTEIN	Both	>MTC:Rv2953 [A8] CONSERVED HYPOTHETICAL PROTEIN -	1	10	12	10	12	10	12	21.8	21.8	21.8	67.245	628	8.6794e-136	121720000	0.707332	0.000539536
Rv2955c	3	3	3	FALSE	_	CONSERVED HYPOTHETICAL PROTEIN	Both	>MTC:Rv2955c [A8] CONSERVED HYPOTHETICAL PROTEIN -	1	3	3	3	3	3	3	9.4	9.4	9.4	46.419	415	6.0661e-30	12125000	0.0704601	5.37453e-05
Rv2959c	5	5	5	FALSE	_	POSSIBLE METHYLTRANSFERASE (METHYLASE)	Both	>MTC:Rv2959c [A8] POSSIBLE METHYLTRANSFERASE (METHYLASE) -	1	5	7	5	7	5	7	21.8	21.8	21.8	30.03	266	9.6387e-37	501640000	2.9151	0.00222357
Rv2963	1	1	1	FALSE	_	PROBABLE INTEGRAL MEMBRANE PROTEIN	Both	>MTC:Rv2963 [A8] PROBABLE INTEGRAL MEMBRANE PROTEIN -	1	1	1	1	1	1	1	2.5	2.5	2.5	46.939	437	1.9086e-05	1537400	0.00893405	6.81468e-06
Rv2965c	4	4	4	FALSE	kdtB	PROBABLE PHOSPHOPANTETHEINE ADENYLYLTRANSFERASE KDTB (PANTETHEINEPHOSPHATE ADENYLYLTRANSFERASE) (PPAT) (DEPHOSPHO-COA PYROPHOSPHORYLASE)	Both	>MTC:Rv2965c [A8] PROBABLE PHOSPHOPANTETHEINE ADENYLYLTRANSFERASE KDTB (PANTETHEINE-PHOSPHATE ADENYLYLTRANSFERASE) (PPAT) (DEPHOSPHO-CoA PYROPHOSPHORYLASE) kdtB	1	4	5	4	5	4	5	35.3	35.3	35.3	26.417	249	8.1535e-49	10260000	0.0596223	4.54785e-05
Rv2969c	14	14	14	FALSE	_	POSSIBLE CONSERVED MEMBRANE OR SECRETED PROTEIN	Both	>MTC:Rv2969c [A8] POSSIBLE CONSERVED MEMBRANE OR SECRETED PROTEIN -	1	14	15	14	15	14	15	53	53	53	31.55	298	2.6988e-170	1760100000	10.2282	0.00780182
Rv2970c	4	4	4	FALSE	lipN	PROBABLE LIPASE/ESTERASE LIPN	Both	>MTC:Rv2970c [A8] PROBABLE LIPASE/ESTERASE LIPN lipN	1	4	4	4	4	4	4	20.3	20.3	20.3	55.905	527	1.0576e-26	19749000	0.114764	8.75394e-05
Rv2971	2	2	2	FALSE	_	PROBABLE OXIDOREDUCTASE	Both	>MTC:Rv2971 [A8] PROBABLE OXIDOREDUCTASE -	1	2	2	2	2	2	2	8.5	8.5	8.5	30.585	284	4.0815e-33	25116000	0.145953	0.000111329
Rv2976c	1	1	1	FALSE	ung	PROBABLE URACIL-DNA GLYCOSYLASE UNG (UDG)	Both	>MTC:Rv2976c [A8] PROBABLE URACIL-DNA GLYCOSYLASE UNG (UDG) ung	1	1	1	1	1	1	1	4.2	4.2	4.2	27.996	260	6.6946e-05	1292300	0.00750974	5.72825e-06
Rv2977c	1	1	1	FALSE	thiL	PROBABLE THIAMINE-MONOPHOSPHATE KINASE THIL (THIAMINE-PHOSPHATE KINASE)	Both	>MTC:Rv2977c [A8] PROBABLE THIAMINE-MONOPHOSPHATE KINASE THIL (THIAMINE-PHOSPHATE KINASE) thiL	1	1	1	1	1	1	1	3.4	3.4	3.4	45.102	439	7.2013e-17	461970	0.00268457	2.04773e-06
Rv2980	1	1	1	FALSE	_	POSSIBLE CONSERVED SECRETED PROTEIN	Both	>MTC:Rv2980 [A8] POSSIBLE CONSERVED SECRETED PROTEIN -	1	1	1	1	1	1	1	3.3	3.3	3.3	46.042	454	3.1498e-13	2938900	0.0170784	1.3027e-05
Rv2982c	3	3	3	FALSE	gpdA2	PROBABLE GLYCEROL-3-PHOSPHATE DEHYDROGENASE [NAD(P)+] GPDA2 (NAD(P)HDEPENDENT GLYCEROL-3-PHOSPHATE DEHYDROGENASE)	Both	>MTC:Rv2982c [A8] PROBABLE GLYCEROL-3-PHOSPHATE DEHYDROGENASE [NAD(P)+] GPDA2 (NAD(P)H-DEPENDENT GLYCEROL-3-PHOSPHATE DEHYDROGENASE) gpdA2	1	3	3	3	3	3	3	22.7	22.7	22.7	41.135	410	6.231e-35	19336000	0.112364	8.57088e-05
Rv2984	1	1	1	FALSE	ppk1	POLYPHOSPHATE KINASE PPK (POLYPHOSPHORIC ACID KINASE) (ATP-POLYPHOSPHATE PHOSPHOTRANSFERASE)	H37Ra	>MTC:Rv2984 [A8] PROBABLE POLYPHOSPHATE KINASE PPK (POLYPHOSPHORIC ACID KINASE) (ATP-POLYPHOSPHATE PHOSPHOTRANSFERASE) ppk	1	1	1	1	1	1	1	1	1	1	96.573	864	0.093712	99938	4.41416e-07	2.91942e-10
Rv2986c	2	2	2	FALSE	hupB	PROBABLE DNA-BINDING PROTEIN HU HOMOLOG HUPB (HISTONE-LIKE PROTEIN) (HLP) (21-KDA LAMININ-2-BINDING PROTEIN)	Both	>MTC:Rv2986c [A6] PROBABLE DNA-BINDING PROTEIN HU HOMOLOG HUPB (HISTONE-LIKE PROTEIN) (HLP) (21-KDA LAMININ-2-BINDING PROTEIN) hupB;>MTC:JTY_3002 [A2] putative DNA-binding protein HU homolog hupB	2	2	2	2	2	2	2	9.4	9.4	9.4	26.606	254	6.7484e-18	2303000	0.0133831	1.02083e-05
Rv2987c	4	4	4	FALSE	leuD	PROBABLE 3-ISOPROPYLMALATE DEHYDRATASE (SMALL SUBUNIT) LEUD (ISOPROPYLMALATE ISOMERASE) (ALPHA-IPM ISOMERASE) (IPMI)	Both	>MTC:Rv2987c [A8] PROBABLE 3-ISOPROPYLMALATE DEHYDRATASE (SMALL SUBUNIT) LEUD (ISOPROPYLMALATE ISOMERASE) (ALPHA-IPM ISOMERASE) (IPMI) leuD	1	4	4	4	4	4	4	22.2	22.2	22.2	25.486	234	2.0256e-40	12431000	0.0722383	5.51017e-05
Rv2988c	1	1	1	FALSE	leuC	PROBABLE 3-ISOPROPYLMALATE DEHYDRATASE (LARGE SUBUNIT) LEUC (ISOPROPYLMALATE ISOMERASE) (ALPHA-IPM ISOMERASE) (IPMI)	H37Ra	>MTC:Rv2988c [A8] PROBABLE 3-ISOPROPYLMALATE DEHYDRATASE (LARGE SUBUNIT) LEUC (ISOPROPYLMALATE ISOMERASE) (ALPHA-IPM ISOMERASE) (IPMI) leuC	1	1	1	1	1	1	1	1.6	1.6	1.6	58.142	551	0.0095858	120390	5.3175e-07	3.51686e-10
Rv2992c	1	1	1	FALSE	gltS	PROBABLE GLUTAMYL-TRNA SYNTHETASE GLTS (GLUTAMATE--TRNA LIGASE) (GLUTAMYL-TRNA SYNTHASE) (GLURS)	Both	>MTC:Rv2992c [A8] PROBABLE GLUTAMYL-TRNA SYNTHETASE GLTS (GLUTAMATE--TRNA LIGASE) (GLUTAMYL-TRNA SYNTHASE) (GLURS) gltS	1	1	1	1	1	1	1	2.9	2.9	2.9	63.959	584	2.9078e-05	1518900	0.00882654	6.73268e-06
Rv2993c	4	4	4	FALSE	_	POSSIBLE 2-HYDROXYHEPTA-2	Both	>MTC:Rv2993c [A8] POSSIBLE 2-HYDROXYHEPTA-2,4-DIENE-1,7-DIOATE ISOMERASE (HHDD ISOMERASE) -	1	4	5	4	5	4	5	19	19	19	47.039	448	1.0583e-48	53042000	0.308235	0.000235114
Rv2995c	7	7	7	FALSE	leuB	PROBABLE 3-ISOPROPYLMALATE DEHYDROGENASE LEUB (BETA-IPM DEHYDROGENASE) (IMDH) (3-IPM-DH)	Both	>MTC:Rv2995c [A8] PROBABLE 3-ISOPROPYLMALATE DEHYDROGENASE LEUB (BETA-IPM DEHYDROGENASE) (IMDH) (3-IPM-DH) leuB	1	7	7	7	7	7	7	31.8	31.8	31.8	52.057	500	1.0061e-124	205820000	1.19605	0.000912318
Rv2996c	10	10	10	FALSE	serA1	PROBABLE D-3-PHOSPHOGLYCERATE DEHYDROGENASE SERA1 (PGDH)	Both	>MTC:Rv2996c [A8] PROBABLE D-3-PHOSPHOGLYCERATE DEHYDROGENASE SERA1 (PGDH) serA1	1	10	10	10	10	10	10	33.8	33.8	33.8	61.331	595	8.8268e-67	23579000	0.137021	0.000104516
Rv2999	6	6	6	FALSE	lppY	PROBABLE CONSERVED LIPOPROTEIN LPPY	Both	>MTC:Rv2999 [A8] PROBABLE CONSERVED LIPOPROTEIN LPPY lppY	1	6	7	6	7	6	7	25.3	25.3	25.3	44.619	427	1.6079e-60	50900000	0.295787	0.000225619
Rv3001c	6	6	6	FALSE	ilvC	PROBABLE KETOL-ACID REDUCTOISOMERASE ILVC (ACETOHYDROXY-ACID ISOMEROREDUCTASE) (ALPHA-KETO-BETA-HYDROXYLACIL REDUCTOISOMERASE)	Both	>MTC:Rv3001c [A8] PROBABLE KETOL-ACID REDUCTOISOMERASE ILVC (Acetohydroxy-acid isomeroreductase) (Alpha-keto-beta-hydroxylacil reductoisomerase) ilvC	1	6	6	6	6	6	6	17	17	17	45.418	418	1.8691e-34	227200000	1.32029	0.00100709
Rv3002c	2	2	2	FALSE	ilvN	PROBABLE ACETOLACTATE SYNTHASE (SMALL SUBUNIT) ILVN (ACETOHYDROXY-ACID SYNTHASE) (AHAS) (ALS)	Both	>MTC:Rv3002c [A8] PROBABLE ACETOLACTATE SYNTHASE (SMALL SUBUNIT) ILVN (ACETOHYDROXY-ACID SYNTHASE) (AHAS) (ALS) ilvN	1	2	2	2	2	2	2	7.3	7.3	7.3	28.473	262	7.3298e-12	30993000	0.180105	0.00013738
Rv3003c	2	2	2	FALSE	ilvB1	PROBABLE ACETOLACTATE SYNTHASE (LARGE SUBUNIT) ILVB1 (ACETOHYDROXY-ACID SYNTHASE)	Both	>MTC:Rv3003c [A8] PROBABLE ACETOLACTATE SYNTHASE (LARGE SUBUNIT) ILVB1 (ACETOHYDROXY-ACID SYNTHASE) ilvB1	1	2	2	2	2	2	2	3.2	3.2	3.2	71.045	666	0.0015477	84505	0.00049107	3.74577e-07
Rv3005c	1	1	1	FALSE	_	LOW MOLECULAR WEIGHT PROTEIN ANTIGEN 6 (CFP-6)	Both	>MTC:Rv3005c [A8] CONSERVED HYPOTHETICAL PROTEIN -	1	1	1	1	1	1	1	2.9	2.9	2.9	39.627	382	0.00016763	3263600	0.0189652	1.44662e-05
Rv3006	12	12	12	FALSE	lppZ	PROBABLE CONSERVED LIPOPROTEIN LPPZ	Both	>MTC:Rv3006 [A8] PROBABLE CONSERVED LIPOPROTEIN LPPZ lppZ	1	12	15	12	15	12	15	28	28	28	49.963	479	8.3336e-183	2729400000	15.8609	0.0120983
Rv3009c	1	1	1	FALSE	gatB	PROBABLE GLUTAMYL-TRNA(GLN) AMIDOTRANSFERASE (SUBUNIT B) GATB (GLU-ADT SUBUNIT B)	H37Ra	>MTC:Rv3009c [A8] PROBABLE GLUTAMYL-TRNA(GLN) AMIDOTRANSFERASE (SUBUNIT B) GATB (Glu-ADT SUBUNIT B) gatB	1	1	1	1	1	1	1	1.4	1.4	1.4	76.596	718	0.0028173	133590	5.90053e-07	3.90247e-10
Rv3010c	6	6	6	FALSE	pfkA	PROBABLE 6-PHOSPHOFRUCTOKINASE PFKA (PHOSPHOHEXOKINASE) (PHOSPHOFRUCTOKINASE)	Both	>MTC:Rv3010c [A8] PROBABLE 6-PHOSPHOFRUCTOKINASE PFKA (PHOSPHOHEXOKINASE) (PHOSPHOFRUCTOKINASE) pfkA	1	6	7	6	7	6	7	24.1	24.1	24.1	45.243	427	2.3202e-33	59311000	0.344665	0.000262902
Rv3011c	1	1	1	FALSE	gatA	PROBABLE GLUTAMYL-TRNA(GLN) AMIDOTRANSFERASE (SUBUNIT A) GATA (GLU-ADT SUBUNIT A)	H37Ra	>MTC:Rv3011c [A8] PROBABLE GLUTAMYL-TRNA(GLN) AMIDOTRANSFERASE (SUBUNIT A) GATA (Glu-ADT SUBUNIT A) gatA	1	1	1	1	1	1	1	1.7	1.7	1.7	62.422	605	0.0098479	112410	4.96503e-07	3.28375e-10
Rv3012c	1	1	1	FALSE	gatC	PROBABLE GLUTAMYL-TRNA(GLN) AMIDOTRANSFERASE (SUBUNIT C) GATC (GLU-ADT SUBUNIT C)	Both	>MTC:Rv3012c [A8] PROBABLE GLUTAMYL-TRNA(GLN) AMIDOTRANSFERASE (SUBUNIT C) GATC (Glu-ADT SUBUNIT C) gatC	1	1	1	1	1	1	1	6.9	6.9	6.9	17.393	160	6.6946e-05	15381000	0.0893812	6.81778e-05
Rv3013	1	1	1	FALSE	_	CONSERVED HYPOTHETICAL PROTEIN	Both	>MTC:Rv3013 [A8] CONSERVED HYPOTHETICAL PROTEIN -	1	1	1	1	1	1	1	2.8	2.8	2.8	30.577	289	0.052116	2434000	0.0141443	1.0789e-05
Rv3018A	1	1	1	FALSE	PE27A	PE FAMILY PROTEIN	Both	>MTC:Rv3018A [A7] PE FAMILY PROTEIN PE27A;>MTC:Rv3022A [A8] PE FAMILY PROTEIN PE29;>MTC:Rv0285 [A8] PE FAMILY PROTEIN PE5	3	1	1	1	1	1	1	34.3	34.3	34.3	28.725	277	2.5355e-15	1453300	0.00844533	6.4419e-06
Rv3025c	1	1	1	FALSE	iscS	PROBABLE CYSTEINE DESULFURASE ISCS (NIFS PROTEIN HOMOLOG) (NITROGENASE METALLOCLUSTERS BIOSYNTHESIS PROTEIN NIFS)	Both	>MTC:Rv3025c [A8] PROBABLE CYSTEINE DESULFURASE ISCS (NIFS PROTEIN HOMOLOG) (NITROGENASE METALLOCLUSTERS BIOSYNTHESIS PROTEIN NIFS) iscS	1	1	1	1	1	1	1	2.6	2.6	2.6	52.112	502	1.5622e-11	1016400	0.00590644	4.5053e-06
Rv3028c	13	13	13	FALSE	fixB	PROBABLE ELECTRON TRANSFER FLAVOPROTEIN (ALPHA-SUBUNIT) FIXB (ALPHA-ETF) (ELECTRON TRANSFER FLAVOPROTEIN LARGE SUBUNIT) (ETFLS)	Both	>MTC:Rv3028c [A8] PROBABLE ELECTRON TRANSFER FLAVOPROTEIN (ALPHA-SUBUNIT) FIXB (ALPHA-ETF) (ELECTRON TRANSFER FLAVOPROTEIN LARGE SUBUNIT) (ETFLS) fixB	1	13	14	13	14	13	14	67.8	67.8	67.8	39.862	398	3.0162e-236	2763200000	16.0573	0.0122482
Rv3029c	12	12	12	FALSE	fixA	PROBABLE ELECTRON TRANSFER FLAVOPROTEIN (BETA-SUBUNIT) FIXA (BETA-ETF) (ELECTRON TRANSFER FLAVOPROTEIN SMALL SUBUNIT) (ETFSS)	Both	>MTC:Rv3029c [A8] PROBABLE ELECTRON TRANSFER FLAVOPROTEIN (BETA-SUBUNIT) FIXA (BETA-ETF) (ELECTRON TRANSFER FLAVOPROTEIN SMALL SUBUNIT) (ETFSS) fixA	1	12	15	12	15	12	15	53.2	53.2	53.2	35.145	331	8.2005e-122	752550000	4.37317	0.00333575
Rv3033	3	3	3	FALSE	_	HYPOTHETICAL PROTEIN	Both	>MTC:Rv3033 [A8] HYPOTHETICAL PROTEIN -	1	3	3	3	3	3	3	10.1	10.1	10.1	35.201	335	5.6849e-11	178830000	1.03921	0.000792682
Rv3034c	2	2	2	FALSE	_	POSSIBLE TRANSFERASE	Both	>MTC:Rv3034c [A8] POSSIBLE TRANSFERASE -	1	2	2	2	2	2	2	4.7	4.7	4.7	49.615	469	7.9626e-13	27917000	0.16223	0.000123745
Rv3035	4	4	4	FALSE	_	CONSERVED HYPOTHETICAL PROTEIN	Both	>MTC:Rv3035 [A8] CONSERVED HYPOTHETICAL PROTEIN -	1	4	4	4	4	4	4	9.3	9.3	9.3	52.934	515	1.0058e-19	319630000	1.85741	0.00141679
Rv3039c	1	1	1	FALSE	echA17	PROBABLE ENOYL-COA HYDRATASE ECHA17 (CROTONASE) (UNSATURED ACYL-COA HYDRATASE) (ENOYL HYDRASE)	Both	>MTC:Rv3039c [A8] PROBABLE ENOYL-CoA HYDRATASE ECHA17 (CROTONASE) (UNSATURED ACYL-CoA HYDRATASE) (ENOYL HYDRASE) echA17	1	1	1	1	1	1	1	4.5	4.5	4.5	43.254	419	3.5659e-28	803420	0.00466879	3.56124e-06
Rv3040c	2	2	2	FALSE	_	CONSERVED HYPOTHETICAL PROTEIN	H37Ra	>MTC:Rv3040c [A8] CONSERVED HYPOTHETICAL PROTEIN -	1	2	2	2	2	2	2	6.8	6.8	6.8	42.615	395	2.7633e-32	637290	2.81484e-06	1.86167e-09
Rv3043c	6	6	6	FALSE	ctaD	PROBABLE CYTOCHROME C OXIDASE POLYPEPTIDE I CTAD (CYTOCHROME	Both	>MTC:Rv3043c [A8] PROBABLE CYTOCHROME C OXIDASE POLYPEPTIDE I CTAD (CYTOCHROME AA3 SUBUNIT 1) ctaD	1	6	8	6	8	6	8	9.2	9.2	9.2	70.014	633	7.752e-22	296950000	1.72562	0.00131626
Rv3045	7	7	7	FALSE	adhC	PROBABLE NADP-DEPENDENT ALCOHOL DEHYDROGENASE ADHC	Both	>MTC:Rv3045 [A8] PROBABLE NADP-DEPENDENT ALCOHOL DEHYDROGENASE ADHC adhC	1	7	10	7	10	7	10	34	34	34	43.991	415	2.7375e-115	78908000	0.458545	0.000349768
Rv3046c	3	3	3	FALSE	_	CONSERVED HYPOTHETICAL PROTEIN	Both	>MTC:Rv3046c [A8] CONSERVED HYPOTHETICAL PROTEIN -	1	3	3	3	3	3	3	23.6	23.6	23.6	17.086	157	8.4019e-26	17297000	0.100515	7.66707e-05
Rv3049c	1	1	1	FALSE	_	PROBABLE MONOOXYGENASE	Both	>MTC:Rv3049c [A8] PROBABLE MONOOXYGENASE -	1	1	1	1	1	1	1	2.6	2.6	2.6	64.449	582	0.0002712	314220	0.00182598	1.39281e-06
Rv3054c	2	2	2	FALSE	_	CONSERVED HYPOTHETICAL PROTEIN	Both	>MTC:Rv3054c [A8] CONSERVED HYPOTHETICAL PROTEIN -	1	2	2	2	2	2	2	7.3	7.3	7.3	27.024	260	0.00015853	15252000	0.0886315	6.7606e-05
Rv3057c	4	4	4	FALSE	_	PROBABLE SHORT CHAIN ALCOHOL DEHYDROGENASE/REDUCTASE	H37Ra	>MTC:Rv3057c [A8] PROBABLE SHORT CHAIN ALCOHOL DEHYDROGENASE/REDUCTASE -	1	4	4	4	4	4	4	18.1	18.1	18.1	38.965	365	9.8179e-30	22981000	0.000101505	6.71327e-08
Rv3058c	1	1	1	FALSE	_	POSSIBLE TRANSCRIPTIONAL REGULATORY PROTEIN (PROBABLY TETR-FAMILY)	Both	>MTC:Rv3058c [A8] POSSIBLE TRANSCRIPTIONAL REGULATORY PROTEIN (PROBABLY TETR-FAMILY) -	1	1	1	1	1	1	1	4	4	4	40.028	378	2.7605e-10	428360	0.00248926	1.89875e-06
Rv3066	1	1	1	FALSE	_	PROBABLE TRANSCRIPTIONAL REGULATORY PROTEIN (PROBABLY DEOR-FAMILY)	Both	>MTC:Rv3066 [A8] PROBABLE TRANSCRIPTIONAL REGULATORY PROTEIN (PROBABLY DEOR-FAMILY) -	1	1	1	1	1	1	1	2.6	2.6	2.6	54.62	502	0.0014124	398820	0.0023176	1.76781e-06
Rv3068c	10	10	10	FALSE	pgmA	PROBABLE PHOSPHOGLUCOMUTASE PGMA (GLUCOSE PHOSPHOMUTASE) (PGM)	Both	>MTC:Rv3068c [A8] PROBABLE PHOSPHOGLUCOMUTASE PGMA (GLUCOSE PHOSPHOMUTASE) (PGM) pgmA	1	10	10	10	10	10	10	26.3	26.3	26.3	59.105	555	2.128e-85	130530000	0.758528	0.000578587
Rv3069	2	2	2	FALSE	_	PROBABLE CONSERVED TRANSMEMBRANE PROTEIN	Both	>MTC:Rv3069 [A8] PROBABLE CONSERVED TRANSMEMBRANE PROTEIN -	1	2	3	2	3	2	3	32.8	32.8	32.8	19.795	186	2.5122e-46	28721000	0.166902	0.000127309
Rv3075c	2	2	2	FALSE	_	CONSERVED HYPOTHETICAL PROTEIN	Both	>MTC:Rv3075c [A8] CONSERVED HYPOTHETICAL PROTEIN -	1	2	2	2	2	2	2	9.4	9.4	9.4	38.809	362	2.4212e-31	9148700	0.0531644	4.05525e-05
Rv3079c	1	1	1	FALSE	_	CONSERVED HYPOTHETICAL PROTEIN	Both	>MTC:Rv3079c [A8] CONSERVED HYPOTHETICAL PROTEIN -	1	1	1	1	1	1	1	2.3	2.3	2.3	46.037	427	0.03781	4958200	0.0288128	2.19777e-05
Rv3086	5	5	5	FALSE	adhD	PROBABLE ZINC-TYPE ALCOHOL DEHYDROGENASE ADHD (ALDEHYDE REDUCTASE)	Both	>MTC:Rv3086 [A8] PROBABLE ZINC-TYPE ALCOHOL DEHYDROGENASE ADHD (ALDEHYDE REDUCTASE) adhD	1	5	5	5	5	5	5	17.5	17.5	17.5	42.087	405	7.5556e-42	36524000	0.212246	0.000161896
Rv3088	1	1	1	FALSE	_	CONSERVED HYPOTHETICAL PROTEIN	H37Ra	>MTC:Rv3088 [A8] CONSERVED HYPOTHETICAL PROTEIN -	1	1	1	1	1	1	1	5.9	5.9	5.9	70.555	662	0.0018696	1052800	4.65011e-06	3.07547e-09
Rv3090	7	7	7	FALSE	_	HYPOTHETICAL ALANINE AND VALINE RICH PROTEIN	Both	>MTC:Rv3090 [A8] HYPOTHETICAL ALANINE AND VALINE RICH PROTEIN -	1	7	8	7	8	7	8	24.4	24.4	24.4	62.174	566	3.9163e-89	264440000	1.5367	0.00117216
Rv3091	3	3	3	FALSE	_	CONSERVED HYPOTHETICAL PROTEIN	Both	>MTC:Rv3091 [A8] CONSERVED HYPOTHETICAL PROTEIN -	1	3	3	3	3	3	3	4.8	4.8	4.8	95.732	877	4.2954e-19	2604900	0.0151374	1.15465e-05
Rv3092c	3	3	3	FALSE	_	PROBABLE CONSERVED INTEGRAL MEMBRANE PROTEIN	Both	>MTC:Rv3092c [A8] PROBABLE CONSERVED INTEGRAL MEMBRANE PROTEIN -	1	3	3	3	3	3	3	12.1	12.1	12.1	89.539	862	2.6159e-26	5803900	0.0337273	2.57264e-05
Rv3099c	2	2	2	FALSE	_	CONSERVED HYPOTHETICAL PROTEIN	Both	>MTC:Rv3099c [A8] CONSERVED HYPOTHETICAL PROTEIN -	1	2	2	2	2	2	2	6.1	6.1	6.1	33.591	313	7.3298e-12	7192600	0.0417972	3.18819e-05
Rv3101c	6	6	6	FALSE	ftsX	PUTATIVE CELL DIVISION PROTEIN FTSX (SEPTATION COMPONENT-TRANSPORT INTEGRAL MEMBRANE PROTEIN ABC TRANSPORTER)	Both	>MTC:Rv3101c [A8] PUTATIVE CELL DIVISION PROTEIN FTSX (SEPTATION COMPONENT-TRANSPORT INTEGRAL MEMBRANE PROTEIN ABC TRANSPORTER) ftsX	1	6	7	6	7	6	7	25.9	25.9	25.9	36.193	328	2.104e-83	173270000	1.0069	0.000768037
Rv3102c	4	4	4	FALSE	ftsE	PUTATIVE CELL DIVISION ATP-BINDING PROTEIN FTSE (SEPTATION COMPONENT-TRANSPORT ATP-BINDING PROTEIN ABC TRANSPORTER)	Both	>MTC:Rv3102c [A8] PUTATIVE CELL DIVISION ATP-BINDING PROTEIN FTSE (SEPTATION COMPONENT-TRANSPORT ATP-BINDING PROTEIN ABC TRANSPORTER) ftsE	1	4	5	4	5	4	5	12.1	12.1	12.1	44.411	389	1.1532e-25	11008000	0.063969	4.87941e-05
Rv3103c	1	1	1	FALSE	_	HYPOTHETICAL PROLINE-RICH PROTEIN	H37Ra	>MTC:Rv3103c [A8] HYPOTHETICAL PROLINE-RICH PROTEIN -	1	1	1	1	1	1	1	5.1	5.1	5.1	19.091	177	0.021554	35914000	0.000158628	1.04913e-07
Rv3104c	6	6	6	FALSE	_	POSSIBLE CONSERVED TRANSMEMBRANE PROTEIN	Both	>MTC:Rv3104c [A8] POSSIBLE CONSERVED TRANSMEMBRANE PROTEIN -	1	6	6	6	6	6	6	15.6	15.6	15.6	48.93	450	5.1763e-40	28213000	0.16395	0.000125057
Rv3105c	3	3	3	FALSE	prfB	PROBABLE PEPTIDE CHAIN RELEASE FACTOR 2 PRFB (RF-2)	Both	>MTC:Rv3105c [A8] PROBABLE PEPTIDE CHAIN RELEASE FACTOR 2 PRFB (RF-2) prfB	1	3	3	3	3	3	3	7.5	7.5	7.5	52.646	480	8.8353e-34	8138200	0.0472922	3.60734e-05
Rv3106	1	1	1	FALSE	fprA	NADPH:ADRENODOXIN OXIDOREDUCTASE FPRA (NADPH-FERREDOXIN REDUCTASE)	H37Ra	>MTC:Rv3106 [A8] NADPH:ADRENODOXIN OXIDOREDUCTASE FPRA (NADPH-FERREDOXIN REDUCTASE) fprA	1	1	1	1	1	1	1	1.3	1.3	1.3	75.09	706	0.016706	0	0	0
Rv3133c	6	6	6	FALSE	devR	TWO COMPONENT TRANSCRIPTIONAL REGULATORY PROTEIN DEVR (PROBABLY LUXR/UHPA-FAMILY)	Both	>MTC:Rv3133c [A8] TWO COMPONENT TRANSCRIPTIONAL REGULATORY PROTEIN DEVR (PROBABLY LUXR/UHPA-FAMILY) devR	1	6	6	6	6	6	6	32.9	32.9	32.9	27.208	255	3.1096e-32	60526000	0.351725	0.000268288
Rv3139	1	1	1	FALSE	fadE24	PROBABLE ACYL-COA DEHYDROGENASE FADE24	H37Ra	>MTC:Rv3139 [A8] PROBABLE ACYL-CoA DEHYDROGENASE FADE24 fadE24	1	1	1	1	1	1	1	4.1	4.1	4.1	54.502	517	1.2265e-23	245790	1.08563e-06	7.18008e-10
Rv3140	2	2	2	FALSE	fadE23	PROBABLE ACYL-COA DEHYDROGENASE FADE23	Both	>MTC:Rv3140 [A8] PROBABLE ACYL-CoA DEHYDROGENASE FADE23 fadE23	1	2	2	2	2	2	2	6.9	6.9	6.9	48.611	448	1.631e-49	24753000	0.143843	0.00010972
Rv3141	1	1	1	FALSE	fadB4	PROBABLE NADPH QUINONE OXIDOREDUCTASE FADB4 (NADPH:QUINONE REDUCTASE) (ZETA-CRYSTALLIN)	Both	>MTC:Rv3141 [A8] PROBABLE NADPH QUINONE OXIDOREDUCTASE FADB4 (NADPH:QUINONE REDUCTASE) (ZETA-CRYSTALLIN) fadB4	1	1	1	1	1	1	1	7	7	7	35.941	343	0.014851	173830	0.00101015	7.70519e-07
Rv3142c	1	1	1	FALSE	_	HYPOTHETICAL PROTEIN	H37Ra	>MTC:Rv3142c [A8] HYPOTHETICAL PROTEIN -	1	1	1	1	1	1	1	2.3	2.3	2.3	43.447	390	0.0041928	2284700	1.00913e-05	6.67413e-09
Rv3143	3	3	3	FALSE	_	PROBABLE RESPONSE REGULATOR	Both	>MTC:Rv3143 [A8] PROBABLE RESPONSE REGULATOR -	1	3	3	3	3	3	3	22.8	22.8	22.8	26.621	246	6.3972e-11	40498000	0.23534	0.000179511
Rv3145	2	2	2	FALSE	nuoA	PROBABLE NADH DEHYDROGENASE I (CHAIN A) NUOA (NADH-UBIQUINONE OXIDOREDUCTASE CHAIN A)	Both	>MTC:Rv3145 [A8] PROBABLE NADH DEHYDROGENASE I (CHAIN A) NUOA (NADH-UBIQUINONE OXIDOREDUCTASE CHAIN A) nuoA	1	2	2	2	2	2	2	8.5	8.5	8.5	34.555	328	7.4075e-07	5311800	0.0308676	2.35451e-05
Rv3146	2	2	2	FALSE	nuoB	PROBABLE NADH DEHYDROGENASE I (CHAIN B) NUOB (NADH-UBIQUINONE OXIDOREDUCTASE CHAIN B)	Both	>MTC:Rv3146 [A8] PROBABLE NADH DEHYDROGENASE I (CHAIN B) NUOB (NADH-UBIQUINONE OXIDOREDUCTASE CHAIN B) nuoB	1	2	2	2	2	2	2	8.1	8.1	8.1	25.196	234	7.169e-13	25887000	0.150433	0.000114747
Rv3147	1	1	1	FALSE	nuoC	PROBABLE NADH DEHYDROGENASE I (CHAIN C) NUOC (NADH-UBIQUINONE OXIDOREDUCTASE CHAIN C)	H37Ra	>MTC:Rv3147 [A8] PROBABLE NADH DEHYDROGENASE I (CHAIN C) NUOC (NADH-UBIQUINONE OXIDOREDUCTASE CHAIN C) nuoC	1	1	1	1	1	1	1	2.4	2.4	2.4	45.561	417	0.12926	6261600	2.76568e-05	1.82916e-08
Rv3148	2	2	2	FALSE	nuoD	PROBABLE NADH DEHYDROGENASE I (CHAIN D) NUOD (NADH-UBIQUINONE OXIDOREDUCTASE CHAIN D)	Both	>MTC:Rv3148 [A8] PROBABLE NADH DEHYDROGENASE I (CHAIN D) NUOD (NADH-UBIQUINONE OXIDOREDUCTASE CHAIN D) nuoD	1	2	2	2	2	2	2	4.1	4.1	4.1	64.932	607	2.3395e-14	3524500	0.0204814	1.56227e-05
Rv3149	2	2	2	FALSE	nuoE	PROBABLE NADH DEHYDROGENASE I (CHAIN E) NUOE (NADH-UBIQUINONE OXIDOREDUCTASE CHAIN E)	Both	>MTC:Rv3149 [A8] PROBABLE NADH DEHYDROGENASE I (CHAIN E) NUOE (NADH-UBIQUINONE OXIDOREDUCTASE CHAIN E) nuoE	1	2	2	2	2	2	2	24	24	24	34.257	321	3.4742e-20	36435000	0.211729	0.000161502
Rv3150	8	8	8	FALSE	nuoF	PROBABLE NADH DEHYDROGENASE I (CHAIN F) NUOF (NADH-UBIQUINONE OXIDOREDUCTASE CHAIN F)	Both	>MTC:Rv3150 [A8] PROBABLE NADH DEHYDROGENASE I (CHAIN F) NUOF (NADH-UBIQUINONE OXIDOREDUCTASE CHAIN F) nuoF	1	8	9	8	9	8	9	13	13	13	83.59	771	1.7419e-105	176170000	1.02375	0.000780891
Rv3151	12	12	12	FALSE	nuoG	PROBABLE NADH DEHYDROGENASE I (CHAIN G) NUOG (NADH-UBIQUINONE OXIDOREDUCTASE CHAIN G)	Both	>MTC:Rv3151 [A8] PROBABLE NADH DEHYDROGENASE I (CHAIN G) NUOG (NADH-UBIQUINONE OXIDOREDUCTASE CHAIN G) nuoG	1	12	14	12	14	12	14	20.5	20.5	20.5	108.53	1027	1.4162e-101	167360000	0.972552	0.00074184
Rv3152	1	1	1	FALSE	nuoH	PROBABLE NADH DEHYDROGENASE I (CHAIN H) NUOH (NADH-UBIQUINONE OXIDOREDUCTASE CHAIN H)	Both	>MTC:Rv3152 [A8] PROBABLE NADH DEHYDROGENASE I (CHAIN H) NUOH (NADH-UBIQUINONE OXIDOREDUCTASE CHAIN H) nuoH	1	1	1	1	1	1	1	1.8	1.8	1.8	65.807	603	1.9086e-05	185580000	1.07843	0.000822602
Rv3154	1	1	1	FALSE	nuoJ	PROBABLE NADH DEHYDROGENASE I (CHAIN J) NUOJ (NADH-UBIQUINONE OXIDOREDUCTASE CHAIN J)	H37Ra	>MTC:Rv3154 [A8] PROBABLE NADH DEHYDROGENASE I (CHAIN J) NUOJ (NADH-UBIQUINONE OXIDOREDUCTASE CHAIN J) nuoJ	1	1	1	1	1	1	1	3.8	3.8	3.8	49.428	469	0.083319	1472500	6.50388e-06	4.30151e-09
Rv3156	3	3	3	FALSE	nuoL	PROBABLE NADH DEHYDROGENASE I (CHAIN L) NUOL (NADH-UBIQUINONE OXIDOREDUCTASE CHAIN L)	Both	>MTC:Rv3156 [A8] PROBABLE NADH DEHYDROGENASE I (CHAIN L) NUOL (NADH-UBIQUINONE OXIDOREDUCTASE CHAIN L) nuoL	1	3	4	3	4	3	4	4.7	4.7	4.7	78.26	751	5.401e-13	114210000	0.66369	0.000506247
Rv3157	5	5	5	FALSE	nuoM	PROBABLE NADH DEHYDROGENASE I (CHAIN M) NUOK (NADH-UBIQUINONE OXIDOREDUCTASE CHAIN M)	Both	>MTC:Rv3157 [A8] PROBABLE NADH DEHYDROGENASE I (CHAIN M) NUOK (NADH-UBIQUINONE OXIDOREDUCTASE CHAIN M) nuoM	1	5	9	5	9	5	9	9.2	9.2	9.2	82.028	774	1.0897e-35	75506000	0.438776	0.000334688
Rv3158	4	4	4	FALSE	nuoN	PROBABLE NADH DEHYDROGENASE I (CHAIN N) NUON (NADH-UBIQUINONE OXIDOREDUCTASE CHAIN N)	Both	>MTC:Rv3158 [A8] PROBABLE NADH DEHYDROGENASE I (CHAIN N) NUON (NADH-UBIQUINONE OXIDOREDUCTASE CHAIN N) nuoN	1	4	6	4	6	4	6	9	9	9	63.377	610	1.7746e-17	17577000	0.102142	7.79118e-05
Rv3160c	1	1	1	FALSE	_	POSSIBLE TRANSCRIPTIONAL REGULATORY PROTEIN (PROBABLY TETR-FAMILY)	H37Ra	>MTC:Rv3160c [A8] POSSIBLE TRANSCRIPTIONAL REGULATORY PROTEIN (PROBABLY TETR-FAMILY) -	1	1	1	1	1	1	1	3.7	3.7	3.7	34.385	324	0.015911	0	0	0
Rv3161c	4	4	4	FALSE	_	POSSIBLE DIOXYGENASE	Both	>MTC:Rv3161c [A8] POSSIBLE DIOXYGENASE -	1	4	4	4	4	4	4	9.3	9.3	9.3	70.478	643	9.8688e-31	9970500	0.05794	4.41953e-05
Rv3165c	1	1	1	FALSE	_	HYPOTHETICAL PROTEIN	Both	>MTC:Rv3165c [A8] HYPOTHETICAL PROTEIN -	1	1	1	1	1	1	1	6	6	6	19.068	168	0.03781	14375000	0.0835351	6.37186e-05
Rv3169	9	9	9	FALSE	_	CONSERVED HYPOTHETICAL PROTEIN	Both	>MTC:Rv3169 [A8] CONSERVED HYPOTHETICAL PROTEIN -	1	9	10	9	10	9	10	21.1	21.1	21.1	63.149	569	2.5667e-67	603770000	3.50859	0.00267627
Rv3170	2	2	2	FALSE	aofH	PROBABLE FLAVIN-CONTAINING MONOAMINE OXIDASE AOFH (AMINE OXIDASE) (MAO)	Both	>MTC:Rv3170 [A8] PROBABLE FLAVIN-CONTAINING MONOAMINE OXIDASE AOFH (AMINE OXIDASE) (MAO) aofH	1	2	2	2	2	2	2	4.3	4.3	4.3	55.324	517	1.2777e-09	8312300	0.0483039	3.68451e-05
Rv3179	1	1	1	FALSE	_	CONSERVED HYPOTHETICAL PROTEIN	Both	>MTC:Rv3179 [A8] CONSERVED HYPOTHETICAL PROTEIN -	1	1	1	1	1	1	1	2.7	2.7	2.7	66.613	595	0.000404	745060	0.00432965	3.30255e-06
Rv3188	1	1	1	FALSE	_	CONSERVED HYPOTHETICAL PROTEIN	Both	>MTC:Rv3188 [A8] CONSERVED HYPOTHETICAL PROTEIN -	1	1	1	1	1	1	1	3	3	3	43.434	403	1.16e-06	2513100	0.014604	1.11396e-05
Rv3193c	17	17	17	FALSE	_	PROBABLE CONSERVED TRANSMEMBRANE PROTEIN	Both	>MTC:Rv3193c [A8] PROBABLE CONSERVED TRANSMEMBRANE PROTEIN -	1	17	21	17	21	17	21	22.9	22.9	22.9	120.31	1120	6.7481e-231	265240000	1.54135	0.0011757
Rv3194c	2	2	2	FALSE	_	POSSIBLE CONSERVED SECRETED PROTEIN	Both	>MTC:Rv3194c [A8] POSSIBLE CONSERVED SECRETED PROTEIN -	1	2	2	2	2	2	2	7.5	7.5	7.5	38.727	371	2.6904e-21	1644100	0.0095541	7.28764e-06
Rv3197	1	1	1	FALSE	_	PROBABLE CONSERVED ATP-BINDING PROTEIN ABC TRANSPORTER	H37Ra	>MTC:Rv3197 [A8] PROBABLE CONSERVED ATP-BINDING PROTEIN ABC TRANSPORTER -	1	1	1	1	1	1	1	2.2	2.2	2.2	65.643	602	1.0347e-09	337620	1.49123e-06	9.86265e-10
Rv3200c	1	1	1	FALSE	_	POSSIBLE TRANSMEMBRANE CATION TRANSPORTER	Both	>MTC:Rv3200c [A8] POSSIBLE TRANSMEMBRANE CATION TRANSPORTER -	1	1	1	1	1	1	1	3.5	3.5	3.5	42.808	401	2.1483e-16	1754300	0.0101945	7.77611e-06
Rv3203	1	1	1	FALSE	lipV	POSSIBLE LIPASE LIPV	H37Ra	>MTC:Rv3203 [A8] POSSIBLE LIPASE LIPV lipV	1	1	1	1	1	1	1	3	3	3	52.063	499	0.0021874	361600	1.59715e-06	1.05632e-09
Rv3205c	1	1	1	FALSE	_	CONSERVED HYPOTHETICAL PROTEIN	Both	>MTC:Rv3205c [A8] CONSERVED HYPOTHETICAL PROTEIN -	1	1	1	1	1	1	1	3.3	3.3	3.3	38.391	359	1.2923e-08	1444000	0.00839129	6.40068e-06
Rv3208A	2	2	2	FALSE	TB9.4	CONSERVED HYPOTHETICAL PROTEIN TB9.4	Both	>MTC:Rv3208A [A8] CONSERVED HYPOTHETICAL PROTEIN TB9.4 TB9.4	1	2	2	2	2	2	2	13.9	13.9	13.9	20.46	201	1.1918e-29	6406900	0.0372314	2.83992e-05
Rv3210c	1	1	1	FALSE	_	CONSERVED HYPOTHETICAL PROTEIN	Both	>MTC:Rv3210c [A8] CONSERVED HYPOTHETICAL PROTEIN -	1	1	1	1	1	1	1	4.8	4.8	4.8	28.807	269	0.00012576	9546700	0.0554772	4.23167e-05
Rv3212	6	6	6	FALSE	_	CONSERVED HYPOTHETICAL ALANINE VALINE RICH PROTEIN	Both	>MTC:Rv3212 [A8] CONSERVED HYPOTHETICAL ALANINE VALINE RICH PROTEIN -	1	6	6	6	6	6	6	19.8	19.8	19.8	49.092	475	1.2278e-125	335760000	1.95115	0.00148829
Rv3214	3	3	3	FALSE	gpm2	POSSIBLE PHOSPHOGLYCERATE MUTASE GPM2 (PHOSPHOGLYCEROMUTASE) (PGAM) (BPG-DEPENDENT PGAM)	Both	>MTC:Rv3214 [A9] POSSIBLE PHOSPHOGLYCERATE MUTASE GPM2 (PHOSPHOGLYCEROMUTASE) (PGAM) (BPG-DEPENDENT PGAM) gpm2	1	3	4	3	4	3	4	13.3	13.3	13.3	32.072	300	1.7213e-26	49381000	0.28696	0.000218886
Rv3218	1	1	1	FALSE	_	CONSERVED HYPOTHETICAL PROTEIN	H37Ra	>MTC:Rv3218 [A9] CONSERVED HYPOTHETICAL PROTEIN -	1	1	1	1	1	1	1	16.1	16.1	16.1	44.622	423	0.009075	31822	1.40554e-07	9.29593e-11
Rv3223c	5	5	5	FALSE	sigH	ALTERNATIVE RNA POLYMERASE SIGMA-E FACTOR (SIGMA-24) SIGH (RPOE)	Both	>MTC:Rv3223c [A9] ALTERNATIVE RNA POLYMERASE SIGMA-E FACTOR (SIGMA-24) SIGH (RPOE) sigH	1	5	6	5	6	5	6	16.4	16.4	16.4	47.187	434	1.6168e-91	33389000	0.194028	0.000148
Rv3224	3	3	3	FALSE	_	POSSIBLE IRON-REGULATED SHORT-CHAIN DEHYDROGENASE/REDUCTASE	Both	>MTC:Rv3224 [A9] POSSIBLE IRON-REGULATED SHORT-CHAIN DEHYDROGENASE/REDUCTASE -	1	3	3	3	3	3	3	11.4	11.4	11.4	33.09	316	1.2661e-07	24719000	0.143646	0.000109569
Rv3227	1	1	1	FALSE	aroA	3-PHOSPHOSHIKIMATE 1-CARBOXYVINYLTRANSFERASE AROA (5-ENOLPYRUVYLSHIKIMATE-3-PHOSPHATE SYNTHASE) (EPSP SYNTHASE) (EPSPS)	Both	>MTC:Rv3227 [A9] 3-PHOSPHOSHIKIMATE 1-CARBOXYVINYLTRANSFERASE AROA (5-ENOLPYRUVYLSHIKIMATE-3-PHOSPHATE SYNTHASE) (EPSP SYNTHASE) (EPSPS) aroA	1	1	1	1	1	1	1	1.7	1.7	1.7	82.836	787	0.0062512	70906	0.000412045	3.14298e-07
Rv3231c	1	1	1	FALSE	_	CONSERVED HYPOTHETICAL PROTEIN	Both	>MTC:Rv3231c [A8] CONSERVED HYPOTHETICAL PROTEIN -	1	1	1	1	1	1	1	14.7	14.7	14.7	30.171	286	2.1483e-16	1243200	0.00722441	5.51061e-06
Rv3236c	1	1	1	FALSE	_	PROBABLE CONSERVED INTEGRAL MEMBRANE TRANSPORT PROTEIN	Both	>MTC:Rv3236c [A8] PROBABLE CONSERVED INTEGRAL MEMBRANE TRANSPORT PROTEIN -	1	1	1	1	1	1	1	4.2	4.2	4.2	46.222	457	0.008571	536890	0.00311994	2.37982e-06
Rv3237c	3	3	3	FALSE	_	CONSERVED HYPOTHETICAL PROTEIN	Both	>MTC:Rv3237c [A8] CONSERVED HYPOTHETICAL PROTEIN -	1	3	3	3	3	3	3	25.4	25.4	25.4	22.228	209	1.4134e-15	15228000	0.088492	6.74997e-05
Rv3238c	2	2	2	FALSE	_	PROBABLE CONSERVED INTEGRAL MEMBRANE PROTEIN	Both	>MTC:Rv3238c [A8] PROBABLE CONSERVED INTEGRAL MEMBRANE PROTEIN -	1	2	2	2	2	2	2	7.9	7.9	7.9	30.546	266	3.1649e-05	2378200	0.0138201	1.05416e-05
Rv3241c	2	2	2	FALSE	_	CONSERVED HYPOTHETICAL PROTEIN	Both	>MTC:Rv3241c [A8] CONSERVED HYPOTHETICAL PROTEIN -	1	2	2	2	2	2	2	19	19	19	33.384	300	2.4159e-35	6505500	0.0378044	2.88363e-05
Rv3243c	2	2	2	FALSE	_	HYPOTHETICAL PROTEIN	Both	>MTC:Rv3243c [A8] HYPOTHETICAL PROTEIN -	1	2	2	2	2	2	2	7.3	7.3	7.3	36.231	329	8.132e-11	1564400	0.00909095	6.93436e-06
Rv3244c	6	6	6	FALSE	lpqB	PROBABLE CONSERVED LIPOPROTEIN LPQB	Both	>MTC:Rv3244c [A8] PROBABLE CONSERVED LIPOPROTEIN LPQB lpqB	1	6	7	6	7	6	7	11	11	11	72.343	697	1.6089e-68	34028000	0.197741	0.000150833
Rv3248c	5	5	5	FALSE	sahH	PROBABLE ADENOSYLHOMOCYSTEINASE SAHH (S-ADENOSYL-L-HOMOCYSTEINE HYDROLASE) (ADOHCYASE)	Both	>MTC:Rv3248c [A8] PROBABLE ADENOSYLHOMOCYSTEINASE SAHH (S-ADENOSYL-L-HOMOCYSTEINE HYDROLASE) (ADOHCYASE) sahH	1	5	5	5	5	5	5	14.9	14.9	14.9	63.009	577	4.919e-28	78157000	0.454181	0.000346439
Rv3249c	1	1	1	FALSE	_	POSSIBLE TRANSCRIPTIONAL REGULATORY PROTEIN (PROBABLY TETR-FAMILY)	Both	>MTC:Rv3249c [A8] POSSIBLE TRANSCRIPTIONAL REGULATORY PROTEIN (PROBABLY TETR-FAMILY) -	1	1	1	1	1	1	1	2.4	2.4	2.4	34.401	330	3.4873e-05	4103100	0.0238437	1.81874e-05
Rv3252c	1	1	1	FALSE	alkB	PROBABLE TRANSMEMBRANE ALKANE 1-MONOOXYGENASE ALKB (ALKANE 1-HYDROXYLASE) (LAURIC ACID OMEGA-HYDROXYLASE) (OMEGA-HYDROXYLASE) (FATTY ACID OMEGA-HYDROXYLASE) (ALKANE HYDROXYLASE-RUBREDOXIN)	Both	>MTC:Rv3252c [A8] PROBABLE TRANSMEMBRANE ALKANE 1-MONOOXYGENASE ALKB (ALKANE 1-HYDROXYLASE) (LAURIC ACID OMEGA-HYDROXYLASE) (OMEGA-HYDROXYLASE) (FATTY ACID OMEGA-HYDROXYLASE) (ALKANE HYDROXYLASE-RUBREDOXIN) alkB	1	1	1	1	1	1	1	2.3	2.3	2.3	53.943	481	0.011974	35646	0.000207144	1.58005e-07
Rv3255c	2	2	2	FALSE	manA	PROBABLE MANNOSE-6-PHOSPHATE ISOMERASE MANA (PHOSPHOMANNOSE ISOMERASE) (PHOSPHOMANNOISOMERASE) (PMI) (PHOSPHOHEXOISOMERASE) (PHOSPHOHEXOMUTASE)	Both	>MTC:Rv3255c [A8] PROBABLE MANNOSE-6-PHOSPHATE ISOMERASE MANA (PHOSPHOMANNOSE ISOMERASE) (PHOSPHOMANNOISOMERASE) (PMI) (PHOSPHOHEXOISOMERASE) (PHOSPHOHEXOMUTASE) manA	1	2	2	2	2	2	2	3.7	3.7	3.7	74.254	674	2.7185e-12	6869800	0.0399214	3.04511e-05
Rv3261	1	1	1	FALSE	fbiA	PROBABLE F420 BIOSYNTHESIS PROTEIN FBIA	H37Ra	>MTC:Rv3261 [A8] PROBABLE F420 BIOSYNTHESIS PROTEIN FBIA fbiA	1	1	1	1	1	1	1	9.6	9.6	9.6	39.3	374	1.1344e-05	929290	4.10458e-06	2.71467e-09
Rv3264c	11	11	11	FALSE	manB	D-ALPHA-D-MANNOSE-1-PHOSPHATE GUANYLYLTRANSFERASE MANB (D-ALPHA-D-HEPTOSE-1-PHOSPHATE GUANYLYLTRANSFERASE)	Both	>MTC:Rv3264c [A8] D-ALPHA-D-MANNOSE-1-PHOSPHATE GUANYLYLTRANSFERASE MANB (D-ALPHA-D-HEPTOSE-1-PHOSPHATE GUANYLYLTRANSFERASE) manB	1	11	11	11	11	11	11	32.2	32.2	32.2	41.822	401	2.8165e-80	161830000	0.940417	0.000717328
Rv3269	4	4	4	FALSE	_	CONSERVED HYPOTHETICAL PROTEIN	Both	>MTC:Rv3269 [A8] CONSERVED HYPOTHETICAL PROTEIN -	1	4	6	4	6	4	6	35.5	35.5	35.5	26.73	248	1.7855e-38	390320000	2.2682	0.00173013
Rv3273	4	4	4	FALSE	_	PROBABLE TRANSMEMBRANE CARBONIC ANHYDRASE (CARBONATE DEHYDRATASE) (CARBONIC DEHYDRATASE)	Both	>MTC:Rv3273 [A8] PROBABLE TRANSMEMBRANE CARBONIC ANHYDRASE (CARBONATE DEHYDRATASE) (CARBONIC DEHYDRATASE) -	1	4	4	4	4	4	4	6.5	6.5	6.5	88.897	845	5.6013e-71	32635000	0.189647	0.000144658
Rv3274c	5	5	5	FALSE	fadE25	PROBABLE ACYL-COA DEHYDROGENASE FADE25	Both	>MTC:Rv3274c [A8] PROBABLE ACYL-CoA DEHYDROGENASE FADE25 fadE25	1	5	7	5	7	5	7	19.8	19.8	19.8	47.369	440	1.1186e-60	17476000	0.101555	7.74641e-05
Rv3275c	1	1	1	FALSE	purE	PROBABLE PHOSPHORIBOSYLAMINOIMIDAZOLE CARBOXYLASE CATALYTIC SUBUNIT PURE (AIR CARBOXYLASE) (AIRC)	Both	>MTC:Rv3275c [A8] PROBABLE PHOSPHORIBOSYLAMINOIMIDAZOLE CARBOXYLASE CATALYTIC SUBUNIT PURE (AIR CARBOXYLASE) (AIRC) purE	1	1	1	1	1	1	1	5.1	5.1	5.1	19.988	198	0.00089154	1711700	0.00994693	7.58728e-06
Rv3276c	3	3	3	FALSE	purK	PROBABLE PHOSPHORIBOSYLAMINOIMIDAZOLE CARBOXYLASE ATPASE SUBUNIT PURK (AIR CARBOXYLASE) (AIRC)	Both	>MTC:Rv3276c [A8] PROBABLE PHOSPHORIBOSYLAMINOIMIDAZOLE CARBOXYLASE ATPASE SUBUNIT PURK (AIR CARBOXYLASE) (AIRC) purK	1	3	4	3	4	3	4	18.3	18.3	18.3	53.738	509	1.9942e-78	19597000	0.113881	8.68657e-05
Rv3277	2	2	2	FALSE	_	PROBABLE CONSERVED TRANSMEMBRANE PROTEIN	Both	>MTC:Rv3277 [A8] PROBABLE CONSERVED TRANSMEMBRANE PROTEIN -	1	2	2	2	2	2	2	6.2	6.2	6.2	34.996	321	1.8296e-07	15874000	0.092246	7.03631e-05
Rv3278c	4	4	4	FALSE	_	PROBABLE CONSERVED TRANSMEMBRANE PROTEIN	Both	>MTC:Rv3278c [A7] PROBABLE CONSERVED TRANSMEMBRANE PROTEIN -	1	4	4	4	4	4	4	30.1	30.1	30.1	32.919	292	8.2633e-40	145940000	0.848078	0.000646894
Rv3279c	1	1	1	FALSE	birA	POSSIBLE BIFUNCTIONAL PROTEIN BIRA: BIOTIN OPERON REPRESSOR + BIOTIN--[ACETYL-COA-CARBOXYLASE] SYNTHETASE (BIOTIN--PROTEIN LIGASE)	H37Ra	>MTC:Rv3279c [A8] POSSIBLE BIFUNCTIONAL PROTEIN BIRA: BIOTIN OPERON REPRESSOR + BIOTIN--[ACETYL-COA-CARBOXYLASE] SYNTHETASE (BIOTIN--PROTEIN LIGASE) birA	1	1	1	1	1	1	1	7.3	7.3	7.3	31.64	300	0.011974	1420400	6.27376e-06	4.14931e-09
Rv3281	2	2	2	FALSE	_	CONSERVED HYPOTHETICAL PROTEIN	Both	>MTC:Rv3281 [A2] CONSERVED HYPOTHETICAL PROTEIN -;>MTC:MT3380 [A6] conserved hypothetical protein -	2	2	2	2	2	2	2	7.1	7.1	7.1	25.726	240	7.5165e-07	37727000	0.219237	0.000167229
Rv3283	12	12	12	FALSE	sseA	PROBABLE THIOSULFATE SULFURTRANSFERASE SSEA (RHODANESE) (THIOSULFATE CYANIDE TRANSSULFURASE) (THIOSULFATE THIOTRANSFERASE)	Both	>MTC:Rv3283 [A8] PROBABLE THIOSULFATE SULFURTRANSFERASE SSEA (RHODANESE) (THIOSULFATE CYANIDE TRANSSULFURASE) (THIOSULFATE THIOTRANSFERASE) sseA	1	12	13	12	13	12	13	36.8	36.8	36.8	54.5	503	8.5722e-115	779340000	4.52885	0.0034545
Rv3285	1	1	1	FALSE	accA3	PROBABLE BIFUNCTIONAL PROTEIN ACETYL-/PROPIONYL-COENZYME A CARBOXYLASE (ALPHA CHAIN) ACCA3: BIOTIN CARBOXYLASE + BIOTIN CARBOXYL CARRIER PROTEIN (BCCP)	H37Ra	>MTC:Rv3285 [A8] PROBABLE BIFUNCTIONAL PROTEIN ACETYL-/PROPIONYL-COENZYME A CARBOXYLASE (ALPHA CHAIN) ACCA3: BIOTIN CARBOXYLASE + BIOTIN CARBOXYL CARRIER PROTEIN (BCCP) accA3	1	1	1	1	1	1	1	1.3	1.3	1.3	66.948	633	0.052116	483900	2.13734e-06	1.41358e-09
Rv3286c	1	1	1	FALSE	sigF	ALTERNATE RNA POLYMERASE SIGMA FACTOR SIGF	H37Ra	>MTC:Rv3286c [A8] ALTERNATE RNA POLYMERASE SIGMA FACTOR SIGF sigF	1	1	1	1	1	1	1	2.8	2.8	2.8	35.437	326	0.021554	999090	4.41288e-06	2.91857e-09
Rv3287c	2	2	2	FALSE	rsbW	ANTI-SIGMA FACTOR RSBW (SIGMA NEGATIVE EFFECTOR)	Both	>MTC:Rv3287c [A8] ANTI-SIGMA FACTOR RSBW (SIGMA NEGATIVE EFFECTOR) rsbW	1	2	2	2	2	2	2	4.9	4.9	4.9	37.602	350	0.00027266	12277000	0.0713434	5.4419e-05
Rv3291c	1	1	1	FALSE	_	PROBABLE TRANSCRIPTIONAL REGULATORY PROTEIN (PROBABLY ASNC-FAMILY)	H37Ra	>MTC:Rv3291c [A9] PROBABLE TRANSCRIPTIONAL REGULATORY PROTEIN (PROBABLY ASNC-FAMILY) -	1	1	1	1	1	1	1	4.1	4.1	4.1	23.627	220	0.0095858	1896200	8.37532e-06	5.53923e-09
Rv3295	5	5	5	FALSE	_	PROBABLE TRANSCRIPTIONAL REGULATORY PROTEIN (PROBABLY TETR-FAMILY)	Both	>MTC:Rv3295 [A9] PROBABLE TRANSCRIPTIONAL REGULATORY PROTEIN (PROBABLY TETR-FAMILY) -	1	5	6	5	6	5	6	13.5	13.5	13.5	48.204	431	1.8663e-70	61280000	0.356107	0.00027163
Rv3298c	1	1	1	FALSE	lpqC	POSSIBLE ESTERASE LIPOPROTEIN LPQC	Both	>MTC:Rv3298c [A9] POSSIBLE ESTERASE LIPOPROTEIN LPQC lpqC	1	1	1	1	1	1	1	3.4	3.4	3.4	42.983	413	0.054707	1283600	0.00745918	5.68969e-06
Rv3299c	6	6	6	FALSE	atsB	PROBABLE ARYLSULFATASE ATSB (ARYL-SULFATE SULPHOHYDROLASE) (SULFATASE)	Both	>MTC:Rv3299c [A9] PROBABLE ARYLSULFATASE ATSB (ARYL-SULFATE SULPHOHYDROLASE) (SULFATASE) atsB	1	6	7	6	7	6	7	6.6	6.6	6.6	117.37	1079	1.9543e-37	14997000	0.0871497	6.64757e-05
Rv3301c	5	5	5	FALSE	phoY1	PROBABLE PHOSPHATE-TRANSPORT SYSTEM TRANSCRIPTIONAL REGULATORY PROTEIN PHOU HOMOLOG 1 PHOY1	Both	>MTC:Rv3301c [A11] PROBABLE PHOSPHATE-TRANSPORT SYSTEM TRANSCRIPTIONAL REGULATORY PROTEIN PHOU HOMOLOG 1 PHOY1 phoY1	1	5	6	5	6	5	6	24.6	24.6	24.6	34.791	313	4.6409e-43	55715000	0.323768	0.000246962
Rv3302c	1	1	1	FALSE	glpD2	PROBABLE GLYCEROL-3-PHOSPHATE DEHYDROGENASE GLPD2	Both	>MTC:Rv3302c [A11] PROBABLE GLYCEROL-3-PHOSPHATE DEHYDROGENASE GLPD2 glpD2	1	1	1	1	1	1	1	1.5	1.5	1.5	70.893	670	2.4933e-05	859110	0.00499241	3.80809e-06
Rv3303c	2	2	2	FALSE	lpdA	PROBABLE DIHYDROLIPOAMIDE DEHYDROGENASE LPDA (LIPOAMIDE REDUCTASE (NADH)) (LIPOYL DEHYDROGENASE) (DIHYDROLIPOYL DEHYDROGENASE) (DIAPHORASE)	H37Ra	>MTC:Rv3303c [A10] PROBABLE DIHYDROLIPOAMIDE DEHYDROGENASE LPDA (LIPOAMIDE REDUCTASE (NADH)) (LIPOYL DEHYDROGENASE) (DIHYDROLIPOYL DEHYDROGENASE) (DIAPHORASE) lpdA	1	2	2	2	2	2	2	2.4	2.4	2.4	86.175	837	2.1822e-05	1258600	5.5591e-06	3.67666e-09
Rv3304	1	1	1	FALSE	_	CONSERVED HYPOTHETICAL PROTEIN	H37Ra	>MTC:Rv3304 [A10] CONSERVED HYPOTHETICAL PROTEIN -	1	1	1	1	1	1	1	4.2	4.2	4.2	36.568	336	2.1483e-16	958380	4.23306e-06	2.79965e-09
Rv3305c	7	7	7	FALSE	amiA1	POSSIBLE N-ACYL-L-AMINO ACID AMIDOHYDROLASE AMIA1 (N-ACYL-L-AMINO ACID AMINOHYDROLASE)	Both	>MTC:Rv3305c [A10] POSSIBLE N-ACYL-L-AMINO ACID AMIDOHYDROLASE AMIA1 (N-ACYL-L-AMINO ACID AMINOHYDROLASE) amiA1	1	7	10	7	10	7	10	21	21	21	47.24	448	3.6015e-66	211590000	1.22958	0.000937894
Rv3306c	4	4	4	FALSE	amiB1	PROBABLE AMIDOHYDROLASE AMIB1 (AMINOHYDROLASE)	Both	>MTC:Rv3306c [A10] PROBABLE AMIDOHYDROLASE AMIB1 (AMINOHYDROLASE) amiB1	1	4	4	4	4	4	4	11.2	11.2	11.2	44.209	429	4.9341e-25	17118000	0.0994751	7.58773e-05
Rv3311	4	4	4	FALSE	_	CONSERVED HYPOTHETICAL PROTEIN	Both	>MTC:Rv3311 [A10] CONSERVED HYPOTHETICAL PROTEIN -	1	4	4	4	4	4	4	8.5	8.5	8.5	67.614	620	4.5427e-13	45244000	0.262919	0.000200549
Rv3312c	1	1	1	FALSE	_	CONSERVED HYPOTHETICAL PROTEIN	H37Ra	>MTC:Rv3312c [A10] CONSERVED HYPOTHETICAL PROTEIN -	1	1	1	1	1	1	1	5	5	5	40.83	378	7.6866e-19	376120	1.66128e-06	1.09873e-09
Rv3313c	3	3	3	FALSE	add	PROBABLE ADENOSINE DEAMINASE ADD (ADENOSINE AMINOHYDROLASE)	Both	>MTC:Rv3313c [A9] PROBABLE ADENOSINE DEAMINASE ADD (ADENOSINE AMINOHYDROLASE) add	1	3	3	3	3	3	3	9.5	9.5	9.5	53.626	504	3.6332e-09	53628000	0.31164	0.000237712
Rv3314c	2	2	2	FALSE	deoA	PROBABLE THYMIDINE PHOSPHORYLASE DEOA (TDRPASE) (PYRIMIDINE PHOSPHORYLASE)	Both	>MTC:Rv3314c [A10] PROBABLE THYMIDINE PHOSPHORYLASE DEOA (TDRPASE) (PYRIMIDINE PHOSPHORYLASE) deoA	1	2	2	2	2	2	2	7.7	7.7	7.7	64.412	613	1.4831e-15	5725600	0.0332723	2.53793e-05
Rv3315c	4	4	4	FALSE	cdd	PROBABLE CYTIDINE DEAMINASE CDD (CYTIDINE AMINOHYDROLASE) (CYTIDINE NUCLEOSIDE DEAMINASE)	Both	>MTC:Rv3315c [A10] PROBABLE CYTIDINE DEAMINASE CDD (CYTIDINE AMINOHYDROLASE) (CYTIDINE NUCLEOSIDE DEAMINASE) cdd	1	4	4	4	4	4	4	38.7	38.7	38.7	28.224	271	6.7681e-31	7257800	0.0421761	3.21709e-05
Rv3316	1	1	1	FALSE	sdhC	PROBABLE SUCCINATE DEHYDROGENASE (CYTOCHROME B-556 SUBUNIT) SDHC (SUCCINIC DEHYDROGENASE) (FUMARATE REDUCTASE) (FUMARATE DEHYDROGENASE) (FUMARIC HYDROGENASE)	Both	>MTC:Rv3316 [A10] PROBABLE SUCCINATE DEHYDROGENASE (CYTOCHROME B-556 SUBUNIT) SDHC (SUCCINIC DEHYDROGENASE) (FUMARATE REDUCTASE) (FUMARATE DEHYDROGENASE) (FUMARIC HYDROGENASE) sdhC	1	1	1	1	1	1	1	5.6	5.6	5.6	27.619	250	9.71e-13	171170000	0.994693	0.000758728
Rv3317	3	3	3	FALSE	sdhD	PROBABLE SUCCINATE DEHYDROGENASE (HYDROPHOBIC MEMBRANE ANCHOR SUBUNIT) SDHD (SUCCINIC DEHYDROGENASE) (FUMARATE REDUCTASE) (FUMARATE DEHYDROGENASE) (FUMARIC HYDROGENASE)	Both	>MTC:Rv3317 [A10] PROBABLE SUCCINATE DEHYDROGENASE (HYDROPHOBIC MEMBRANE ANCHOR SUBUNIT) SDHD (SUCCINIC DEHYDROGENASE) (FUMARATE REDUCTASE) (FUMARATE DEHYDROGENASE) (FUMARIC HYDROGENASE) sdhD	1	3	5	3	5	3	5	8.1	8.1	8.1	41.314	369	2.8518e-15	111520000	0.648058	0.000494324
Rv3318	10	10	10	FALSE	sdhA	PROBABLE SUCCINATE DEHYDROGENASE (FLAVOPROTEIN SUBUNIT) SDHA (SUCCINIC DEHYDROGENASE) (FUMARATE REDUCTASE) (FUMARATE DEHYDROGENASE) (FUMARIC HYDROGENASE)	Both	>MTC:Rv3318 [A8] PROBABLE SUCCINATE DEHYDROGENASE (FLAVOPROTEIN SUBUNIT) SDHA (SUCCINIC DEHYDROGENASE) (FUMARATE REDUCTASE) (FUMARATE DEHYDROGENASE) (FUMARIC HYDROGENASE) sdhA	1	10	12	10	12	10	12	13.8	13.8	13.8	89.967	831	5.356e-78	276290000	1.60556	0.00122468
Rv3319	5	5	5	FALSE	sdhB	PROBABLE SUCCINATE DEHYDROGENASE (IRON-SULPHUR PROTEIN SUBUNIT) SDHB (SUCCINIC DEHYDROGENASE) (FUMARATE REDUCTASE) (FUMARATE DEHYDROGENASE) (FUMARIC HYDROGENASE)	Both	>MTC:Rv3319 [A8] PROBABLE SUCCINATE DEHYDROGENASE (IRON-SULPHUR PROTEIN SUBUNIT) SDHB (SUCCINIC DEHYDROGENASE) (FUMARATE REDUCTASE) (FUMARATE DEHYDROGENASE) (FUMARIC HYDROGENASE) sdhB	1	5	5	5	5	5	5	13.3	13.3	13.3	46.291	427	3.3906e-56	38360000	0.222915	0.000170035
Rv3332	4	4	4	FALSE	nagA	PROBABLE N-ACETYLGLUCOSAMINE-6-PHOSPHATE DEACETYLASE NAGA (GLCNAC 6-P DEACETYLASE)	Both	>MTC:Rv3332 [A8] PROBABLE N-ACETYLGLUCOSAMINE-6-PHOSPHATE DEACETYLASE NAGA (GLCNAC 6-P DEACETYLASE) nagA	1	4	5	4	5	4	5	8.3	8.3	8.3	82.409	786	2.4038e-39	48356000	0.281004	0.000214343
Rv3335c	1	1	1	FALSE	_	PROBABLE CONSERVED INTEGRAL MEMBRANE PROTEIN	Both	>MTC:Rv3335c [A8] PROBABLE CONSERVED INTEGRAL MEMBRANE PROTEIN -	1	1	1	1	1	1	1	6.7	6.7	6.7	52.021	495	0.0015506	4316400	0.0250832	1.91329e-05
Rv3336c	2	2	2	FALSE	trpS	PROBABLE TRYPTOPHANYL-TRNA SYNTHETASE TRPS (TRYPTOPHAN--TRNA LIGASE) (TRPRS) (TRYPTOPHAN TRANSLASE)	Both	>MTC:Rv3336c [A8] PROBABLE TRYPTOPHANYL-TRNA SYNTHETASE TRPS (TRYPTOPHAN--TRNA LIGASE) (TRPRS) (TRYPTOPHAN TRANSLASE) trpS	1	2	2	2	2	2	2	6.7	6.7	6.7	38.658	360	6.0524e-19	9083900	0.0527878	4.02653e-05
Rv3339c	1	1	1	FALSE	icd1	PROBABLE ISOCITRATE DEHYDROGENASE [NADP] ICD1 (OXALOSUCCINATE DECARBOXYLASE) (IDH) (NADP+-SPECIFIC ICDH) (IDP)	Both	>MTC:Rv3339c [A8] PROBABLE ISOCITRATE DEHYDROGENASE [NADP] ICD1 (OXALOSUCCINATE DECARBOXYLASE) (IDH) (NADP+-SPECIFIC ICDH) (IDP) icd1	1	1	1	1	1	1	1	2.3	2.3	2.3	52.075	473	0.00016763	1967500	0.0114334	8.72114e-06
Rv3340	8	8	8	FALSE	metC	PROBABLE O-ACETYLHOMOSERINE SULFHYDRYLASE METC (HOMOCYSTEINE SYNTHASE) (O-ACETYLHOMOSERINE (THIOL)-LYASE) (OAH SULFHYDRYLASE) (O-ACETYL-L-HOMOSERINE SULFHYDRYLASE)	Both	>MTC:Rv3340 [A8] PROBABLE O-ACETYLHOMOSERINE SULFHYDRYLASE METC (HOMOCYSTEINE SYNTHASE) (O-ACETYLHOMOSERINE (THIOL)-LYASE) (OAH SULFHYDRYLASE) (O-ACETYL-L-HOMOSERINE SULFHYDRYLASE) metC	1	8	8	8	8	8	8	28.3	28.3	28.3	57.471	544	2.8793e-77	384490000	2.23433	0.00170429
Rv3356c	9	9	9	FALSE	folD	PROBABLE BIFUNCTIONAL PROTEIN FOLD: METHYLENETETRAHYDROFOLATE DEHYDROGENASE + METHENYLTETRAHYDROFOLATE CYCLOHYDROLASE	Both	>MTC:Rv3356c [A8] PROBABLE BIFUNCTIONAL PROTEIN FOLD: METHYLENETETRAHYDROFOLATE DEHYDROGENASE + METHENYLTETRAHYDROFOLATE CYCLOHYDROLASE folD	1	9	9	9	9	9	9	30.9	30.9	30.9	43.01	417	1.1351e-88	291800000	1.69569	0.00129343
Rv3364c	1	1	1	FALSE	_	CONSERVED HYPOTHETICAL PROTEIN	Both	>MTC:Rv3364c [A8] CONSERVED HYPOTHETICAL PROTEIN -	1	1	1	1	1	1	1	4.8	4.8	4.8	26.026	252	2.3198e-07	782240	0.00454571	3.46736e-06
Rv3366	3	3	3	FALSE	spoU	PROBABLE TRNA/RRNA METHYLASE SPOU (TRNA/RRNA METHYLTRANSFERASE)	Both	>MTC:Rv3366 [A8] PROBABLE tRNA/rRNA METHYLASE SPOU (tRNA/rRNA METHYLTRANSFERASE) spoU	1	3	3	3	3	3	3	21.1	21.1	21.1	25.179	232	8.9917e-07	18646000	0.108355	8.26503e-05
Rv3368c	3	3	3	FALSE	_	POSSIBLE OXIDOREDUCTASE	Both	>MTC:Rv3368c [A8] POSSIBLE OXIDOREDUCTASE -	1	3	3	3	3	3	3	13	13	13	27.941	254	2.1839e-19	48681000	0.282892	0.000215783
Rv3369	3	3	3	FALSE	_	CONSERVED HYPOTHETICAL PROTEIN	Both	>MTC:Rv3369 [A8] CONSERVED HYPOTHETICAL PROTEIN -	1	3	3	3	3	3	3	13.5	13.5	13.5	27.554	252	2.1506e-28	29155000	0.169424	0.000129232
Rv3389c	4	4	4	FALSE	_	DOUBLE HOTDOG HYDRATASE	Both	>MTC:Rv3389c [A8] POSSIBLE DEHYDROGENASE -	2	4	4	4	4	4	4	6.7	6.7	6.7	106.44	1098	1.5934e-88	80933000	0.470313	0.000358744
Rv3390	5	5	5	FALSE	lpqD	PROBABLE CONSERVED LIPOPROTEIN LPQD	Both	>MTC:Rv3390 [A8] PROBABLE CONSERVED LIPOPROTEIN LPQD lpqD	1	5	5	5	5	5	5	22.8	22.8	22.8	35.342	334	1.0853e-34	400660000	2.32829	0.00177597
Rv3392c	2;1	1;1	1;1	FALSE	cmaA1	CYCLOPROPANE-FATTY-ACYL-PHOSPHOLIPID SYNTHASE 1 CM	H37Ra	>MTC:Rv3392c [A8] CYCLOPROPANE-FATTY-ACYL-PHOSPHOLIPID SYNTHASE 1 CMAA1 (CYCLOPROPANE FATTY ACID SYNTHASE) (CFA SYNTHASE) (CYCLOPROPANE MYCOLIC ACID SYNTHASE 1) cmaA1;>MTC:Rv0643c [A8] METHOXY MYCOLIC ACID SYNTHASE 3 MMAA3 (METHYL MYCOLIC ACID SYNTHASE 3)	2	2	2	1	1	1	1	6.5	4.5	4.5	61.146	537	2.7594e-14	56496	2.49537e-07	1.65038e-10
Rv3393	1	1	1	FALSE	iunH	PROBABLE NUCLEOSIDE HYDROLASE IUNH (PURINE NUCLEOSIDASE)	Both	>MTC:Rv3393 [A8] PROBABLE NUCLEOSIDE HYDROLASE IUNH (PURINE NUCLEOSIDASE) iunH	1	1	1	1	1	1	1	3.8	3.8	3.8	33.476	313	1.1344e-05	2291500	0.0133162	1.01573e-05
Rv3396c	1	1	1	FALSE	guaA	PROBABLE GMP SYNTHASE [GLUTAMINE-HYDROLYZING] GU	H37Ra	>MTC:Rv3396c [A8] PROBABLE GMP SYNTHASE [GLUTAMINE-HYDROLYZING] GUAA (GLUTAMINE AMIDOTRANSFERASE) (GMP SYNTHETASE) guaA	1	1	1	1	1	1	1	1.3	1.3	1.3	64.37	605	0.0011465	1940800	8.57231e-06	5.66952e-09
Rv3399	1	1	1	FALSE	_	CONSERVED HYPOTHETICAL PROTEIN. POSSIBLE S-ADENOSYLMETHIONINE-DEPENDENT METHYLTRANSFERASE.	H37Ra	>MTC:Rv3399 [A8] CONSERVED HYPOTHETICAL PROTEIN -	1	1	1	1	1	1	1	3.3	3.3	3.3	42.418	389	0.024728	456130	2.01468e-06	1.33246e-09
Rv3400	3	3	3	FALSE	_	PROBABLE HYDROLASE	Both	>MTC:Rv3400 [A8] PROBABLE HYDROLASE -	1	3	3	3	3	3	3	15.1	15.1	15.1	33.012	304	4.2817e-48	17392000	0.101067	7.70918e-05
Rv3401	4	4	4	FALSE	_	CONSERVED HYPOTHETICAL PROTEIN	Both	>MTC:Rv3401 [A8] CONSERVED HYPOTHETICAL PROTEIN -	1	4	4	4	4	4	4	6.2	6.2	6.2	117.19	1063	1.1084e-24	15236000	0.0885385	6.75351e-05
Rv3405c	1	1	1	FALSE	_	POSSIBLE TRANSCRIPTIONAL REGULATORY PROTEIN	H37Ra	>MTC:Rv3405c [A7] POSSIBLE TRANSCRIPTIONAL REGULATORY PROTEIN -	1	1	1	1	1	1	1	6.5	6.5	6.5	23.698	217	0.024697	1792700	7.91817e-06	5.23688e-09
Rv3407	1	1	1	FALSE	_	CONSERVED HYPOTHETICAL PROTEIN	Both	>MTC:Rv3407 [A7] CONSERVED HYPOTHETICAL PROTEIN -	1	1	1	1	1	1	1	6	6	6	16.187	150	0.0062445	3320600	0.0192965	1.47189e-05
Rv3409c	2	2	2	FALSE	choD	CHOLESTEROL OXIDASE CHOD (CHOLESTEROL-O2 OXIDOREDUCTASE)	Both	>MTC:Rv3409c [A8] PROBABLE CHOLESTEROL OXIDASE PRECURSOR CHOD (CHOLESTEROL-O2 OXIDOREDUCTASE) choD	1	2	2	2	2	2	2	5.7	5.7	5.7	68.515	634	8.4169e-09	3562800	0.0207039	1.57925e-05
Rv3410c	5	5	5	FALSE	guaB3	PROBABLE INOSINE-5'-MONOPHOSPHATE DEHYDROGENASE GUAB3 (IMP DEHYDROGENASE) (INOSINIC ACID DEHYDROGENASE) (INOSINATE DEHYDROGENASE) (IMP OXIDOREDUCTASE) (INOSINE-5'-MONOPHOSPHATE OXIDOREDUCTASE) (IMPDH) (IMPD)	Both	>MTC:Rv3410c [A8] PROBABLE INOSINE-5'-MONOPHOSPHATE DEHYDROGENASE GUAB3 (IMP DEHYDROGENASE) (INOSINIC ACID DEHYDROGENASE) (INOSINATE DEHYDROGENASE) (IMP OXIDOREDUCTASE) (INOSINE-5'-MONOPHOSPHATE OXIDOREDUCTASE) (IMPDH) (IMPD) guaB3	1	5	5	5	5	5	5	16.3	16.3	16.3	41.264	398	7.4114e-56	49398000	0.287059	0.000218962
Rv3417c	13	12	12	FALSE	groEL1	60 KDA CHAPERONIN 1 GROEL1 (PROTEIN CPN60-1) (GROEL PROTEIN 1)	Both	>MTC:Rv3417c [A8] 60 KDA CHAPERONIN 1 GROEL1 (PROTEIN CPN60-1) (GROEL PROTEIN 1) groEL1	1	13	13	12	12	12	12	33.3	31.8	31.8	60.386	582	5.4435e-190	360670000	2.0959	0.00159871
Rv3418c	6	6	6	FALSE	groES	10 KDA CHAPERONIN GROES (PROTEIN CPN10) (PROTEIN GROES) (BCG-A HEAT SHOCK PROTEIN) (10 KDA ANTIGEN)	Both	>MTC:Rv3418c [A8] 10 KDA CHAPERONIN GROES (PROTEIN CPN10) (PROTEIN GROES) (BCG-A HEAT SHOCK PROTEIN) (10 KDA ANTIGEN) groES	1	6	6	6	6	6	6	61.7	61.7	61.7	12.835	120	3.0341e-86	407480000	2.36792	0.0018062
Rv3423c	2	2	2	FALSE	alr	ALANINE RACEMASE ALR	Both	>MTC:Rv3423c [A8] ALANINE RACEMASE ALR alr	1	2	3	2	3	2	3	9.3	9.3	9.3	46.853	441	4.8106e-62	77475000	0.450218	0.000343416
Rv3432c	5	5	5	FALSE	gadB	PROBABLE GLUTAMATE DECARBOXYLASE GADB	Both	>MTC:Rv3432c [A8] PROBABLE GLUTAMATE DECARBOXYLASE GADB gadB	1	5	5	5	5	5	5	8.5	8.5	8.5	64.481	588	5.9795e-18	22038000	0.128066	9.76857e-05
Rv3433c	5	5	5	FALSE	_	CONSERVED HYPOTHETICAL PROTEIN	Both	>MTC:Rv3433c [A8] CONSERVED HYPOTHETICAL PROTEIN -	1	5	6	5	6	5	6	15.2	15.2	15.2	55.657	560	2.1177e-42	45895000	0.266702	0.000203434
Rv3435c	4	4	4	FALSE	_	PROBABLE CONSERVED TRANSMEMBRANE PROTEIN	Both	>MTC:Rv3435c [A8] PROBABLE CONSERVED TRANSMEMBRANE PROTEIN -	1	4	4	4	4	4	4	15.5	15.5	15.5	41.685	386	7.7164e-30	62452000	0.362917	0.000276825
Rv3436c	12	12	12	FALSE	glmS	PROBABLE GLUCOSAMINE--FRUCTOSE-6-PHOSPHATE AMINOTRANSFERASE [ISOMERIZING] GLMS (HEXOSEPHOSPHATE AMINOTRANSFERASE) (D-FRUCTOSE-6-PHOSPHATE AMIDOTRANSFERASE) (GFAT) (L-GLUTAMINE-D-FRUCTOSE-6-PHOSPHATE AMIDOTRANSFERASE) (GLUCOSAMINE-6-PHOSPHATE SYNTHASE)	Both	>MTC:Rv3436c [A8] PROBABLE GLUCOSAMINE--FRUCTOSE-6-PHOSPHATE AMINOTRANSFERASE [ISOMERIZING] GLMS (HEXOSEPHOSPHATE AMINOTRANSFERASE) (D-FRUCTOSE-6-PHOSPHATE AMIDOTRANSFERASE) (GFAT) (L-GLUTAMINE-D-FRUCTOSE-6-PHOSPHATE AMIDOTRANSFERASE) (GLUCOSAMINE-6-PHOSPH	1	12	12	12	12	12	12	21.5	21.5	21.5	94.103	871	2.4256e-68	24600000	0.142954	0.000109042
Rv3437	1	1	1	FALSE	_	POSSIBLE CONSERVED TRANSMEMBRANE PROTEIN	H37Ra	>MTC:Rv3437 [A8] POSSIBLE CONSERVED TRANSMEMBRANE PROTEIN -	1	1	1	1	1	1	1	3.7	3.7	3.7	24.155	218	0.052116	357650	1.5797e-06	1.04478e-09
Rv3438	2	2	2	FALSE	_	CONSERVED HYPOTHETICAL PROTEIN	Both	>MTC:Rv3438 [A8] CONSERVED HYPOTHETICAL PROTEIN -	1	2	2	2	2	2	2	11	11	11	29.677	283	8.3342e-17	10208000	0.0593201	4.5248e-05
Rv3443c	5	5	5	FALSE	rplM	PROBABLE 50S RIBOSOMAL PROTEIN L13 RPLM	Both	>MTC:Rv3443c [A8] PROBABLE 50S RIBOSOMAL PROTEIN L13 RPLM rplM	1	5	6	5	6	5	6	14.9	14.9	14.9	43.231	404	1.2518e-53	178080000	1.03485	0.000789358
Rv3451	1	1	1	FALSE	cut3	PROBABLE CUTINASE PRECURSOR CUT3	Both	>MTC:Rv3451 [A8] PROBABLE CUTINASE PRECURSOR CUT3 cut3	1	1	1	1	1	1	1	4.3	4.3	4.3	34.851	348	0.0021874	2262500	0.0131477	1.00288e-05
Rv3455c	1	1	1	FALSE	truA	PROBABLE TRNA PSEUDOURIDINE SYNTHASE A TRUA (PSEUDOURIDYLATE SYNTHASE I) (PSEUDOURIDINE SYNTHASE I) (URACIL HYDROLYASE)	Both	>MTC:Rv3455c [A8] PROBABLE TRNA PSEUDOURIDINE SYNTHASE A TRUA (PSEUDOURIDYLATE SYNTHASE I) (PSEUDOURIDINE SYNTHASE I) (URACIL HYDROLYASE) truA	1	1	1	1	1	1	1	12.3	12.3	12.3	40.365	367	7.2013e-17	1221100	0.00709598	5.41265e-06
Rv3456c	2	2	2	FALSE	rplQ	PROBABLE 50S RIBOSOMAL PROTEIN L17 RPLQ	Both	>MTC:Rv3456c [A8] PROBABLE 50S RIBOSOMAL PROTEIN L17 RPLQ rplQ	1	2	2	2	2	2	2	8.9	8.9	8.9	28.892	270	2.8544e-22	33801000	0.196422	0.000149826
Rv3457c	8	8	8	FALSE	rpoA	PROBABLE DNA-DIRECTED RNA POLYMERASE (ALPHA CHAIN) RPOA (TRANSCRIPTASE ALPHA CHAIN) (RNA POLYMERASE ALPHA SUBUNIT) (DNA-DIRECTED RNA NUCLEOTIDYLTRANSFERASE)	Both	>MTC:Rv3457c [A8] PROBABLE DNA-DIRECTED RNA POLYMERASE (ALPHA CHAIN) RPOA (TRANSCRIPTASE ALPHA CHAIN) (RNA POLYMERASE ALPHA SUBUNIT) (DNA-DIRECTED RNA NUCLEOTIDYLTRANSFERASE) rpoA	1	8	8	8	8	8	8	19.6	19.6	19.6	51.921	489	3.3018e-60	686100000	3.98702	0.00304121
Rv3458c	2	2	2	FALSE	rpsD	PROBABLE 30S RIBOSOMAL PROTEIN S4 RPSD	Both	>MTC:Rv3458c [A8] PROBABLE 30S RIBOSOMAL PROTEIN S4 RPSD rpsD	1	2	2	2	2	2	2	10	10	10	29.47	261	2.8764e-34	8900300	0.0517209	3.94515e-05
Rv3459c	1	1	1	FALSE	rpsK	PROBABLE 30S RIBOSOMAL PROTEIN S11 RPSK	Both	>MTC:Rv3459c [A8] PROBABLE 30S RIBOSOMAL PROTEIN S11 RPSK rpsK	1	1	1	1	1	1	1	8.9	8.9	8.9	17.589	168	2.7605e-10	2891100	0.0168006	1.28151e-05
Rv3460c	1	1	1	FALSE	rpsM	PROBABLE 30S RIBOSOMAL PROTEIN S13 RPSM	Both	>MTC:Rv3460c [A8] PROBABLE 30S RIBOSOMAL PROTEIN S13 RPSM rpsM	1	1	1	1	1	1	1	12.6	12.6	12.6	21.23	191	0.052116	1094000	0.00635739	4.84927e-06
Rv3462c	1	1	1	FALSE	infA	PROBABLE TRANSLATION INITIATION FACTOR IF-1 INFA	Both	>MTC:Rv3462c [A8] PROBABLE TRANSLATION INITIATION FACTOR IF-1 INFA infA	1	1	1	1	1	1	1	5.7	5.7	5.7	21.205	194	0.057838	2098800	0.0121964	9.30314e-06
Rv3463	4	4	4	FALSE	_	CONSERVED HYPOTHETICAL PROTEIN	Both	>MTC:Rv3463 [A8] CONSERVED HYPOTHETICAL PROTEIN -	1	4	4	4	4	4	4	12.7	12.7	12.7	39.66	379	1.5956e-37	22431000	0.13035	9.94277e-05
Rv3465	1	1	1	FALSE	rmlC	DTDP-4-DEHYDRORHAMNOSE 3	Both	>MTC:Rv3465 [A8] dTDP-4-DEHYDRORHAMNOSE 3,5-EPIMERASE RMLC (dTDP-4-KETO-6-DEOXYGLUCOSE 3,5-EPIMERASE) (dTDP-L-RHAMNOSE SYNTHETASE) (THYMIDINE DIPHOSPHO-4-KETO-RHAMNOSE 3,5-EPIMERASE) rmlC	1	1	1	1	1	1	1	4.6	4.6	4.6	31.358	285	1.1761e-05	3799900	0.0220818	1.68434e-05
Rv3472	1	1	1	FALSE	_	CONSERVED HYPOTHETICAL PROTEIN	Both	>MTC:Rv3472 [A8] CONSERVED HYPOTHETICAL PROTEIN -	1	1	1	1	1	1	1	5.9	5.9	5.9	26.35	237	3.3691e-14	15204000	0.0883526	6.73933e-05
Rv3476c	1	1	1	FALSE	kgtP	PROBABLE DICARBOXYLIC ACID TRANSPORT INTEGRAL MEMBRANE PROTEIN KGTP (DICARBOXYLATE TRANSPORTER)	Both	>MTC:Rv3476c [A8] PROBABLE DICARBOXYLIC ACID TRANSPORT INTEGRAL MEMBRANE PROTEIN KGTP (DICARBOXYLATE TRANSPORTER) kgtP	1	1	1	1	1	1	1	1.2	1.2	1.2	64.392	588	0.004296	2357100	0.0136974	1.04481e-05
Rv3481c	3	3	3	FALSE	_	PROBABLE INTEGRAL MEMBRANE PROTEIN	Both	>MTC:Rv3481c [A8] PROBABLE INTEGRAL MEMBRANE PROTEIN -	1	3	3	3	3	3	3	6.2	6.2	6.2	41.977	404	1.2921e-07	25371000	0.147434	0.00011246
Rv3483c	2	2	2	FALSE	_	POSSIBLE EXPORTED PROTEIN	Both	>MTC:Rv3483c [A8] CONSERVED HYPOTHETICAL PROTEIN -	1	2	2	2	2	2	2	15	15	15	22.95	220	1.577e-37	24623000	0.143088	0.000109144
Rv3486	3	3	3	FALSE	_	CONSERVED HYPOTHETICAL PROTEIN	Both	>MTC:Rv3486 [A8] CONSERVED HYPOTHETICAL PROTEIN -	1	3	5	3	5	3	5	24.7	24.7	24.7	30.06	287	4.0303e-70	101660000	0.590761	0.000450618
Rv3489	1	1	1	FALSE	_	HYPOTHETICAL PROTEIN	Both	>MTC:Rv3489 [A6] HYPOTHETICAL PROTEIN -	1	1	1	1	1	1	1	10.1	10.1	10.1	12.382	119	3.9617e-14	501530	0.00291446	2.22308e-06
Rv3490	3	3	3	FALSE	otsA	PROBABLE ALPHA	Both	>MTC:Rv3490 [A8] PROBABLE ALPHA, ALPHA-TREHALOSE-PHOSPHATE SYNTHASE [UDP-FORMING] OTSA (TREHALOSE-6-PHOSPHATE SYNTHASE) (UDP-GLUCOSE-GLUCOSEPHOSPHATE GLUCOSYLTRANSFERASE) (TREHALOSEPHOSPHATE-UDP GLUCOSYLTRANSFERASE) (TREHALOSE-6-PHOSPHATE SYNTHETASE) (TREH	1	3	3	3	3	3	3	3.7	3.7	3.7	74.517	672	5.5778e-18	14104000	0.0819603	6.25174e-05
Rv3495c	1	1	1	FALSE	lprN	POSSIBLE MCE-FAMILY LIPOPROTEIN LPRN (MCE-FAMILY LIPOPROTEIN MCE4E)	H37Ra	>MTC:Rv3495c [A8] POSSIBLE MCE-FAMILY LIPOPROTEIN LPRN (MCE-FAMILY LIPOPROTEIN MCE4E) lprN	1	1	1	1	1	1	1	2.1	2.1	2.1	50.481	472	0.03781	561300	2.4792e-06	1.63968e-09
Rv3496c	1	1	1	FALSE	mce4D	MCE-FAMILY PROTEIN MCE4D	Both	>MTC:Rv3496c [A8] MCE-FAMILY PROTEIN MCE4D mce4D	1	1	1	1	1	1	1	2.6	2.6	2.6	51.897	496	0.00046073	746870	0.00434017	3.31058e-06
Rv3497c	1	1	1	FALSE	mce4C	MCE-FAMILY PROTEIN MCE4C	Both	>MTC:Rv3497c [A8] MCE-FAMILY PROTEIN MCE4C mce4C	1	1	1	1	1	1	1	3.9	3.9	3.9	43.448	410	0.0023863	761500	0.00442518	3.37543e-06
Rv3501c	5	5	5	FALSE	yrbE4A	CONSERVED HYPOTHETICAL INTEGRAL MEMBRANE PROTEIN YRBE4A	Both	>MTC:Rv3501c [A8] CONSERVED HYPOTHETICAL INTEGRAL MEMBRANE PROTEIN YRBE4A yrbE4A	1	5	6	5	6	5	6	27.2	27.2	27.2	34.494	331	1.2124e-24	37744000	0.219336	0.000167304
Rv3509c	17	17	17	FALSE	ilvX	PROBABLE ACETOHYDROXYACID SYNTHASE ILVX (ACETOLACTATE SYNTHASE)	Both	>MTC:Rv3509c [A7] PROBABLE ACETOHYDROXYACID SYNTHASE ILVX (ACETOLACTATE SYNTHASE) ilvX	1	17	22	17	22	17	22	41.3	41.3	41.3	57.733	571	2.2501e-272	943040000	5.48014	0.00418012
Rv3510c	3	3	3	FALSE	_	CONSERVED HYPOTHETICAL PROTEIN	Both	>MTC:Rv3510c [A8] CONSERVED HYPOTHETICAL PROTEIN -	1	3	3	3	3	3	3	16.3	16.3	16.3	40.426	361	3.3988e-08	19122000	0.111121	8.47602e-05
Rv3516	1	1	1	FALSE	echA19	POSSIBLE ENOYL-COA HYDRATASE ECHA19 (ENOYL HYDRASE) (UNSATURATED ACYL-COA HYDRATASE) (CROTONASE)	Both	>MTC:Rv3516 [A8] POSSIBLE ENOYL-CoA HYDRATASE ECHA19 (ENOYL HYDRASE) (UNSATURATED ACYL-CoA HYDRATASE) (CROTONASE) echA19	1	1	1	1	1	1	1	4	4	4	39.661	375	0.0021874	1270800	0.0073848	5.63295e-06
Rv3519	6	6	6	FALSE	_	HYPOTHETICAL PROTEIN	Both	>MTC:Rv3519 [A7] HYPOTHETICAL PROTEIN -	1	6	6	6	6	6	6	33.7	33.7	33.7	32.49	300	4.1801e-47	45778000	0.266022	0.000202916
Rv3520c	4	4	4	FALSE	_	POSSIBLE COENZYME F420-DEPENDENT OXIDOREDUCTASE	Both	>MTC:Rv3520c [A8] POSSIBLE COENZYME F420-DEPENDENT OXIDOREDUCTASE -	1	4	4	4	4	4	4	12.6	12.6	12.6	41.798	388	6.3211e-29	69881000	0.406088	0.000309755
Rv3525c	1	1	1	FALSE	_	POSSIBLE SIDEROPHORE-BINDING PROTEIN	Both	>MTC:Rv3525c [A8] POSSIBLE SIDEROPHORE-BINDING PROTEIN -	1	1	1	1	1	1	1	12	12	12	20.446	200	0.081252	0	0	0
Rv3528c	1	1	1	FALSE	_	HYPOTHETICAL PROTEIN	Both	>MTC:Rv3528c [A8] HYPOTHETICAL PROTEIN -	1	1	1	1	1	1	1	4.3	4.3	4.3	29.327	254	0.00016763	2669300	0.0155117	1.18319e-05
Rv3534c	1	1	1	FALSE	hsaF	PROBABLE 4-HYDROXY-2-OXOVALERATE ALDOLASE (HOA)	Both	>MTC:Rv3534c [A8] PROBABLE 4-HYDROXY-2-OXOVALERATE ALDOLASE (HOA) -	1	1	1	1	1	1	1	4.3	4.3	4.3	46.633	440	8.9864e-10	1007200	0.00585298	4.46452e-06
Rv3535c	1	1	1	FALSE	hsaG	PROBABLE ACETALDEHYDE DEHYDROGENASE (ACETALDEHYDE DEHYDROGENASE [ACETYLATING])	H37Ra	>MTC:Rv3535c [A8] PROBABLE ACETALDEHYDE DEHYDROGENASE (ACETALDEHYDE DEHYDROGENASE [ACETYLATING]) -	1	1	1	1	1	1	1	4.9	4.9	4.9	42.898	405	3.0295e-13	775450	3.42508e-06	2.26527e-09
Rv3541c	3	3	3	FALSE	_	CONSERVED HYPOTHETICAL PROTEIN	Both	>MTC:Rv3541c [A8] CONSERVED HYPOTHETICAL PROTEIN -	1	3	3	3	3	3	3	50.3	50.3	50.3	19.868	187	5.1806e-42	1724700	0.0100225	7.64491e-06
Rv3546	4	4	4	FALSE	fadA5	PROBABLE ACETYL-COA ACETYLTRANSFERASE FADA5 (ACETOACETYL-COA THIOLASE)	Both	>MTC:Rv3546 [A8] PROBABLE ACETYL-CoA ACETYLTRANSFERASE FADA5 (ACETOACETYL-CoA THIOLASE) fadA5	1	4	4	4	4	4	4	17.8	17.8	17.8	44.848	427	4.116e-18	42352000	0.246113	0.00018773
Rv3547	9	9	9	FALSE	_	CONSERVED HYPOTHETICAL PROTEIN	Both	>MTC:Rv3547 [A8] CONSERVED HYPOTHETICAL PROTEIN -	1	9	11	9	11	9	11	40	40	40	20.977	185	3.5792e-45	481040000	2.79539	0.00213226
Rv3548c	1	1	1	FALSE	_	PROBABLE SHORT-CHAIN TYPE DEHYDROGENASE/REDUCTASE	H37Ra	>MTC:Rv3548c [A8] PROBABLE SHORT-CHAIN TYPE DEHYDROGENASE/REDUCTASE -	1	1	1	1	1	1	1	1.9	1.9	1.9	53.505	514	0.12926	1803500	7.96587e-06	5.26843e-09
Rv3551	1	1	1	FALSE	_	POSSIBLE COA-TRANSFERASE (ALPHA SUBUNIT)	Both	>MTC:Rv3551 [A8] POSSIBLE COA-TRANSFERASE (ALPHA SUBUNIT) -	1	1	1	1	1	1	1	1.2	1.2	1.2	64.228	585	0.004296	3471000	0.0201705	1.53856e-05
Rv3552	1	1	1	FALSE	_	POSSIBLE COA-TRANSFERASE (BETA SUBUNIT)	Both	>MTC:Rv3552 [A8] POSSIBLE COA-TRANSFERASE (BETA SUBUNIT) -	1	1	1	1	1	1	1	6.2	6.2	6.2	43.856	404	4.3332e-06	2379800	0.0138294	1.05487e-05
Rv3556c	7	7	7	FALSE	fadA6	PROBABLE ACETYL-COA ACETYLTRANSFERASE FADA6 (ACETOACETYL-COA THIOLASE)	Both	>MTC:Rv3556c [A8] PROBABLE ACETYL-CoA ACETYLTRANSFERASE FADA6 (ACETOACETYL-CoA THIOLASE) fadA6	1	7	10	7	10	7	10	25.2	25.2	25.2	47.603	453	3.6666e-105	84343000	0.490129	0.000373859
Rv3559c	1	1	1	FALSE	_	PROBABLE OXIDOREDUCTASE	H37Ra	>MTC:Rv3559c [A8] PROBABLE OXIDOREDUCTASE -	1	1	1	1	1	1	1	2.9	2.9	2.9	39.646	380	6.3933e-09	1025800	4.53085e-06	2.99659e-09
Rv3562	1	1	1	FALSE	fadE31	PROBABLE ACYL-COA DEHYDROGENASE FADE31	H37Ra	>MTC:Rv3562 [A8] PROBABLE ACYL-CoA DEHYDROGENASE FADE31 fadE31	1	1	1	1	1	1	1	8.9	8.9	8.9	47.822	438	0.0044994	5153000	2.27603e-05	1.50531e-08
Rv3565	4	4	4	FALSE	aspB	POSSIBLE ASPARTATE AMINOTRANSFERASE ASPB (TRANSAMINASE A) (ASPAT) (GLUTAMIC--OXALOACETIC TRANSAMINASE) (GLUTAMIC--ASPARTIC TRANSAMINASE)	Both	>MTC:Rv3565 [A7] POSSIBLE ASPARTATE AMINOTRANSFERASE ASPB (TRANSAMINASE A) (ASPAT) (GLUTAMIC--OXALOACETIC TRANSAMINASE) (GLUTAMIC--ASPARTIC TRANSAMINASE) aspB	1	4	4	4	4	4	4	13.9	13.9	13.9	43.187	410	3.2775e-34	11761000	0.0683448	5.21318e-05
Rv3566c	3	3	3	FALSE	nat	ARYLAMINE N-ACETYLTRANSFERASE NAT (ARYLAMINE ACETYLASE)	Both	>MTC:Rv3566c [A8] ARYLAMINE N-ACETYLTRANSFERASE NAT (ARYLAMINE ACETYLASE) nat	1	3	3	3	3	3	3	9.3	9.3	9.3	63.335	579	2.2767e-26	11110000	0.0645618	4.92462e-05
Rv3568c	6	6	6	FALSE	hsaC	3,4-DHSA DIOXYGENASE	Both	>MTC:Rv3568c [A8] PROBABLE BIPHENYL-2,3-DIOL 1,2-DIOXYGENASE BPHC (23OHBP OXYGENASE) (2,3-DIHYDROXYBIPHENYL DIOXYGENASE) (2,3-DIHYDROXYBIPHENYL 1,2-DIOXYGENASE) (DHBD) bphC	1	6	6	6	6	6	6	20.1	20.1	20.1	39.87	359	3.2592e-16	28583000	0.1661	0.000126697
Rv3569c	5	5	5	FALSE	hsaD	4,9-DHSA HYDROLASE	Both	>MTC:Rv3569c [A8] 2-HYDROXY-6-OXO-6-PHENYLHEXA-2,4-DIENOATE HYDROLASE BPHD bphD	1	5	5	5	5	5	5	21.3	21.3	21.3	42.622	390	4.4589e-24	43386000	0.252122	0.000192313
Rv3570c	1	1	1	FALSE	hsaA	POSSIBLE OXIDOREDUCTASE	Both	>MTC:Rv3570c [A8] POSSIBLE OXIDOREDUCTASE -	1	1	1	1	1	1	1	3.2	3.2	3.2	58.235	537	5.5371e-12	3404600	0.0197846	1.50912e-05
Rv3572	1	1	1	FALSE	_	HYPOTHETICAL PROTEIN	Both	>MTC:Rv3572 [A8] HYPOTHETICAL PROTEIN -	1	1	1	1	1	1	1	7.9	7.9	7.9	20.329	191	7.1511e-08	16516000	0.0959768	7.32088e-05
Rv3574	2	2	2	FALSE	_	TRANSCRIPTIONAL REGULATORY PROTEIN (PROBABLY TETR-FAMILY)	H37Ra	>MTC:Rv3574 [A8] TRANSCRIPTIONAL REGULATORY PROTEIN (PROBABLY TETR-FAMILY) -	1	2	2	2	2	2	2	3	3	3	64.678	623	0.00016828	12226000	5.4001e-05	3.57149e-08
Rv3575c	2	2	2	FALSE	_	TRANSCRIPTIONAL REGULATORY PROTEIN (PROBABLY LACI-FAMILY)	Both	>MTC:Rv3575c [A8] TRANSCRIPTIONAL REGULATORY PROTEIN (PROBABLY LACI-FAMILY) -	1	2	2	2	2	2	2	5.7	5.7	5.7	48.06	458	2.0534e-23	2064100	0.0119948	9.14933e-06
Rv3576	3	3	3	FALSE	lppH	POSSIBLE CONSERVED LIPOPROTEIN LPPH	Both	>MTC:Rv3576 [A8] POSSIBLE CONSERVED LIPOPROTEIN LPPH lppH	1	3	4	3	4	3	4	8.8	8.8	8.8	34.931	341	1.7591e-23	84072000	0.488554	0.000372658
Rv3581c	3	3	3	FALSE	ispF	PROBABLE 2C-METHYL-D-ERYTHRITOL 2	Both	>MTC:Rv3581c [A8] PROBABLE 2C-METHYL-D-ERYTHRITOL 2,4-CYCLODIPHOSPHATE SYNTHASE ISPF (MECPS) ispF	1	3	3	3	3	3	3	19.3	19.3	19.3	24.62	238	2.5861e-76	9009200	0.0523537	3.99342e-05
Rv3582c	3	3	3	FALSE	ispD	4-DIPHOSPHOCYTIDYL-2C-METHYL-D-ERYTHRITOL SYNTHASE ISPD (MEP CYTIDYLYLTRANSFERASE) (MCT)	Both	>MTC:Rv3582c [A8] PROBABLE 4-DIPHOSPHOCYTIDYL-2C-METHYL-D-ERYTHRITOL SYNTHASE ISPD (MEP CYTIDYLYLTRANSFERASE) (MCT) ispD	1	3	3	3	3	3	3	13.9	13.9	13.9	31.808	310	1.4583e-34	28013000	0.162787	0.00012417
Rv3583c	3	3	3	FALSE	_	POSSIBLE TRANSCRIPTION FACTOR	Both	>MTC:Rv3583c [A8] POSSIBLE TRANSCRIPTION FACTOR -	1	3	3	3	3	3	3	8.8	8.8	8.8	41.375	388	4.4907e-09	28476000	0.165478	0.000126223
Rv3584	4	4	4	FALSE	lpqE	POSSIBLE CONSERVED LIPOPROTEIN LPQE	Both	>MTC:Rv3584 [A8] POSSIBLE CONSERVED LIPOPROTEIN LPQE lpqE	1	4	4	4	4	4	4	23.6	23.6	23.6	27.373	258	9.3631e-47	414360000	2.4079	0.00183669
Rv3587c	2	2	2	FALSE	_	PROBABLE CONSERVED MEMBRANE PROTEIN	Both	>MTC:Rv3587c [A8] PROBABLE CONSERVED MEMBRANE PROTEIN -	1	2	2	2	2	2	2	8.1	8.1	8.1	40.226	381	2.6707e-39	16766000	0.0974296	7.4317e-05
Rv3591c	1	1	1	FALSE	_	POSSIBLE HYDROLASE	Both	>MTC:Rv3591c [A8] POSSIBLE HYDROLASE -	1	1	1	1	1	1	1	3	3	3	36.568	331	0.0026432	949220	0.00551605	4.20751e-06
Rv3596c	5	5	5	FALSE	clpC1	PROBABLE ATP-DEPENDENT PROTEASE ATP-BINDING SUBUNIT CLPC1	Both	>MTC:Rv3596c [A8] PROBABLE ATP-DEPENDENT PROTEASE ATP-BINDING SUBUNIT CLPC1 clpC1	1	5	5	5	5	5	5	7.3	7.3	7.3	97.004	879	1.3687e-42	9310400	0.054104	4.12693e-05
Rv3597c	4	4	4	FALSE	lsr2	PROBABLE IRON-REGULATED LSR2 PROTEIN PRECURSOR	Both	>MTC:Rv3597c [A8] PROBABLE IRON-REGULATED LSR2 PROTEIN PRECURSOR lsr2	1	4	4	4	4	4	4	27.3	27.3	27.3	13.869	128	3.7617e-26	148980000	0.865744	0.000660369
Rv3598c	4	4	4	FALSE	lysS	LYSYL-TRNA SYNTHETASE 1 LYSS (LYSINE--TRNA LIGASE 1) (LYSRS 1) (LYSINE TRANSLASE)	Both	>MTC:Rv3598c [A8] LYSYL-TRNA SYNTHETASE 1 LYSS (LYSINE--TRNA LIGASE 1) (LYSRS 1) (LYSINE TRANSLASE) lysS	1	4	4	4	4	4	4	8.8	8.8	8.8	60.227	547	4.054e-64	22166000	0.12881	9.8253e-05
Rv3600c	5	5	5	FALSE	_	CONSERVED HYPOTHETICAL PROTEIN	Both	>MTC:Rv3600c [A8] CONSERVED HYPOTHETICAL PROTEIN -	1	5	5	5	5	5	5	14.4	14.4	14.4	60.055	548	1.2383e-60	103770000	0.603022	0.000459971
Rv3607c	1	1	1	FALSE	folB	PROBABLE DIHYDRONEOPTERIN ALDOLASE FOLB (DHNA)	Both	>MTC:Rv3607c [A8] PROBABLE DIHYDRONEOPTERIN ALDOLASE FOLB (DHNA) folB	1	1	1	1	1	1	1	6.6	6.6	6.6	16.577	152	0.0026432	56743000	0.329742	0.000251519
Rv3609c	1	1	1	FALSE	folE	GTP CYCLOHYDROLASE I FOLE (GTP-CH-I)	Both	>MTC:Rv3609c [A8] GTP CYCLOHYDROLASE I FOLE (GTP-CH-I) folE	1	1	1	1	1	1	1	3.9	3.9	3.9	25.455	232	0.00020651	5433000	0.0315719	2.40823e-05
Rv3614c	1	1	1	FALSE	_	CONSERVED HYPOTHETICAL PROTEIN	Both	>MTC:Rv3614c [A8] CONSERVED HYPOTHETICAL PROTEIN -	1	1	1	1	1	1	1	9.4	9.4	9.4	28.985	267	0.1477	283000	0.00164455	1.25443e-06
Rv3615c	1	1	1	FALSE	_	CONSERVED HYPOTHETICAL PROTEIN	Both	>MTC:Rv3615c [A8] CONSERVED HYPOTHETICAL PROTEIN -	1	1	1	1	1	1	1	11.3	11.3	11.3	27.235	266	0.00095671	9138800	0.0531069	4.05087e-05
Rv3616c	5	5	5	FALSE	_	CONSERVED HYPOTHETICAL ALANINE AND GLYCINE RICH PROTEIN	Both	>MTC:Rv3616c [A8] CONSERVED HYPOTHETICAL ALANINE AND GLYCINE RICH PROTEIN -	1	5	5	5	5	5	5	15.3	15.3	15.3	42.687	419	3.2667e-50	288980000	1.6793	0.00128093
Rv3618	3	3	3	FALSE	_	POSSIBLE MONOOXYGENASE	Both	>MTC:Rv3618 [A5] POSSIBLE MONOOXYGENASE -	1	3	3	3	3	3	3	8.8	8.8	8.8	44.582	410	3.5516e-51	7165600	0.0416403	3.17622e-05
Rv3623	7	7	7	FALSE	lpqG	PROBABLE CONSERVED LIPOPROTEIN LPQG	Both	>MTC:Rv3623 [A8] PROBABLE CONSERVED LIPOPROTEIN LPQG lpqG	1	7	8	7	8	7	8	34.1	34.1	34.1	43.86	425	8.3226e-167	341620000	1.9852	0.00151427
Rv3624c	1	1	1	FALSE	hpt	HYPOXANTHINE-GUANINE PHOSPHORIBOSYLTRANSFERASE HPT (HGPRT) (HGPRTASE) (HYPOXANTHINE PHOSPHORIBOSYLTRANSFERASE) (IMP PYROPHOSPHORYLASE) (IMP DIPHOSPHORYLASE) (TRANSPHOSPHORIBOSYLTRANSFERASE) (GUANINE PHOSPHORIBOSYLTRANSFERASE)	H37Ra	>MTC:Rv3624c [A8] HYPOXANTHINE-GUANINE PHOSPHORIBOSYLTRANSFERASE HPT (HGPRT) (HGPRTase) (HYPOXANTHINE PHOSPHORIBOSYLTRANSFERASE) (IMP PYROPHOSPHORYLASE) (IMP DIPHOSPHORYLASE) (TRANSPHOSPHORIBOSYLTRANSFERASE) (GUANINE PHOSPHORIBOSYLTRANSFERASE) hpt	1	1	1	1	1	1	1	3.4	3.4	3.4	53.051	498	2.6415e-09	333590	1.47343e-06	9.74492e-10
Rv3627c	4	4	4	FALSE	_	CONSERVED HYPOTHETICAL PROTEIN	Both	>MTC:Rv3627c [A8] CONSERVED HYPOTHETICAL PROTEIN -	1	4	4	4	4	4	4	9.8	9.8	9.8	63.597	633	1.0187e-46	8041800	0.046732	3.56461e-05
Rv3628	1	1	1	FALSE	ppa	NORGANIC PYROPHOSPHATASE PPA (PYROPHOSPHATE PHOSPHO-HYDROLASE) (PPASE) (INORGANIC DIPHOSPHATASE) (DIPHOSPHATE PHOSPHO-HYDROLASE)	Both	>MTC:Rv3628 [A8] INORGANIC PYROPHOSPHATASE PPA (PYROPHOSPHATE PHOSPHO-HYDROLASE) (PPASE) (INORGANIC DIPHOSPHATASE) (DIPHOSPHATE PHOSPHO-HYDROLASE) ppa	1	1	1	1	1	1	1	5.1	5.1	5.1	22.009	195	0.00095671	8558900	0.049737	3.79382e-05
Rv3629c	1	1	1	FALSE	_	PROBABLE CONSERVED INTEGRAL MEMBRANE PROTEIN	H37Ra	>MTC:Rv3629c [A8] PROBABLE CONSERVED INTEGRAL MEMBRANE PROTEIN -	1	1	1	1	1	1	1	1.6	1.6	1.6	55.024	515	0.052116	4306600	1.90218e-05	1.25806e-08
Rv3632	1	1	1	FALSE	_	POSSIBLE CONSERVED MEMBRANE PROTEIN	Both	>MTC:Rv3632 [A8] POSSIBLE CONSERVED MEMBRANE PROTEIN -	1	1	1	1	1	1	1	4.9	4.9	4.9	32.761	285	1.2258e-09	1552200	0.00902005	6.88028e-06
Rv3633	1	1	1	FALSE	_	CONSERVED HYPOTHETICAL PROTEIN	Both	>MTC:Rv3633 [A8] CONSERVED HYPOTHETICAL PROTEIN -	1	1	1	1	1	1	1	2.9	2.9	2.9	42.401	385	0.0015506	450550	0.00261821	1.99711e-06
Rv3634c	4	4	4	FALSE	galE1	UDP-GLUCOSE 4-EPIMERASE GALE1 (GALACTOWALDENASE) (UDP-GALACTOSE 4-EPIMERASE) (URIDINE DIPHOSPHATE GALACTOSE 4-EPIMERASE) (URIDINE DIPHOSPHO-GALACTOSE 4-EPIMERASE)	Both	>MTC:Rv3634c [A8] UDP-GLUCOSE 4-EPIMERASE GALE1 (GALACTOWALDENASE) (UDP-GALACTOSE 4-EPIMERASE) (URIDINE DIPHOSPHATE GALACTOSE 4-EPIMERASE) (URIDINE DIPHOSPHO-GALACTOSE 4-EPIMERASE) galE1	1	4	4	4	4	4	4	21.7	21.7	21.7	41.129	391	5.4392e-74	29354000	0.17058	0.000130115
Rv3646c	2	2	2	FALSE	topA	DNA TOPOISOMERASE I TOPA (OMEGA-PROTEIN) (RELAXING ENZYME) (UNTWISTING ENZYME) (SWIVELASE) (TYPE I DNA TOPOISOMERASE) (NICKING-CLOSING ENZYME) (TOPO I)	Both	>MTC:Rv3646c [A8] DNA TOPOISOMERASE I TOPA (OMEGA-PROTEIN) (RELAXING ENZYME) (UNTWISTING ENZYME) (SWIVELASE) (TYPE I DNA TOPOISOMERASE) (NICKING-CLOSING ENZYME) (TOPO I) topA	1	2	2	2	2	2	2	2.4	2.4	2.4	117.53	1082	1.8286e-36	1442700	0.00838373	6.39491e-06
Rv3666c	3	3	3	FALSE	dppA	PROBABLE PERIPLASMIC DIPEPTIDE-BINDING LIPOPROTEIN DPPA	Both	>MTC:Rv3666c [A8] PROBABLE PERIPLASMIC DIPEPTIDE-BINDING LIPOPROTEIN DPPA dppA	1	3	3	3	3	3	3	7.6	7.6	7.6	63.852	595	7.4712e-32	23886000	0.138805	0.000105877
Rv3667	2	2	2	FALSE	acs	CETYL-COENZYME A SYNTHETASE ACS (ACETATE--COA LIGASE) (ACETYL-COA SYNTHETASE) (ACETYL-COA SYNTHASE) (ACYL-ACTIVATING ENZYME) (ACETATE THIOKINASE) (ACETYL-ACTIVATING ENZYME) (ACETATE--COENZYME A LIGASE) (ACETYL-COENZYME A SYNTHASE)	H37Ra	>MTC:Rv3667 [A7] ACETYL-COENZYME A SYNTHETASE ACS (ACETATE--CoA LIGASE) (ACETYL-CoA SYNTHETASE) (ACETYL-CoA SYNTHASE) (ACYL-ACTIVATING ENZYME) (ACETATE THIOKINASE) (ACETYL-ACTIVATING ENZYME) (ACETATE--COENZYME A LIGASE) (ACETYL-COENZYME A SYNTHASE) acs	1	2	2	2	2	2	2	3.3	3.3	3.3	89.306	817	0.0013497	427850	1.88977e-06	1.24985e-09
Rv3668c	2	2	2	FALSE	_	POSSIBLE PROTEASE	H37Ra	>MTC:Rv3668c [A8] POSSIBLE PROTEASE -	1	2	2	2	2	2	2	13.8	13.8	13.8	25.496	254	6.5465e-05	19585000	8.65049e-05	5.72122e-08
Rv3669	2	2	2	FALSE	_	PROBABLE CONSERVED TRANSMEMBRANE PROTEIN	Both	>MTC:Rv3669 [A7] PROBABLE CONSERVED TRANSMEMBRANE PROTEIN -	1	2	3	2	3	2	3	12	12	12	20.747	191	1.3583e-10	96388000	0.560124	0.00042725
Rv3671c	8	8	8	FALSE	_	POSSIBLE MEMBRANE-ASSOCIATED SERINE PROTEASE	Both	>MTC:Rv3671c [A8] POSSIBLE MEMBRANE-ASSOCIATED SERINE PROTEASE -	1	8	9	8	9	8	9	23.3	23.3	23.3	56.969	562	3.7046e-98	480040000	2.78958	0.00212783
Rv3673c	2	2	2	FALSE	_	POSSIBLE MEMBRANE-ANCHORED THIOREDOXIN-LIKE PROTEIN (THIOL-DISULFIDE INTERCHANGE RELATED PROTEIN)	Both	>MTC:Rv3673c [A8] POSSIBLE MEMBRANE-ANCHORED THIOREDOXIN-LIKE PROTEIN (THIOL-DISULFIDE INTERCHANGE RELATED PROTEIN) -	1	2	2	2	2	2	2	9.2	9.2	9.2	30.1	293	1.1952e-10	17565000	0.102073	7.78586e-05
Rv3674c	1	1	1	FALSE	nth	PROBABLE ENDONUCLEASE III NTH (DNA-(APURINIC OR APYRIMIDINIC SITE)LYASE) (AP LYASE) (AP ENDONUCLEASE CLASS I) (ENDODEOXYRIBONUCLEASE (APURINIC OR APYRIMIDINIC)) (DEOXYRIBONUCLEASE (APURINIC OR APYRIMIDINIC))	H37Ra	>MTC:Rv3674c [A8] PROBABLE ENDONUCLEASE III NTH (DNA-(APURINIC OR APYRIMIDINIC SITE)LYASE) (AP LYASE) (AP ENDONUCLEASE CLASS I) (ENDODEOXYRIBONUCLEASE (APURINIC OR APYRIMIDINIC)) (DEOXYRIBONUCLEASE (APURINIC OR APYRIMIDINIC)) nth	1	1	1	1	1	1	1	3.7	3.7	3.7	32.415	300	0.057838	1036300	4.57723e-06	3.02727e-09
Rv3675	2	2	2	FALSE	_	POSSIBLE MEMBRANE PROTEIN	Both	>MTC:Rv3675 [A8] POSSIBLE MEMBRANE PROTEIN -	1	2	2	2	2	2	2	16.9	16.9	16.9	20.489	189	2.3314e-20	1345700	0.00782005	5.96495e-06
Rv3676	4	4	4	FALSE	_	PROBABLE TRANSCRIPTIONAL REGULATORY PROTEIN (PROBABLY CRP/FNR-FAMILY)	Both	>MTC:Rv3676 [A8] PROBABLE TRANSCRIPTIONAL REGULATORY PROTEIN (PROBABLY CRP/FNR-FAMILY) -	1	4	5	4	5	4	5	21.4	21.4	21.4	42.222	398	4.0833e-58	133600000	0.776368	0.000592196
Rv3678c	4	4	4	FALSE	_	CONSERVED HYPOTHETICAL PROTEIN	Both	>MTC:Rv3678c [A8] CONSERVED HYPOTHETICAL PROTEIN -	1	4	4	4	4	4	4	46.2	46.2	46.2	15.731	156	5.0959e-129	248590000	1.44459	0.0011019
Rv3679	1	1	1	FALSE	_	PROBABLE ANION TRANSPORTER ATPASE	H37Ra	>MTC:Rv3679 [A8] PROBABLE ANION TRANSPORTER ATPASE -	1	1	1	1	1	1	1	4.7	4.7	4.7	40.256	387	0.0019278	163550	7.22383e-07	4.77767e-10
Rv3683	6	6	6	FALSE	_	CONSERVED HYPOTHETICAL PROTEIN	Both	>MTC:Rv3683 [A8] CONSERVED HYPOTHETICAL PROTEIN -	1	6	7	6	7	6	7	36.1	36.1	36.1	40.525	385	6.253e-53	153810000	0.893812	0.000681778
Rv3684	9	9	9	FALSE	_	PROBABLE LYASE	Both	>MTC:Rv3684 [A8] PROBABLE LYASE -	1	9	11	9	11	9	11	21.2	21.2	21.2	51.895	485	2.3937e-89	393770000	2.28825	0.00174543
Rv3688c	1	1	1	FALSE	_	CONSERVED HYPOTHETICAL PROTEIN	Both	>MTC:Rv3688c [A8] CONSERVED HYPOTHETICAL PROTEIN -	1	1	2	1	2	1	2	5.8	5.8	5.8	25.476	240	2.4955e-20	7529800	0.0437567	3.33766e-05
Rv3689	2	2	2	FALSE	_	PROBABLE CONSERVED TRANSMEMBRANE PROTEIN	Both	>MTC:Rv3689 [A8] PROBABLE CONSERVED TRANSMEMBRANE PROTEIN -	1	2	2	2	2	2	2	5.3	5.3	5.3	46.726	454	6.5048e-17	5606300	0.032579	2.48505e-05
Rv3690	3	3	3	FALSE	_	PROBABLE CONSERVED MEMBRANE PROTEIN	Both	>MTC:Rv3690 [A8] PROBABLE CONSERVED MEMBRANE PROTEIN -	1	3	3	3	3	3	3	13.4	13.4	13.4	42.716	388	3.7402e-60	11526000	0.0669792	5.10902e-05
Rv3691	2	2	2	FALSE	_	CONSERVED HYPOTHETICAL PROTEIN	Both	>MTC:Rv3691 [A8] CONSERVED HYPOTHETICAL PROTEIN -	1	2	2	2	2	2	2	5.6	5.6	5.6	63.939	629	3.04e-22	3739700	0.0217319	1.65766e-05
Rv3692	9	8	8	FALSE	moxR2	PROBABLE METHANOL DEHYDROGENASE TRANSCRIPTIONAL REGULATORY PROTEIN MOXR2	Both	>MTC:Rv3692 [A8] PROBABLE METHANOL DEHYDROGENASE TRANSCRIPTIONAL REGULATORY PROTEIN MOXR2 moxR2	1	9	9	8	8	8	8	27.7	24.2	24.2	39.886	376	1.3457e-102	320020000	1.85968	0.00141852
Rv3693	1	1	1	FALSE	_	POSSIBLE CONSERVED MEMBRANE PROTEIN	Both	>MTC:Rv3693 [A8] POSSIBLE CONSERVED MEMBRANE PROTEIN -	1	1	1	1	1	1	1	1.4	1.4	1.4	83.291	782	0.011974	933160	0.00542272	4.13633e-06
Rv3694c	2	2	2	FALSE	_	POSSIBLE CONSERVED TRANSMEMBRANE PROTEIN	Both	>MTC:Rv3694c [A8] POSSIBLE CONSERVED TRANSMEMBRANE PROTEIN -	1	2	2	2	2	2	2	4.3	4.3	4.3	56.134	530	3.1042e-06	532010	0.00309158	2.35819e-06
Rv3695	2	2	2	FALSE	_	POSSIBLE CONSERVED MEMBRANE PROTEIN	Both	>MTC:Rv3695 [A8] POSSIBLE CONSERVED MEMBRANE PROTEIN -	1	2	2	2	2	2	2	5.4	5.4	5.4	61.337	577	0.00041995	32533000	0.189054	0.000144206
Rv3696c	6	6	6	FALSE	glpK	PROBABLE GLYCEROL KINASE GLPK (ATP:GLYCEROL 3-PHOSPHOTRANSFERASE)(GLYCEROKINASE) (GK)	Both	>MTC:Rv3696c [A7] PROBABLE GLYCEROL KINASE GLPK (ATP:GLYCEROL 3-PHOSPHOTRANSFERASE)(GLYCEROKINASE) (GK) glpK;>MTC:Mb3722c [A1] PROBABLE GLYCEROL KINASE GLPKA [FIRST PART] (ATP:GLYCEROL 3-PHOSPHOTRANSFERASE)(GLYCEROKINASE) (GK) glpKa	2	6	6	6	6	6	6	11	11	11	77.59	734	2.6565e-54	38748000	0.22517	0.000171754
Rv3699	5	5	5	FALSE	_	CONSERVED HYPOTHETICAL PROTEIN	Both	>MTC:Rv3699 [A8] CONSERVED HYPOTHETICAL PROTEIN -	1	5	5	5	5	5	5	39.9	39.9	39.9	55.879	526	3.4041e-38	102070000	0.593143	0.000452436
Rv3700c	3	3	3	FALSE	_	CONSERVED HYPOTHETICAL PROTEIN	H37Ra	>MTC:Rv3700c [A8] CONSERVED HYPOTHETICAL PROTEIN -	1	3	3	3	3	3	3	6.2	6.2	6.2	43.337	417	8.3325e-07	4443400	1.9626e-05	1.29802e-08
Rv3708c	1	1	1	FALSE	asd	ASPARTATE-SEMIALDEHYDE DEHYDROGENASE ASD (ASA DEHYDROGENASE) (ASADH) (ASPARTIC SEMIALDEHYDE DEHYDROGENASE) (L-ASPARTATE-BETA-SEMIALDEHYDE DEHYDROGENASE)	Both	>MTC:Rv3708c [A8] ASPARTATE-SEMIALDEHYDE DEHYDROGENASE ASD (ASA DEHYDROGENASE) (ASADH) (ASPARTIC SEMIALDEHYDE DEHYDROGENASE) (L-ASPARTATE-BETA-SEMIALDEHYDE DEHYDROGENASE) asd	1	1	1	1	1	1	1	4.5	4.5	4.5	41.267	396	0.00011487	151210	0.000878703	6.70254e-07
Rv3709c	1	1	1	FALSE	ask	ASPARTOKINASE ASK (ASPARTATE KINASE) [CONTAINS: ASPARTOKINASE ALPHA SUBUNIT (ASK-ALPHA); AND ASPARTOKINASE BETA SUBUNIT (ASK-BETA)]	Both	>MTC:Rv3709c [A8] ASPARTOKINASE ASK (ASPARTATE KINASE) [CONTAINS: ASPARTOKINASE ALPHA SUBUNIT (ASK-ALPHA); AND ASPARTOKINASE BETA SUBUNIT (ASK-BETA)] ask	1	1	1	1	1	1	1	2.6	2.6	2.6	60.166	571	2.7605e-10	9012200	0.0523712	3.99475e-05
Rv3710	2;1;1	2;1;1	2;1;1	FALSE	leuA	2-ISOPROPYLMALATE SYNTHASE LEUA (ALPHA-ISOPROPYLMALATE SYNTHASE) (ALPHA-IPM SYNTHETASE)	Both	>MTC:Rv3710 [A5] 2-ISOPROPYLMALATE SYNTHASE LEUA (ALPHA-ISOPROPYLMALATE SYNTHASE) (ALPHA-IPM SYNTHETASE) leuA;>MTC:JTY_3772 [A2] 2-isopropylmalate synthase leuA;>MTC:Mb3737 [A1] 2-ISOPROPYLMALATE SYNTHASE LEUA (ALPHA-ISOPROPYLMALATE SYNTHASE) (ALPHA-IPM SY	3	2	2	2	2	2	2	3.6	3.6	3.6	78.442	725	3.1644e-13	339270	0.00197155	1.50385e-06
Rv3713	3	3	3	FALSE	cobQ2	POSSIBLE COBYRIC ACID SYNTHASE COBQ2	Both	>MTC:Rv3713 [A8] POSSIBLE COBYRIC ACID SYNTHASE COBQ2 cobQ2	1	3	3	3	3	3	3	11.2	11.2	11.2	41.474	401	4.1121e-38	34726000	0.201798	0.000153927
Rv3716c	3	3	3	FALSE	_	CONSERVED HYPOTHETICAL PROTEIN	Both	>MTC:Rv3716c [A8] CONSERVED HYPOTHETICAL PROTEIN -	1	3	3	3	3	3	3	49.3	49.3	49.3	30.073	298	1.6291e-28	92072000	0.535043	0.000408118
Rv3717	3	3	3	FALSE	_	CONSERVED HYPOTHETICAL PROTEIN	H37Ra	>MTC:Rv3717 [A8] CONSERVED HYPOTHETICAL PROTEIN -	1	3	3	3	3	3	3	11.1	11.1	11.1	26.979	261	7.3254e-11	5068800	2.23884e-05	1.48071e-08
Rv3718c	4	4	4	FALSE	_	CONSERVED HYPOTHETICAL PROTEIN	Both	>MTC:Rv3718c [A8] CONSERVED HYPOTHETICAL PROTEIN -	1	4	4	4	4	4	4	17.9	17.9	17.9	24.516	235	9.7074e-28	126040000	0.732436	0.000558685
Rv3719	3	3	3	FALSE	_	CONSERVED HYPOTHETICAL PROTEIN	Both	>MTC:Rv3719 [A8] CONSERVED HYPOTHETICAL PROTEIN -	1	3	3	3	3	3	3	5.5	5.5	5.5	66.884	601	2.0023e-07	14850000	0.0862954	6.58241e-05
Rv3722c	10	10	10	FALSE	_	CONSERVED HYPOTHETICAL PROTEIN	Both	>MTC:Rv3722c [A8] CONSERVED HYPOTHETICAL PROTEIN -	1	10	10	10	10	10	10	31.8	31.8	31.8	59.021	544	1.0693e-69	254460000	1.4787	0.00112792
Rv3723	1	1	1	FALSE	_	PROBABLE CONSERVED TRANSMEMBRANE PROTEIN	Both	>MTC:Rv3723 [A8] PROBABLE CONSERVED TRANSMEMBRANE PROTEIN -	1	1	2	1	2	1	2	3.8	3.8	3.8	39.346	368	3.3691e-14	3405100	0.0197875	1.50935e-05
Rv3726	7	7	7	FALSE	_	POSSIBLE DEHYDROGENASE	Both	>MTC:Rv3726 [A8] POSSIBLE DEHYDROGENASE -	1	7	7	7	7	7	7	9.8	9.8	9.8	79.133	744	3.6477e-22	84370000	0.490286	0.000373979
Rv3730c	2	2	2	FALSE	_	CONSERVED HYPOTHETICAL PROTEIN	Both	>MTC:Rv3730c [A8] CONSERVED HYPOTHETICAL PROTEIN -	1	2	3	2	3	2	3	5.4	5.4	5.4	48.584	445	4.7197e-07	5341600	0.0310408	2.36772e-05
Rv3732	2	2	2	FALSE	_	CONSERVED HYPOTHETICAL PROTEIN	Both	>MTC:Rv3732 [A8] CONSERVED HYPOTHETICAL PROTEIN -	1	2	2	2	2	2	2	4.6	4.6	4.6	63.633	610	2.8563e-19	5092000	0.0295903	2.25708e-05
Rv3734c	6	6	6	FALSE	_	CONSERVED HYPOTHETICAL PROTEIN	Both	>MTC:Rv3734c [A8] CONSERVED HYPOTHETICAL PROTEIN -	1	6	9	6	9	6	9	13.6	13.6	13.6	65.346	602	1.9742e-53	110630000	0.642886	0.000490379
Rv3747	3	3	3	FALSE	_	CONSERVED HYPOTHETICAL PROTEIN	Both	>MTC:Rv3747 [A7] CONSERVED HYPOTHETICAL PROTEIN -	1	3	4	3	4	3	4	37.4	37.4	37.4	22.821	219	1.0461e-88	127040000	0.738247	0.000563118
Rv3748	1	1	1	FALSE	_	CONSERVED HYPOTHETICAL PROTEIN	Both	>MTC:Rv3748 [A7] CONSERVED HYPOTHETICAL PROTEIN -	1	1	1	1	1	1	1	5.6	5.6	5.6	31.253	305	0.0035908	457150	0.00265656	2.02636e-06
Rv3752c	1	1	1	FALSE	_	POSSIBLE CYTIDINE/DEOXYCYTIDYLATE DEAMINASE	H37Ra	>MTC:Rv3752c [A8] POSSIBLE CYTIDINE/DEOXYCYTIDYLATE DEAMINASE -	1	1	1	1	1	1	1	4.5	4.5	4.5	20.488	200	0.0095858	639670	2.82535e-06	1.86862e-09
Rv3755c	1	1	1	FALSE	_	CONSERVED HYPOTHETICAL PROTEIN	Both	>MTC:Rv3755c [A8] CONSERVED HYPOTHETICAL PROTEIN -	1	1	1	1	1	1	1	7.4	7.4	7.4	39.961	366	0.0041928	41792000	0.242859	0.000185247
Rv3760	1	1	1	FALSE	_	POSSIBLE CONSERVED MEMBRANE PROTEIN	H37Ra	>MTC:Rv3760 [A8] POSSIBLE CONSERVED MEMBRANE PROTEIN -	1	1	1	1	1	1	1	18	18	18	22.116	222	0.0029095	33327000	0.000147202	9.73557e-08
Rv3761c	1	1	1	FALSE	fadE36	POSSIBLE ACYL-COA DEHYDROGENASE FADE36	H37Ra	>MTC:Rv3761c [A8] POSSIBLE ACYL-CoA DEHYDROGENASE FADE36 fadE36	1	1	1	1	1	1	1	3.6	3.6	3.6	42.334	389	1.2523e-05	1590300	7.02419e-06	4.64563e-09
Rv3763	3	3	3	FALSE	lpqH	19 KDA LIPOPROTEIN ANTIGEN PRECURSOR LPQH	Both	>MTC:Rv3763 [A8] 19 KDA LIPOPROTEIN ANTIGEN PRECURSOR LPQH lpqH	1	3	5	3	5	3	5	52.1	52.1	52.1	20.775	215	3.2763e-64	8716200000	50.6511	0.0386354
Rv3764c	1	1	1	FALSE	tcrY	POSSIBLE TWO COMPONENT SENSOR KINASE TCRY	Both	>MTC:Rv3764c [A8] POSSIBLE TWO COMPONENT SENSOR KINASE -	1	1	1	1	1	1	1	1.6	1.6	1.6	66.89	633	0.0026432	64028	0.000372076	2.83811e-07
Rv3765c	1	1	1	FALSE	tcrX	PROBABLE TWO COMPONENT TRANSCRIPTIONAL REGULATORY PROTEIN TCRX	H37Ra	>MTC:Rv3765c [A8] PROBABLE TWO COMPONENT TRANSCRIPTIONAL REGULATORY PROTEIN -	1	1	1	1	1	1	1	4.6	4.6	4.6	33.696	305	2.6048e-07	1169800	5.16688e-06	3.41725e-09
Rv3768	2	2	2	FALSE	_	HYPOTHETICAL PROTEIN	Both	>MTC:Rv3768 [A8] HYPOTHETICAL PROTEIN -	1	2	2	2	2	2	2	8.3	8.3	8.3	27.096	253	4.2016e-09	1995900	0.0115985	8.84703e-06
Rv3772	3	3	3	FALSE	hisC2	PROBABLE HISTIDINOL-PHOSPHATE AMINOTRANSFERASE HISC2 (IMIDAZOLE ACETOL-PHOSPHATE TRANSAMINASE) (IMIDAZOLYLACETOLPHOSPHATE AMINOTRANSFERASE)	Both	>MTC:Rv3772 [A8] PROBABLE HISTIDINOL-PHOSPHATE AMINOTRANSFERASE HISC2 (IMIDAZOLE ACETOL-PHOSPHATE TRANSAMINASE) (IMIDAZOLYLACETOLPHOSPHATE AMINOTRANSFERASE) hisC2	1	3	3	3	3	3	3	10.6	10.6	10.6	46.148	433	1.4717e-25	18059000	0.104943	8.00484e-05
Rv3773c	1	1	1	FALSE	_	CONSERVED HYPOTHETICAL PROTEIN	H37Ra	>MTC:Rv3773c [A8] CONSERVED HYPOTHETICAL PROTEIN -	1	1	1	1	1	1	1	6.1	6.1	6.1	24.534	230	0.0060764	614360	2.71356e-06	1.79468e-09
Rv3774	4	4	4	FALSE	echA21	POSSIBLE ENOYL-COA HYDRATASE ECHA21 (ENOYL HYDRASE) (UNSATURATED ACYL-COA HYDRATASE) (CROTONASE)	Both	>MTC:Rv3774 [A8] POSSIBLE ENOYL-CoA HYDRATASE ECHA21 (ENOYL HYDRASE) (UNSATURATED ACYL-CoA HYDRATASE) (CROTONASE) echA21	1	4	4	4	4	4	4	10.5	10.5	10.5	41.409	392	3.7039e-11	8746300	0.050826	3.87689e-05
Rv3775	2	2	2	FALSE	lipE	PROBABLE LIPASE LIPE	Both	>MTC:Rv3775 [A8] PROBABLE LIPASE LIPE lipE	1	2	3	2	3	2	3	4.6	4.6	4.6	59.145	539	1.6277e-16	3720700	0.0216215	1.64924e-05
Rv3777	2	2	2	FALSE	_	PROBABLE OXIDOREDUCTASE	Both	>MTC:Rv3777 [A8] PROBABLE OXIDOREDUCTASE -	1	2	3	2	3	2	3	9.2	9.2	9.2	39.97	390	2.8959e-07	4429200	0.0257387	1.96329e-05
Rv3779	2	2	2	FALSE	_	PROBABLE CONSERVED TRANSMEMBRANE PROTEIN ALANINE AND LEUCINE RICH	H37Ra	>MTC:Rv3779 [A8] PROBABLE CONSERVED TRANSMEMBRANE PROTEIN ALANINE AND LEUCINE RICH -	1	2	2	2	2	2	2	2.7	2.7	2.7	80.252	748	3.8104e-06	3144200	1.38876e-05	9.18492e-09
Rv3780	5	5	5	FALSE	_	CONSERVED HYPOTHETICAL PROTEIN	Both	>MTC:Rv3780 [A8] CONSERVED HYPOTHETICAL PROTEIN -	1	5	6	5	6	5	6	19.9	19.9	19.9	29.105	272	5.1356e-12	158420000	0.920601	0.000702213
Rv3781	5	5	5	FALSE	rfbE	PROBABLE O-ANTIGEN/LIPOPOLYSACCHARIDE TRANSPORT ATP-BINDING PROTEIN ABC TRANSPORTER RFBE	Both	>MTC:Rv3781 [A8] PROBABLE O-ANTIGEN/LIPOPOLYSACCHARIDE TRANSPORT ATP-BINDING PROTEIN ABC TRANSPORTER RFBE rfbE	1	5	5	5	5	5	5	17.1	17.1	17.1	36.061	327	3.1324e-25	42999000	0.249873	0.000190597
Rv3789	2	2	2	FALSE	_	POSSIBLE CONSERVED INTEGRAL MEMBRANE PROTEIN	Both	>MTC:Rv3789 [A8] POSSIBLE CONSERVED INTEGRAL MEMBRANE PROTEIN -	1	2	2	2	2	2	2	16.6	16.6	16.6	24.587	229	1.6069e-06	5309000	0.0308513	2.35327e-05
Rv3790	2	2	2	FALSE	_	PROBABLE OXIDOREDUCTASE	Both	>MTC:Rv3790 [A8] PROBABLE OXIDOREDUCTASE -	1	2	2	2	2	2	2	5.1	5.1	5.1	59.103	552	6.125e-12	5038400	0.0292789	2.23332e-05
Rv3791	1	1	1	FALSE	_	PROBABLE SHORT-CHAIN TYPE DEHYDROGENASE/REDUCTASE	Both	>MTC:Rv3791 [A8] PROBABLE SHORT-CHAIN TYPE DEHYDROGENASE/REDUCTASE -	1	1	1	1	1	1	1	5.2	5.2	5.2	34.868	327	5.1342e-19	705440	0.00409941	3.12693e-06
Rv3793	8	8	8	FALSE	embC	INTEGRAL MEMBRANE INDOLYLACETYLINOSITOL ARABINOSYLTRANSFERASE EMBC (ARABINOSYLINDOLYLACETYLINOSITOL SYNTHASE)	Both	>MTC:Rv3793 [A8] INTEGRAL MEMBRANE INDOLYLACETYLINOSITOL ARABINOSYLTRANSFERASE EMBC (ARABINOSYLINDOLYLACETYLINOSITOL SYNTHASE) embC	1	8	8	8	8	8	8	6.4	6.4	6.4	142.42	1332	1.4612e-31	176030000	1.02294	0.000780271
Rv3794	14	14	14	FALSE	embA	INTEGRAL MEMBRANE INDOLYLACETYLINOSITOL ARABINOSYLTRANSFERASE EMBA (ARABINOSYLINDOLYLACETYLINOSITOL SYNTHASE)	Both	>MTC:Rv3794 [A8] INTEGRAL MEMBRANE INDOLYLACETYLINOSITOL ARABINOSYLTRANSFERASE EMBA (ARABINOSYLINDOLYLACETYLINOSITOL SYNTHASE) embA	1	14	15	14	15	14	15	16.4	16.4	16.4	119.1	1125	1.2014e-111	299960000	1.74311	0.0013296
Rv3795	3	3	3	FALSE	embB	INTEGRAL MEMBRANE INDOLYLACETYLINOSITOL ARABINOSYLTRANSFERASE EMBB (ARABINOSYLINDOLYLACETYLINOSITOL SYNTHASE)	Both	>MTC:Rv3795 [A8] INTEGRAL MEMBRANE INDOLYLACETYLINOSITOL ARABINOSYLTRANSFERASE EMBB (ARABINOSYLINDOLYLACETYLINOSITOL SYNTHASE) embB	1	3	3	3	3	3	3	3	3	3	146.25	1379	1.0378e-16	3004500	0.0174596	1.33178e-05
Rv3796	3	3	3	FALSE	_	CONSERVED HYPOTHETICAL PROTEIN	Both	>MTC:Rv3796 [A8] CONSERVED HYPOTHETICAL PROTEIN -	1	3	4	3	4	3	4	7.7	7.7	7.7	47.645	457	2.3625e-18	178940000	1.03985	0.00079317
Rv3797	5	5	5	FALSE	fadE35	PROBABLE ACYL-COA DEHYDROGENASE FADE35	Both	>MTC:Rv3797 [A8] PROBABLE ACYL-CoA DEHYDROGENASE FADE35 fadE35	1	5	5	5	5	5	5	7.9	7.9	7.9	76.035	694	7.9672e-32	9484100	0.0551134	4.20392e-05
Rv3800c	4	4	4	FALSE	pks13	POLYKETIDE SYNTHASE PKS13	Both	>MTC:Rv3800c [A8] POLYKETIDE SYNTHASE PKS13 pks13	1	4	4	4	4	4	4	2.3	2.3	2.3	203.92	1906	2.7226e-12	4647700	0.0270084	2.06014e-05
Rv3801c	3	3	3	FALSE	fadD32	PROBABLE FATTY-ACID-COA LIGASE FADD32 (FATTY-ACID-COA SYNTHETASE) (FATTY-ACID-COA SYNTHASE	Both	>MTC:Rv3801c [A8] PROBABLE FATTY-ACID-CoA LIGASE FADD32 (FATTY-ACID-CoA SYNTHETASE) (FATTY-ACID-CoA SYNTHASE fadD32	1	3	3	3	3	3	3	4.2	4.2	4.2	84.727	786	3.9583e-18	6791400	0.0394658	3.01036e-05
Rv3802c	4	4	4	FALSE	_	PROBABLE CONSERVED MEMBRANE PROTEIN	Both	>MTC:Rv3802c [A8] PROBABLE CONSERVED MEMBRANE PROTEIN -	1	4	4	4	4	4	4	15.3	15.3	15.3	38.497	367	2.7153e-62	32144000	0.186793	0.000142482
Rv3804c	9	9	7	FALSE	fbpA	SECRETED ANTIGEN 85-A FBPA (MYCOLYL TRANSFERASE 85A) (FIBRONECTIN-BINDING PROTEIN A) (ANTIGEN 85 COMPLEX A)	Both	>MTC:Rv3804c [A8] SECRETED ANTIGEN 85-A FBPA (MYCOLYL TRANSFERASE 85A) (FIBRONECTIN-BINDING PROTEIN A) (ANTIGEN 85 COMPLEX A) fbpA	1	9	10	9	10	7	7	27.8	27.8	21.8	42.695	399	7.6436e-155	686010000	3.9865	0.00304081
Rv3805c	1	1	1	FALSE	_	PROBABLE CONSERVED TRANSMEMBRANE PROTEIN	Both	>MTC:Rv3805c [A8] PROBABLE CONSERVED TRANSMEMBRANE PROTEIN -	1	1	1	1	1	1	1	1.4	1.4	1.4	86.295	795	6.6946e-05	256210	0.00148887	1.13568e-06
Rv3806c	2	2	2	FALSE	_	POSSIBLE CONSERVED INTEGRAL MEMBRANE PROTEIN	Both	>MTC:Rv3806c [A8] POSSIBLE CONSERVED INTEGRAL MEMBRANE PROTEIN -	1	2	2	2	2	2	2	10.3	10.3	10.3	46.064	435	1.0068e-53	41250000	0.23971	0.000182845
Rv3807c	1	1	1	FALSE	_	POSSIBLE CONSERVED TRANSMEMBRANE PROTEIN	Both	>MTC:Rv3807c [A8] POSSIBLE CONSERVED TRANSMEMBRANE PROTEIN -	1	1	1	1	1	1	1	5.8	5.8	5.8	31.932	308	7.2911e-10	1142800	0.00664097	5.06558e-06
Rv3809c	3	3	3	FALSE	glf	UDP-GALACTOPYRANOSE MUTASE GLF (UDP-GALP MUTASE) (NAD+-FLAVIN ADENINE DINUCLEOTIDE-REQUIRING ENZYME)	Both	>MTC:Rv3809c [A8] UDP-GALACTOPYRANOSE MUTASE GLF (UDP-GALP MUTASE) (NAD+-FLAVIN ADENINE DINUCLEOTIDE-REQUIRING ENZYME) glf	1	3	3	3	3	3	3	7.9	7.9	7.9	52.844	466	1.2891e-05	9078700	0.0527576	4.02423e-05
Rv3813c	2	2	2	FALSE	_	CONSERVED HYPOTHETICAL PROTEIN	Both	>MTC:Rv3813c [A8] CONSERVED HYPOTHETICAL PROTEIN -	1	2	2	2	2	2	2	10.5	10.5	10.5	42.408	411	6.722e-37	45272000	0.263082	0.000200673
Rv3816c	2	2	2	FALSE	_	POSSIBLE ACYLTRANSFERASE	Both	>MTC:Rv3816c [A8] POSSIBLE ACYLTRANSFERASE -	1	2	2	2	2	2	2	7.6	7.6	7.6	31.436	288	2.1368e-13	29141000	0.169342	0.00012917
Rv3818	1	1	1	FALSE	_	HYPOTHETICAL PROTEIN	Both	>MTC:Rv3818 [A8] HYPOTHETICAL PROTEIN -	1	1	1	1	1	1	1	1.5	1.5	1.5	98.211	894	1.0347e-09	475220	0.00276157	2.10646e-06
Rv3819	2	2	2	FALSE	_	HYPOTHETICAL PROTEIN	Both	>MTC:Rv3819 [A8] HYPOTHETICAL PROTEIN -	1	2	3	2	3	2	3	11.8	11.8	11.8	20.057	178	1.8612e-16	32728000	0.190187	0.00014507
Rv3832c	1	1	1	FALSE	_	CONSERVED HYPOTHETICAL PROTEIN	H37Ra	>MTC:Rv3832c [A8] CONSERVED HYPOTHETICAL PROTEIN -	1	1	1	1	1	1	1	8.3	8.3	8.3	26.686	242	7.2103e-05	981790	4.33646e-06	2.86803e-09
Rv3835	2	2	2	FALSE	_	PROBABLE CONSERVED MEMBRANE PROTEIN	Both	>MTC:Rv3835 [A7] PROBABLE CONSERVED MEMBRANE PROTEIN -;>MTC:BCG_3898 [A1] Probable conserved membrane protein -	2	2	2	2	2	2	2	3.5	3.5	3.5	75.296	722	2.876e-07	6838400	0.0397389	3.03119e-05
Rv3838c	1	1	1	FALSE	pheA	POSSIBLE PREPHENATE DEHYDRATASE PHEA	Both	>MTC:Rv3838c [A8] POSSIBLE PREPHENATE DEHYDRATASE PHEA pheA	1	1	1	1	1	1	1	4.7	4.7	4.7	39.926	382	0.0010072	658460	0.0038264	2.91869e-06
Rv3841	7	7	7	FALSE	bfrB	POSSIBLE BACTERIOFERRITIN BFRB	Both	>MTC:Rv3841 [A8] POSSIBLE BACTERIOFERRITIN BFRB bfrB	1	7	9	7	9	7	9	31.9	31.9	31.9	25.421	226	2.7656e-65	771130000	4.48114	0.00341811
Rv3846	9	9	9	FALSE	sodA	SUPEROXIDE DISMUTASE [FE] SODA	Both	>MTC:Rv3846 [A8] SUPEROXIDE DISMUTASE [FE] SODA sodA	1	9	9	9	9	9	9	33.6	33.6	33.6	35.875	324	4.3932e-106	883140000	5.13205	0.00391461
Rv3849	5	5	5	FALSE	_	CONSERVED HYPOTHETICAL PROTEIN	Both	>MTC:Rv3849 [A8] CONSERVED HYPOTHETICAL PROTEIN -	1	5	7	5	7	5	7	21.9	21.9	21.9	29.816	269	2.9371e-55	261260000	1.51822	0.00115806
Rv3850	1	1	1	FALSE	_	CONSERVED HYPOTHETICAL PROTEIN	Both	>MTC:Rv3850 [A8] CONSERVED HYPOTHETICAL PROTEIN -	1	1	1	1	1	1	1	4.8	4.8	4.8	27.207	251	2.3198e-07	9407700	0.0546695	4.17006e-05
Rv3852	4	4	4	FALSE	hns	OSSIBLE HISTONE-LIKE PROTEIN HNS	Both	>MTC:Rv3852 [A8] POSSIBLE HISTONE-LIKE PROTEIN HNS hns	1	4	4	4	4	4	4	18.5	18.5	18.5	22.384	216	2.7948e-37	219660000	1.27648	0.000973665
Rv3853	3	3	3	FALSE	rraA	REGULATOR OF RNASE E ACTIVITY A RRAA	Both	>MTC:Rv3853 [A8] PROBABLE S-ADENOSYLMETHIONINE:2-DEMETHYLMENAQUINONE METHYLTRANSFERASE MENG menG	1	3	3	3	3	3	3	31.8	31.8	31.8	21.615	211	1.795e-34	188040000	1.09273	0.000833506
Rv3855	2	2	2	FALSE	ethR	TRANSCRIPTIONAL REGULATORY REPRESSOR PROTEIN (TETR-FAMILY) ETHR	H37Ra	>MTC:Rv3855 [A8] TRANSCRIPTIONAL REGULATORY REPRESSOR PROTEIN (TETR-FAMILY) ETHR ethR	1	2	2	2	2	2	2	10.4	10.4	10.4	26.923	250	3.1347e-10	1272400	5.62006e-06	3.71697e-09
Rv3856c	1	1	1	FALSE	_	CONSERVED HYPOTHETICAL PROTEIN	H37Ra	>MTC:Rv3856c [A8] CONSERVED HYPOTHETICAL PROTEIN -	1	1	1	1	1	1	1	2.4	2.4	2.4	46.557	425	0.0026432	2343900	1.03528e-05	6.84706e-09
Rv3858c	1	1	1	FALSE	gltD	PROBABLE NADH-DEPENDENT GLUTAMATE SYNTHASE (SMALL SUBUNIT) GLTD (L-GLUTAMATE SYNTHASE) (L-GLUTAMATE SYNTHETASE) (NADH-GLUTAMATE SYNTHASE) (GLUTAMATE SYNTHASE (NADH)) (GLTS BETA CHAIN) (NADPH-GOGAT)	Both	>MTC:Rv3858c [A8] PROBABLE NADH-DEPENDENT GLUTAMATE SYNTHASE (SMALL SUBUNIT) GLTD (L-GLUTAMATE SYNTHASE) (L-GLUTAMATE SYNTHETASE) (NADH-GLUTAMATE SYNTHASE) (GLUTAMATE SYNTHASE (NADH)) (GLTS BETA CHAIN) (NADPH-GOGAT) gltD	1	1	1	1	1	1	1	1	1	1	73.28	680	0.004296	385990	0.00224304	1.71094e-06
Rv3859c	1	1	1	FALSE	gltB	PROBABLE FERREDOXIN-DEPENDENT GLUTAMATE SYNTHASE [NADPH] (LARGE SUBUNIT) GLTB (L-GLUTAMATE SYNTHASE) (L-GLUTAMATE SYNTHETASE) (NADH-GLUTAMATE SYNTHASE) (GLUTAMATE SYNTHASE (NADH))(NADPH-GOGAT)	Both	>MTC:Rv3859c [A8] PROBABLE FERREDOXIN-DEPENDENT GLUTAMATE SYNTHASE [NADPH] (LARGE SUBUNIT) GLTB (L-GLUTAMATE SYNTHASE) (L-GLUTAMATE SYNTHETASE) (NADH-GLUTAMATE SYNTHASE) (GLUTAMATE SYNTHASE (NADH))(NADPH-GOGAT) gltB	1	1	1	1	1	1	1	0.8	0.8	0.8	170.66	1572	2.3198e-07	727930	0.0042301	3.22662e-06
Rv3863	3	3	3	FALSE	_	HYPOTHETICAL ALANINE RICH PROTEIN	Both	>MTC:Rv3863 [A8] HYPOTHETICAL ALANINE RICH PROTEIN -	1	3	3	3	3	3	3	10.6	10.6	10.6	41.7	398	3.4032e-35	13439000	0.0780959	5.95697e-05
Rv3864	7	7	7	FALSE	_	CONSERVED HYPOTHETICAL PROTEIN	Both	>MTC:Rv3864 [A5] CONSERVED HYPOTHETICAL PROTEIN -;>MTC:Mb3894 [A3] CONSERVED HYPOTHETICAL PROTEIN -	2	7	11	7	11	7	11	18	18	18	62.208	601	2.8201e-54	506850000	2.94538	0.00224666
Rv3865	5	5	5	FALSE	_	CONSERVED HYPOTHETICAL PROTEIN	Both	>MTC:Rv3865 [A8] CONSERVED HYPOTHETICAL PROTEIN -	1	5	5	5	5	5	5	41.5	41.5	41.5	27.46	265	1.1391e-36	416070000	2.41784	0.00184427
Rv3867	4	4	4	FALSE	_	CONSERVED HYPOTHETICAL PROTEIN	Both	>MTC:Rv3867 [A7] CONSERVED HYPOTHETICAL PROTEIN -	1	4	5	4	5	4	5	25.5	25.5	25.5	27.22	251	1.2815e-32	30668000	0.178216	0.000135939
Rv3868	1	1	1	FALSE	_	CONSERVED HYPOTHETICAL PROTEIN	H37Ra	>MTC:Rv3868 [A8] CONSERVED HYPOTHETICAL PROTEIN -	1	1	1	1	1	1	1	2.2	2.2	2.2	74.727	690	6.1989e-06	116230	5.13376e-07	3.39534e-10
Rv3869	4	4	4	FALSE	_	POSSIBLE CONSERVED MEMBRANE PROTEIN	Both	>MTC:Rv3869 [A8] POSSIBLE CONSERVED MEMBRANE PROTEIN -	1	4	4	4	4	4	4	11.6	11.6	11.6	52.864	498	1.6657e-24	39533000	0.229732	0.000175234
Rv3873	2	2	2	FALSE	PPE68	PPE FAMILY PROTEIN	Both	>MTC:Rv3873 [A6] PPE FAMILY PROTEIN PPE68	1	2	2	2	2	2	2	6.1	6.1	6.1	58.435	578	1.4097e-21	3920900	0.0227849	1.73798e-05
Rv3874	4	4	4	FALSE	esxB	10 KDA CULTURE FILTRATE ANTIGEN ESXB (LHP) (CFP10)	Both	>MTC:Rv3874 [A6] 10 KDA CULTURE FILTRATE ANTIGEN ESXB (LHP) (CFP10) esxB	1	4	4	4	4	4	4	56.6	56.6	56.6	15.169	143	1.7258e-50	365700000	2.12513	0.001621
Rv3875	2	2	2	FALSE	esxA	KDA EARLY SECRETORY ANTIGENIC TARGET ESXA (ESAT-6)	Both	>MTC:Rv3875 [A6] 6 KDA EARLY SECRETORY ANTIGENIC TARGET ESXA (ESAT-6) esxA	1	2	2	2	2	2	2	21.1	21.1	21.1	18.922	180	4.2284e-44	14221000	0.0826402	6.3036e-05
Rv3877	1	1	1	FALSE	_	PROBABLE CONSERVED TRANSMEMBRANE PROTEIN	Both	>MTC:Rv3877 [A6] PROBABLE CONSERVED TRANSMEMBRANE PROTEIN -	1	1	1	1	1	1	1	3.1	3.1	3.1	64.81	620	2.5355e-15	710590	0.00412934	3.14976e-06
Rv3878	2	2	2	FALSE	_	CONSERVED HYPOTHETICAL ALANINE RICH PROTEIN	Both	>MTC:Rv3878 [A6] CONSERVED HYPOTHETICAL ALANINE RICH PROTEIN -	1	2	2	2	2	2	2	18.9	18.9	18.9	68.529	705	2.8485e-07	1034800	0.00601337	4.58686e-06
Rv3879c	2	2	2	FALSE	_	HYPOTHETICAL ALANINE AND PROLINE RICH PROTEIN	Both	>MTC:Rv3879c [A6] HYPOTHETICAL ALANINE AND PROLINE RICH PROTEIN -	1	2	2	2	2	2	2	2.4	2.4	2.4	81.084	795	0.0035432	2378200	0.0138201	1.05416e-05
Rv3880c	1	1	1	FALSE	_	CONSERVED HYPOTHETICAL PROTEIN	Both	>MTC:Rv3880c [A8] CONSERVED HYPOTHETICAL PROTEIN -	1	1	1	1	1	1	1	4.7	4.7	4.7	20.071	192	0.00020651	17345000	0.100794	7.68835e-05
Rv3881c	1	1	1	FALSE	_	CONSERVED HYPOTHETICAL ALANINE AND GLYCINE RICH PROTEIN	Both	>MTC:Rv3881c [A8] CONSERVED HYPOTHETICAL ALANINE AND GLYCINE RICH PROTEIN -	1	1	1	1	1	1	1	3	3	3	63.177	606	0.0041928	4512900	0.0262251	2.00039e-05
Rv3883c	3	3	3	FALSE	mycP1	MEMBRANE-ANCHORED MYCOSIN MYCP1 (SERINE PROTEASE) (SUBTILISIN-LIKE PROTEASE) (SUBTILASE-LIKE) (MYCOSIN-1)	Both	>MTC:Rv3883c [A8] MEMBRANE-ANCHORED MYCOSIN MYCP1 (SERINE PROTEASE) (SUBTILISIN-LIKE PROTEASE) (SUBTILASE-LIKE) (MYCOSIN-1) mycP1	1	3	3	3	3	3	3	7.8	7.8	7.8	66.811	656	3.9205e-65	62374000	0.362464	0.000276479
Rv3888c	1	1	1	FALSE	_	PROBABLE CONSERVED MEMBRANE PROTEIN	Both	>MTC:Rv3888c [A7] PROBABLE CONSERVED MEMBRANE PROTEIN -;>MTC:JTY_3946 [A2] hypothetical protein -	2	1	1	1	1	1	1	1.5	1.5	1.5	55.894	517	0.0029095	17427000	0.101271	7.72469e-05
Rv3909	6	6	6	FALSE	_	CONSERVED HYPOTHETICAL PROTEIN	Both	>MTC:Rv3909 [A8] CONSERVED HYPOTHETICAL PROTEIN -	1	6	6	6	6	6	6	8.6	8.6	8.6	117.51	1134	5.5807e-24	24494000	0.142338	0.000108572
Rv3910	5	5	5	FALSE	_	PROBABLE CONSERVED TRANSMEMBRANE PROTEIN	Both	>MTC:Rv3910 [A8] PROBABLE CONSERVED TRANSMEMBRANE PROTEIN -	1	5	5	5	5	5	5	4.9	4.9	4.9	139.99	1354	8.1692e-59	120840000	0.702218	0.000535636
Rv3913	2	2	2	FALSE	trxB2	PROBABLE THIOREDOXIN REDUCTASE TRXB2 (TRXR) (TR)	Both	>MTC:Rv3913 [A9] PROBABLE THIOREDOXIN REDUCTASE TRXB2 (TRXR) (TR) trxB2	1	2	2	2	2	2	2	7.2	7.2	7.2	45.48	428	2.4592e-50	10213000	0.0593492	4.52702e-05
Rv3914	4	4	4	FALSE	trxC	THIOREDOXIN TRXC (TRX) (MPT46)	Both	>MTC:Rv3914 [A9] THIOREDOXIN TRXC (TRX) (MPT46) trxC	1	4	5	4	5	4	5	30.9	30.9	30.9	16.075	149	1.3792e-46	214710000	1.24771	0.000951724
Rv3917c	2	2	2	FALSE	parB	PROBABLE CHROMOSOME PARTITIONING PROTEIN PARB	Both	>MTC:Rv3917c [A9] PROBABLE CHROMOSOME PARTITIONING PROTEIN PARB parB	1	2	2	2	2	2	2	7.3	7.3	7.3	39.558	368	2.1236e-12	2163300	0.0125712	9.58905e-06
Rv3921c	1	1	1	FALSE	_	PROBABLE CONSERVED TRANSMEMBRANE PROTEIN	Both	>MTC:Rv3921c [A9] PROBABLE CONSERVED TRANSMEMBRANE PROTEIN -	1	1	1	1	1	1	1	1.9	1.9	1.9	59.676	531	0.0098479	3460000	0.0201065	1.53368e-05
TBMG_03979	2	2	2	FALSE		CONSERVED HYPOTHETICAL PROTEIN	Both	>MTC:TBMG_03979 [A1] conserved hypothetical protein -	1	2	2	2	2	2	2	34.6	34.6	34.6	12.283	107	1.2144e-07	31331000	0.182069	0.000138878
