# Supplementary material for: Comparison of membrane proteins of Mycobacterium tuberculosis H37Rv and H37Ra strains
Source: BMC Microbiol. 2011 Jan 24;11:18. doi: 10.1186/1471-2180-11-18 (PMC3033788; doi:10.1186/1471-2180-11-18)
Supplement: Additional file 3 — Membrane proteins. List of all membrane proteins identified in one or both strains including their relative intensity and ratio. [file 1471-2180-11-18-S3.XLS]

## Sheet: Suppl table 3_Membrane proteins
Sanger ID	Gene name	Protein identity	M. tuberculosis strain	Functional group	PredHel	Topology	Intensity H37Ra	Intensity Normalized H37Ra	Relative Prosent H37Ra	Intensity H37Rv	Intensity Normalized H37Rv	Relative Prosent H37Rv
Rv0007	_	POSSIBLE CONSERVED MEMBRANE PROTEIN	Both	3	2	i204-226o264-286i	62373000	0.362458	0.000276475	120310000	0.6718	0.000512433
Rv0008c	_	POSSIBLE MEMBRANE PROTEIN	Both	3	1	i102-124o	129350000	0.751671	0.000573357	33851000	0.189021	0.000144181
Rv0014c	pknB	TRANSMEMBRANE SERINE/THREONINE-PROTEIN KINASE B	Both	9	1	i332-354o	444710000	2.58427	0.00197122	25853000	0.144361	0.000110115
Rv0018c	pstP	POSSIBLE SERINE/THREONINE PHOSPHATASE PPP	Both	9	1	o301-323i	40576000	0.235793	0.000179857	370180	0.00206705	1.5767e-06
Rv0019c	fhaB	CONSERVED HYPOTHETICAL PROTEIN	Both	10	1	o6-28i	17610000	0.102334	7.80581e-05	38605000	0.215567	0.000164429
Rv0037c	_	PROBABLE CONSERVED INTEGRAL MEMBRANE PROTEIN	Both	3	11	o67-89i101-123o128-150i162-184o194-216i229-246o261-283i290-312o332-354i388-405o410-432i	2319700	0.0134801	1.02823e-05	4574800	0.0255453	1.94853e-05
Rv0048c	_	POSSIBLE MEMBRANE PROTEIN	Both	3	1	i89-111o	38574000	0.224159	0.000170983	27393000	0.15296	0.000116674
Rv0052	_	CONSERVED HYPOTHETICAL PROTEIN	Both	10	1	o68-90i	48551000	0.282137	0.000215207	47772000	0.266755	0.000203474
Rv0072	_	PROBABLE GLUTAMINE-TRANSPORT TRANSMEMBRANE	Both	3	4	i16-38o231-253i274-296o306-328i	781210000	4.53972	0.00346279	480720000	2.6843	0.00204752
Rv0085	hycP	POSSIBLE HYDROGENASE HYCP	H37Rv	7	7	o4-26i33-50o60-82i95-117o127-146i153-175o179-201i	-	-	-	501600	2.12161e-06	1.33267e-09
Rv0093c	_	PROBABLE CONSERVED MEMBRANE PROTEIN	Both	3	3	i130-149o189-211i223-240o	27552000	0.160109	0.000122127	18706000	0.104453	7.9674e-05
Rv0102	_	PROBABLE CONSERVED INTEGRAL MEMBRANE PROTEIN	H37Rv	3	16	i25-47o67-89i113-135o155-173i180-199o214-236i243-265o280-299i311-333o370-389i401-423o438-460i483-505o520-539i552-574o597-619i	-	-	-	94773	4.0086e-07	2.51797e-10
Rv0110	_	PROBABLE CONSERVED INTEGRAL MEMBRANE PROTEIN	Both	3	7	i38-60o80-102i115-134o139-158i165-187o191-207i214-236o	395480	0.00229819	1.75301e-06	1143500	0.0063852	4.87048e-06
Rv0125	pepA	PROBABLE SERINE PROTEASE PEPA (SERINE	Both	7	1	i13-35o	309930000	1.80105	0.0013738	609260000	3.40205	0.00259501
Rv0129c	fbpC	SECRETED ANTIGEN 85-C FBPC (85C) (ANTIGEN 85	Both	1	1	i21-43o	104670000	0.608252	0.00046396	46606000	0.260244	0.000198508
Rv0143c	_	PROBABLE CONSERVED TRANSMEMBRANE PROTEIN	Both	3	10	i47-69o100-122i199-221o241-263i275-297o317-339i351-373o377-399i412-434o444-466i	21061000	0.122388	9.3355e-05	8202700	0.0458031	3.49376e-05
Rv0144	_	PROBABLE TRANSCRIPTIONAL REGULATORY PROTEIN	Both	9	1	o235-257i	66683000	0.387504	0.000295579	146780000	0.819606	0.000625176
Rv0157	pntB	PROBABLE NAD(P) TRANSHYDROGENASE (SUBUNIT BETA)	Both	7	9	o5-27i34-53o58-77i90-112o127-149i170-192o197-219i226-245o249-268i	1970900	0.0114532	8.73621e-06	1112200	0.00621042	4.73717e-06
Rv0167	yrbE1A	CONSERVED HYPOTHETICAL INTEGRAL MEMBRANE PROTEIN	Both	0	6	o15-37i56-78o93-115i155-177o197-219i240-262o	19420000	0.112852	8.60811e-05	73921000	0.412768	0.00031485
Rv0168	yrbE1B	CONSERVED HYPOTHETICAL INTEGRAL MEMBRANE PROTEIN	Both	0	5	i61-83o93-115i170-192o220-242i262-281o	1127800	0.0065538	4.99909e-06	1663400	0.00928828	7.08488e-06
Rv0169	mce1A	MCE-FAMILY PROTEIN MCE1A	Both	0	1	i12-34o	93850000	0.545376	0.000416	191970000	1.07194	0.000817653
Rv0170	mce1B	MCE-FAMILY PROTEIN MCE1B	Both	0	1	i7-29o	183800000	1.06809	0.000814712	73861000	0.412433	0.000314594
Rv0171	mce1C	MCE-FAMILY PROTEIN MCE1C	Both	0	1	i12-34o	105330000	0.612087	0.000466886	104630000	0.584244	0.000445648
Rv0172	mce1D	MCE-FAMILY PROTEIN MCE1D	Both	0	1	i20-42o	377690000	2.19481	0.00167415	90372000	0.504629	0.000384919
Rv0173	lprK	POSSIBLE MCE-FAMILY LIPOPROTEIN LPRK (MCE-FAMILY	Both	3	1	i19-36o	190020000	1.10423	0.000842283	112480000	0.628078	0.000479083
Rv0174	mce1F	MCE-FAMILY PROTEIN MCE1F	Both	0	1	i12-29o	159600000	0.927458	0.000707443	30219000	0.16874	0.000128711
Rv0175	_	PROBABLE CONSERVED MCE ASSOCIATED MEMBRANE	H37Ra	3	1	i55-77o	135020	5.96369e-07	3.94424e-10	-	-	-
Rv0176	_	PROBABLE CONSERVED MCE ASSOCIATED TRANSMEMBRANE	Both	3	3	i29-51o56-78i166-188o	48754000	0.283316	0.000216107	38826000	0.216801	0.000165371
Rv0177	_	PROBABLE CONSERVED MCE ASSOCIATED PROTEIN	Both	10	1	o26-48i	3060000	0.0177821	1.35638e-05	9619400	0.0537139	4.09717e-05
Rv0178	_	PROBABLE CONSERVED MCE ASSOCIATED MEMBRANE	H37Ra	3	1	i79-101o	5614100	2.47969e-05	1.64001e-08	-	-	-
Rv0180c	_	PROBABLE CONSERVED TRANSMEMBRANE PROTEIN	Both	3	6	i25-47o218-240i269-291o301-323i330-352o392-414i	223580000	1.29925	0.000991041	205680000	1.1485	0.000876048
Rv0204c	_	PROBABLE CONSERVED TRANSMEMBRANE PROTEIN	Both	3	8	i37-59o74-94i115-137o152-174i181-203o252-274i295-317o332-354i	189410	0.00110069	8.39579e-07	7124400	0.039782	3.03448e-05
Rv0206c	mmpL3	POSSIBLE CONSERVED TRANSMEMBRANE TRANSPORT	Both	3	11	o15-34i186-208o235-257i278-300o315-337i397-419o561-583i588-610o625-647i668-690o700-719i	218270000	1.2684	0.000967504	392820000	2.19347	0.00167313
Rv0218	_	PROBABLE CONSERVED TRANSMEMBRANE PROTEIN	Both	3	5	i46-68o113-135i148-170o180-199i248-270o	1092100	0.00634635	4.84084e-06	664310	0.00370945	2.82948e-06
Rv0226c	_	PROBABLE CONSERVED TRANSMEMBRANE PROTEIN	Both	3	10	i7-26o90-112i125-147o162-184i196-218o265-287i294-316o338-357i364-386o537-559i	10390000	0.0603778	4.60547e-05	20083000	0.112142	8.5539e-05
Rv0227c	_	PROBABLE CONSERVED MEMBRANE PROTEIN	Both	3	2	i5-27o319-341i	1401400000	8.14373	0.00621185	2661700000	14.8627	0.0113369
Rv0229c	_	POSSIBLE CONSERVED MEMBRANE PROTEIN	Both	3	1	i7-29o	31219000	0.181418	0.000138381	58488000	0.326592	0.000249116
Rv0235c	_	PROBABLE CONSERVED TRANSMEMBRANE PROTEIN	Both	3	6	i21-40o71-93i100-122o225-247i254-276o291-310i	9403800	0.0546468	4.16833e-05	174790	0.000976012	7.44479e-07
Rv0236A	_	SMALL SECRETED PROTEIN	H37Ra	3	1	o4-26i	103580000	0.000457502	3.02581e-07	-	-	-
Rv0249c	_	PROBABLE SUCCINATE DEHYDROGENASE [MEMBRANE	Both	7	5	i30-52o88-110i156-178o182-204i244-266o	103710000	0.602673	0.000459705	209130000	1.16776	0.000890742
Rv0283	_	POSSIBLE CONSERVED MEMBRANE PROTEIN	H37Rv	3	1	i72-94o	-	-	-	6648400	2.81207e-05	1.76637e-08
Rv0284	_	POSSIBLE CONSERVED MEMBRANE PROTEIN	Both	3	1	i45-67o	890310	0.00517372	3.94639e-06	10594000	0.0591559	4.51228e-05
Rv0290	_	PROBABLE CONSERVED TRANSMEMBRANE PROTEIN	Both	3	11	i129-151o155-177i184-202o206-228i235-254o258-280i328-347o352-374i381-400o404-426i447-469o	61635000	0.35817	0.000273203	103990000	0.580671	0.000442922
Rv0291	mycP3	PROBABLE MEMBRANE-ANCHORED MYCOSIN MYCP3 (SERINE	Both	7	1	o431-453i	1664100	0.00967032	7.37629e-06	10526000	0.0587762	4.48331e-05
Rv0292	_	PROBABLE CONSERVED TRANSMEMBRANE PROTEIN	Both	3	2	i13-30o35-57i	488010	0.00283589	2.16315e-06	5684600	0.0317423	2.42123e-05
Rv0308	_	PROBABLE CONSERVED INTEGRAL MEMBRANE PROTEIN	Both	3	6	i7-26o61-83i90-112o127-149i156-178o188-205i	195580000	1.13654	0.000866928	43600000	0.243458	0.000185704
Rv0309	_	POSSIBLE CONSERVED EXPORTED PROTEIN	Both	3	1	i7-29o	68126000	0.39589	0.000301975	58034000	0.324057	0.000247183
Rv0314c	_	POSSIBLE CONSERVED MEMBRANE PROTEIN	Both	3	1	i74-96o	365460000	2.12374	0.00161994	211970000	1.18362	0.000902839
Rv0338c	_	PROBABLE IRON-SULFUR-BINDING REDUCTASE	Both	7	6	o5-24i71-93o113-135i148-170o180-202i214-231o	655160000	3.80723	0.00290406	593240000	3.3126	0.00252677
Rv0346c	ansP2	POSSIBLE L-ASPARAGINE PERMEASE ANSP2	Both	3	12	i29-51o56-78i99-121o136-158i163-185o205-227i252-274o294-316i342-364o369-391i412-434o438-460i	31310000	0.181947	0.000138785	84816000	0.473605	0.000361255
Rv0359	_	PROBABLE CONSERVED INTEGRAL MEMBRANE PROTEIN	Both	3	6	o15-34i41-63o95-117i129-148o158-180i209-231o	20068000	0.116618	8.89534e-05	14197000	0.0792748	6.04689e-05
Rv0361	_	PROBABLE CONSERVED MEMBRANE PROTEIN	Both	3	1	i132-154o	2708300000	15.7383	0.0120048	977990000	5.46101	0.00416553
Rv0364	_	POSSIBLE CONSERVED TRANSMEMBRANE PROTEIN	Both	3	5	o15-37i42-64o69-91i154-176o186-208i	5300700	0.0308031	2.34959e-05	3905700	0.0218091	1.66355e-05
Rv0383c	_	POSSIBLE CONSERVED SECRETED PROTEIN	Both	3	1	o5-24i	3154700	0.0183324	1.39835e-05	2829700	0.0158008	1.20525e-05
Rv0392c	ndhA	PROBABLE MEMBRANE NADH DEHYDROGENASE NDHA	Both	7	1	o387-409i	73678000	0.428153	0.000326585	70362000	0.392895	0.000299691
Rv0402c	mmpL1	PROBABLE CONSERVED TRANSMEMBRANE TRANSPORT	Both	3	12	i17-39o192-211i218-240o250-272i293-315o330-352i373-395o760-782i789-811o821-843i864-886o906-927i	1592100	0.00925192	7.05714e-06	10946000	0.0611215	4.6622e-05
Rv0403c	mmpS1	PROBABLE CONSERVED MEMBRANE PROTEIN MMPS1	H37Ra	3	2	i7-29o84-106i	4051300	1.78942e-05	1.18348e-08	-	-	-
Rv0412c	_	POSSIBLE CONSERVED MEMBRANE PROTEIN	Both	3	4	i36-58o205-227i239-261o410-432i	1479900	0.00859991	6.55981e-06	5838300	0.0326005	2.48669e-05
Rv0418	lpqL	PROBABLE LIPOPROTEIN AMINOPEPTIDASE LPQL	Both	3	1	i7-29o	339190000	1.97108	0.00150349	271710000	1.5172	0.00115729
Rv0419	lpqM	POSSIBLE LIPOPROTEIN PEPTIDASE LPQM	Both	3	1	i21-43o	586580000	3.4087	0.00260008	166860000	0.931731	0.000710703
Rv0420c	_	POSSIBLE TRANSMEMBRANE PROTEIN	Both	3	2	i29-51o100-122i	5767300	0.0335146	2.55641e-05	1343500	0.00750198	5.72234e-06
Rv0426c	_	POSSIBLE TRANSMEMBRANE PROTEIN	Both	3	2	i21-43o63-85i	5970900	0.0346977	2.64666e-05	19688000	0.109936	8.38566e-05
Rv0431	_	PUTATIVE TUBERCULIN RELATED PEPTIDE	Both	3	1	o20-42i	180560000	1.04926	0.000800351	138170000	0.771529	0.000588504
Rv0450c	mmpL4	PROBABLE CONSERVED TRANSMEMBRANE TRANSPORT	Both	3	11	o24-46i208-230o245-267i305-327o337-359i380-402o767-789i796-818o828-850i871-893o913-934i	22419000	0.13028	9.93745e-05	13927000	0.0777671	5.93189e-05
Rv0455c	_	CONSERVED HYPOTHETICAL PROTEIN	H37Rv	10	1	i7-29o	-	-	-	651970	2.75763e-06	1.73218e-09
Rv0461	_	PROBABLE TRANSMEMBRANE PROTEIN	Both	3	3	o77-99i106-128o138-160i	42431000	0.246573	0.00018808	20136000	0.112438	8.57648e-05
Rv0476	_	POSSIBLE CONSERVED TRANSMEMBRANE PROTEIN	Both	3	2	i2-21o36-58i	155940000	0.906189	0.00069122	190230000	1.06223	0.000810242
Rv0479c	_	PROBABLE CONSERVED MEMBRANE PROTEIN	Both	3	1	i113-135o	468830000	2.72444	0.00207814	1013900000	5.66153	0.00431848
Rv0497	_	PROBABLE CONSERVED TRANSMEMBRANE PROTEIN	Both	3	3	i228-250o260-279i286-308o	78982000	0.458976	0.000350096	128540000	0.717756	0.000547487
Rv0506	mmpS2	PROBABLE CONSERVED MEMBRANE PROTEIN MMPS2	Both	3	1	i13-35o	22548000	0.13103	9.99463e-05	5550400	0.0309929	2.36407e-05
Rv0513	_	POSSIBLE CONSERVED TRANSMEMBRANE PROTEIN	H37Rv	3	2	i13-35o40-62i	-	-	-	110190000	0.000466069	2.92757e-07
Rv0514	_	POSSIBLE TRANSMEMBRANE PROTEIN	Both	3	2	i7-26o48-70i	430910	0.00250408	1.91005e-06	569320	0.00317903	2.42489e-06
Rv0522	gabP	PROBABLE GABA PERMEASE GABP (4-AMINO BUTYRATE	H37Rv	3	12	i2-24o28-45i66-88o103-125i132-154o169-191i219-241o261-283i309-331o335-357i370-392o407-426i	-	-	-	50433	2.13316e-07	1.33992e-10
Rv0531	_	POSSIBLE CONSERVED MEMBRANE PROTEIN	Both	3	2	i21-43o48-70i	3391700	0.0197096	1.50341e-05	2331200	0.0130172	9.92922e-06
Rv0537c	_	PROBABLE INTEGRAL MEMBRANE PROTEIN	Both	3	12	i13-35o45-67i74-96o101-123i146-168o188-210i217-239o262-279i299-321o331-350i363-385o409-431i	134520000	0.781715	0.000596274	105350000	0.588265	0.000448715
Rv0538	_	POSSIBLE CONSERVED MEMBRANE PROTEIN	Both	3	1	i278-300o	53382000	0.31021	0.000236621	19499000	0.108881	8.30516e-05
Rv0544c	_	POSSIBLE CONSERVED TRANSMEMBRANE PROTEIN	Both	3	2	i13-32o52-74i	3888500	0.0225966	1.72362e-05	12822000	0.0715969	5.46124e-05
Rv0556	_	PROBABLE CONSERVED TRANSMEMBRANE PROTEIN	Both	3	2	i33-55o131-153i	13272000	0.0771255	5.88295e-05	39764000	0.222039	0.000169366
Rv0563	htpX	PROBABLE PROTEASE TRANSMEMBRANE PROTEIN HEAT	Both	0	4	i13-30o34-51i145-167o182-201i	59941000	0.348326	0.000265695	215010000	1.2006	0.000915787
Rv0625c	_	PROBABLE CONSERVED TRANSMEMBRANE PROTEIN	H37Rv	3	5	o15-34i54-76o86-108i152-174o194-216i	-	-	-	5569700	2.35581e-05	1.47978e-08
Rv0633c	_	POSSIBLE EXPORTED PROTEIN	Both	3	1	o20-42i	5198800	0.030211	2.30442e-05	3630300	0.0202713	1.54624e-05
Rv0638	secE1	PROBABLE PREPROTEIN TRANSLOCASE SECE1	Both	3	1	i126-148o	3424200	0.0198985	1.51781e-05	2725200	0.0152173	1.16074e-05
Rv0676c	mmpL5	PROBABLE CONSERVED TRANSMEMBRANE TRANSPORT	Both	3	12	i31-53o204-223i230-252o262-284i297-319o339-361i382-404o772-794i801-823o833-855i876-898o918-940i	3847500	0.0223584	1.70544e-05	5890000	0.0328892	2.50871e-05
Rv0677c	mmpS5	POSSIBLE CONSERVED MEMBRANE PROTEIN MMPS5	Both	3	1	i7-26o	87342000	0.507557	0.000387152	151460000	0.845739	0.00064511
Rv0680c	_	PROBABLE CONSERVED TRANSMEMBRANE PROTEIN	Both	3	2	i7-29o60-82i	311470	0.00181	1.38062e-06	224530	0.00125376	9.56335e-07
Rv0686	_	PROBABLE MEMBRANE PROTEIN	Both	3	2	i9-31o35-57i	82515000	0.479506	0.000365756	128560000	0.717867	0.000547572
Rv0696	_	PROBABLE MEMBRANE SUGAR TRANSFERASE	H37Rv	7	1	o323-345i	-	-	-	23865000	0.000100941	6.34055e-08
Rv0713	_	PROBABLE CONSERVED TRANSMEMBRANE PROTEIN	H37Ra	3	4	i33-55o222-244i257-274o289-308i	1519400	6.71103e-06	4.43851e-09	-	-	-
Rv0732	secY	PROBABLE PREPROTEIN TRANSLOCASE SECY	Both	3	9	o76-98i119-141o156-178i185-204o214-236i270-292o318-340i372-394o399-421i	106480000	0.61877	0.000471983	187440000	1.04665	0.000798358
Rv0758	phoR	POSSIBLE TWO COMPONENT SYSTEM RESPONSE SENSOR	H37Ra	9	2	o15-37i158-180o	1333500	5.88993e-06	3.89546e-09	-	-	-
Rv0817c	_	PROBABLE CONSERVED EXPORTED PROTEIN	Both	3	1	i7-29o	2349500	0.0136533	1.04144e-05	4103500	0.0229136	1.74779e-05
Rv0845	_	POSSIBLE TWO COMPONENT SENSOR KINASE	H37Ra	9	6	i40-62o67-89i110-127o131-148i155-174o184-201i	427300	1.88734e-06	1.24824e-09	-	-	-
Rv0870c	_	POSSIBLE CONSERVED INTEGRAL MEMBRANE PROTEIN	Both	3	3	i7-41o61-83i90-112o	133900000	0.778112	0.000593525	226440000	1.26442	0.00096447
Rv0875c	_	POSSIBLE CONSERVED EXPORTED PROTEIN	H37Ra	3	1	i5-27o	13303000	5.87579e-05	3.88611e-08	-	-	-
Rv0879c	_	POSSIBLE CONSERVED TRANSMEMBRANE PROTEIN	Both	3	2	i21-43o53-72i	26603000	0.154594	0.00011792	1963700	0.0109651	8.36394e-06
Rv0888	_	PROBABLE EXPORTED PROTEIN	Both	3	1	i7-29o	23538000	0.136783	0.000104335	67297000	0.37578	0.000286636
Rv0899	ompA	OUTER MEMBRANE PROTEIN A OMPA	Both	3	1	i28-50o	451480000	2.62361	0.00200123	251320000	1.40335	0.00107044
Rv0901	_	POSSIBLE CONSERVED EXPORTED OR MEMBRANE PROTEIN	Both	3	1	o4-26i	456290000	2.65157	0.00202255	623750000	3.48296	0.00265672
Rv0902c	prrB	TWO COMPONENT SENSOR HISTIDINE KINASE PRRB	H37Ra	9	2	o20-42i150-172o	6654000	2.939e-05	1.94378e-08	-	-	-
Rv0908	ctpE	PROBABLE METAL CATION TRANSPORTER ATPASE P-TYPE	Both	3	9	o50-81i215-237o252-274i602-621o636-654i667-689o704-721i728-750o765-784i	1359200	0.0078985	6.02479e-06	605360	0.00338028	2.57839e-06
Rv0917	betP	POSSIBLE GLYCINE BETAINE TRANSPORT INTEGRAL	Both	3	12	i21-43o58-80i99-121o147-169i205-227o242-264i277-299o328-350i359-378o411-433i454-476o481-503i	1628200	0.0094617	7.21716e-06	3300000	0.0184269	1.40556e-05
Rv0929	pstC2	PHOSPHATE-TRANSPORT INTEGRAL MEMBRANE ABC	H37Ra	3	6	i28-50o87-109i122-144o172-194i235-257o291-313i	190470	8.41286e-07	5.56406e-10	-	-	-
Rv0931c	pknD	TRANSMEMBRANE SERINE/THREONINE-PROTEIN KINASE D	Both	9	1	o380-402i	670440000	3.89602	0.00297179	650770000	3.63384	0.00277181
Rv0935	pstC1	PHOSPHATE-TRANSPORT INTEGRAL MEMBRANE ABC	H37Rv	3	8	i17-39o90-112i124-146o150-172i179-201o230-252i259-281o301-320i	-	-	-	1051300	4.44667e-06	2.79313e-09
Rv0936	pstA2	PHOSPHATE-TRANSPORT INTEGRAL MEMBRANE ABC	Both	3	6	i31-53o87-109i122-144o149-168i209-231o273-295i	11352000	0.0659681	5.03189e-05	20534000	0.11466	8.746e-05
Rv0954	_	PROBABLE CONSERVED TRANSMEMBRANE PROTEIN	Both	3	4	i40-62o77-96i103-122o132-154i	1299400000	7.551	0.00575972	1761300000	9.83494	0.00750186
Rv0955	_	PROBABLE CONSERVED INTEGRAL MEMBRANE PROTEIN	H37Ra	3	10	i25-47o67-89i109-131o146-168i189-211o231-253i260-282o287-306i319-341o356-378i	6310400	2.78724e-05	1.84341e-08	-	-	-
Rv0969	ctpV	PROBABLE METAL CATION TRANSPORTER P-TYPE ATPASE	Both	3	6	i141-163o216-238i375-397o402-424i718-737o741-760i	1152700	0.0066985	5.10946e-06	406820	0.00227165	1.73276e-06
Rv0983	pepD	PROBABLE SERINE PROTEASE PEPD (SERINE	Both	7	1	i102-124o	39460000	0.229308	0.00017491	57150000	0.31912	0.000243418
Rv0985c	mscL	POSSIBLE LARGE-CONDUCTANCE ION MECHANOSENSITIVE	Both	3	2	i13-32o69-91i	234760000	1.36422	0.0010406	1049500000	5.86031	0.00447011
Rv0988	_	POSSIBLE CONSERVED EXPORTED PROTEIN	H37Rv	3	1	i5-23o	-	-	-	425910	1.80147e-06	1.13157e-09
Rv1002c	_	CONSERVED MEMBRANE PROTEIN	Both	3	8	o102-124i131-150o154-173i207-229o260-282i400-417o427-449i462-484o	3620100	0.0210369	1.60465e-05	2583100	0.0144238	1.10021e-05
Rv1004c	_	PROBABLE MEMBRANE PROTEIN	Both	3	1	i12-34o	53663000	0.311843	0.000237867	5614100	0.0313486	2.3912e-05
Rv1022	lpqU	PROBABLE CONSERVED LIPOPROTEIN LPQU	Both	3	1	i7-29o	1046300	0.0060802	4.63783e-06	2988900	0.0166897	1.27305e-05
Rv1029	kdpA	PROBABLE POTASSIUM-TRANSPORTING ATPASE A CHAIN	Both	3	10	o5-27i64-86o135-157i178-200o262-279i286-308o386-408i428-450o497-519i539-561o	3225200	0.0187421	1.4296e-05	1037500	0.00579331	4.419e-06
Rv1030	kdpB	PROBABLE POTASSIUM-TRANSPORTING P-TYPE ATPASE B	Both	3	7	i53-72o82-104i239-261o271-293i611-629o644-666i686-708o	66614000	0.387103	0.000295273	5880500	0.0328362	2.50467e-05
Rv1031	kdpC	PROBABLE POTASSIUM-TRANSPORTING ATPASE C CHAIN	Both	3	1	i5-27o	1549300	0.0090032	6.86743e-06	28187000	0.157394	0.000120056
Rv1069c	_	CONSERVED HYPOTHETICAL PROTEIN	Both	10	5	i42-64o77-99i112-134o156-178i191-213o	55811000	0.324326	0.000247388	33172000	0.185229	0.000141289
Rv1072	_	PROBABLE CONSERVED TRANSMEMBRANE PROTEIN	Both	3	7	i54-76o80-102i109-131o141-163i176-198o213-232i252-274o	11731000	0.0681705	5.19988e-05	4063600	0.0226908	1.7308e-05
Rv1078	pra	PROBABLE PROLINE-RICH ANTIGEN HOMOLOG PRA	Both	10	2	i95-117o199-221i	3785600000	21.9987	0.0167801	2500400000	13.962	0.0106499
Rv1081c	_	PROBABLE CONSERVED MEMBRANE PROTEIN	Both	3	1	i27-49o	5756800	0.0334536	2.55176e-05	744310	0.00415616	3.17022e-06
Rv1096	_	POSSIBLE GLYCOSYL HYDROLASE	Both	7	1	i12-31o	15822000	0.0919439	7.01326e-05	10990000	0.0613672	4.68094e-05
Rv1097c	_	PROBABLE MEMBRANE GLYCINE AND PROLINE RICH	Both	3	1	o67-89i	116820000	0.678857	0.000517817	38708000	0.216142	0.000164868
Rv1100	_	CONSERVED HYPOTHETICAL PROTEIN	Both	10	1	i43-65o	175280000	1.01858	0.000776946	189410000	1.05765	0.000806749
Rv1101c	_	CONSERVED MEMBRANE PROTEIN	Both	3	8	i12-27o31-53i66-88o157-179i214-236o241-263i270-292o317-339i	153540000	0.892243	0.000680582	30215000	0.168718	0.000128694
Rv1132	_	CONSERVED MEMBRANE PROTEIN	Both	3	8	o41-63i148-170o175-197i218-240o287-309i316-338o343-362i369-388o	599940	0.00348634	2.65929e-06	363910	0.00203204	1.54999e-06
Rv1140	_	PROBABLE INTEGRAL MEMBRANE PROTEIN	Both	3	6	i81-98o108-130i143-165o180-199i220-242o257-279i	3216200	0.0186898	1.42561e-05	2498800	0.0139531	1.06431e-05
Rv1164	narI	PROBABLE RESPIRATORY NITRATE REDUCTASE (GAMMA	Both	7	5	o10-28i49-71o91-113i133-152o180-202i	118810000	0.690422	0.000526637	183410000	1.02414	0.000781194
Rv1183	mmpL10	PROBABLE CONSERVED TRANSMEMBRANE TRANSPORT	H37Rv	3	11	o172-189i196-218o228-247i268-290o305-327i358-380o805-827i832-854o859-881i902-924o929-948i	-	-	-	6413100	2.71254e-05	1.70386e-08
Rv1184c	_	POSSIBLE EXPORTED PROTEIN	H37Rv	3	1	i5-27o	-	-	-	200920000	0.000849829	5.33812e-07
Rv1209	_	CONSERVED HYPOTHETICAL PROTEIN	Both	10	1	i5-27o	20153000	0.117112	8.93302e-05	396330000	2.21307	0.00168808
Rv1216c	_	PROBABLE CONSERVED INTEGRAL MEMBRANE PROTEIN	Both	3	5	i7-29o34-53i74-92o107-129i160-182o	5756800	0.0334536	2.55176e-05	2825500	0.0157773	1.20346e-05
Rv1217c	_	PROBABLE TETRONASIN-TRANSPORT INTEGRAL MEMBRANE	H37Rv	3	12	i41-60o97-119i140-162o177-199i211-233o253-275i311-333o359-381i410-432o447-469i476-498o518-540i	-	-	-	1507600	6.37668e-06	4.00545e-09
Rv1223	htrA	PROBABLE SERINE PROTEASE HTRA (DEGP PROTEIN)	Both	7	1	i176-198o	899780000	5.22875	0.00398837	1275800000	7.12395	0.00543398
Rv1226c	_	PROBABLE TRANSMEMBRANE PROTEIN	Both	3	5	o45-64i165-187o216-238i349-371o375-392i	917160	0.00532975	4.0654e-06	648010	0.00361843	2.76005e-06
Rv1227c	_	PROBABLE TRANSMEMBRANE PROTEIN	Both	3	2	i33-55o65-87i	26011000	0.151154	0.000115296	39589000	0.221061	0.00016862
Rv1231c	_	PROBABLE MEMBRANE PROTEIN	Both	3	2	i44-66o71-93i	12557000	0.0729705	5.56602e-05	54751000	0.305725	0.0002332
Rv1234	_	PROBABLE TRANSMEMBRANE PROTEIN	Both	3	2	i85-107o112-134i	681000000	3.95739	0.0030186	2493100000	13.9212	0.0106188
Rv1236	sugA	PROBABLE SUGAR-TRANSPORT INTEGRAL MEMBRANE	H37Rv	3	5	i25-47o87-109i122-144o216-234i270-292o	-	-	-	14687000	6.21214e-05	3.9021e-08
Rv1237	sugB	PROBABLE SUGAR-TRANSPORT INTEGRAL MEMBRANE	Both	3	6	i7-29o70-92i101-123o138-160i181-203o237-259i	2764500	0.0160649	1.22539e-05	15589000	0.0870476	6.63978e-05
Rv1239c	corA	POSSIBLE MAGNESIUM AND COBALT TRANSPORT	Both	3	2	i309-328o338-360i	25497000	0.148167	0.000113018	29945000	0.16721	0.000127544
Rv1266c	pknH	PROBABLE TRANSMEMBRANE SERINE/THREONINE-PROTEIN	H37Ra	9	1	i404-426o	832630	3.67764e-06	2.4323e-09	-	-	-
Rv1270c	lprA	POSSIBLE LIPOPROTEIN LPRA	Both	3	1	i7-24o	919340000	5.34241	0.00407507	1569100000	8.76171	0.00668323
Rv1272c	_	PROBABLE DRUGS-TRANSPORT TRANSMEMBRANE	Both	3	3	i40-62o124-146i205-227o	6570500	0.0381821	2.91244e-05	17220000	0.0961549	7.33447e-05
Rv1273c	_	PROBABLE DRUGS-TRANSPORT TRANSMEMBRANE	Both	3	6	o20-42i54-76o126-148i155-177o240-262i275-297o	751550	0.00436736	3.33132e-06	5198100	0.0290257	2.21401e-05
Rv1280c	oppA	PROBABLE PERIPLASMIC OLIGOPEPTIDE-BINDING	Both	3	1	i35-57o	135460000	0.787177	0.00060044	107030000	0.597646	0.00045587
Rv1290c	_	CONSERVED HYPOTHETICAL PROTEIN	H37Ra	10	5	i69-91o113-135i156-178o193-215i288-310o	1074100	4.74419e-06	3.13769e-09	-	-	-
Rv1304	atpB	PROBABLE ATP SYNTHASE A CHAIN ATPB (PROTEIN 6)	Both	7	5	o30-47i85-107o127-149i189-211o221-240i	36909000	0.214483	0.000163603	42300000	0.236199	0.000180167
Rv1306	atpF	PROBABLE ATP SYNTHASE B CHAIN ATPF	Both	7	1	o32-54i	123180000	0.715816	0.000546008	455540000	2.54369	0.00194027
Rv1307	atpH	PROBABLE ATP SYNTHASE DELTA CHAIN ATPH	Both	7	1	i5-23o	1182600000	6.87225	0.00524199	961380000	5.36826	0.00409478
Rv1337	_	PROBABLE INTEGRAL MEMBRANE PROTEIN	H37Rv	3	6	i34-56o90-112i114-136o146-165i172-194o198-220i	-	-	-	721850	3.0532e-06	1.91784e-09
Rv1342c	_	CONSERVED MEMBRANE PROTEIN	Both	3	3	o30-52i59-81o91-109i	459910	0.0026726	2.0386e-06	8332800	0.0465296	3.54917e-05
Rv1343c	lprD	PROBABLE CONSERVED LIPOPROTEIN LPRD	Both	3	2	i9-31o46-64i	14928000	0.0867487	6.61699e-05	29713000	0.165915	0.000126556
Rv1352	_	CONSERVED HYPOTHETICAL PROTEIN	H37Ra	10	1	i5-27o	1127300	4.97917e-06	3.2931e-09	-	-	-
Rv1362c	_	POSSIBLE MEMBRANE PROTEIN	H37Ra	3	1	i60-82o	1682200	7.4301e-06	4.91409e-09	-	-	-
Rv1363c	_	POSSIBLE MEMBRANE PROTEIN	Both	3	1	o106-128i	29544000	0.171684	0.000130957	12919000	0.0721385	5.50256e-05
Rv1368	lprF	PROBABLE CONSERVED LIPOPROTEIN LPRF	Both	3	1	i20-37o	760820000	4.42123	0.00337241	992270000	5.54075	0.00422635
Rv1382	_	PROBABLE EXPORT OR MEMBRANE PROTEIN	Both	3	1	o5-27i	1350200	0.0078462	5.9849e-06	3256900	0.0181862	1.3872e-05
Rv1401	_	POSSIBLE MEMBRANE PROTEIN	Both	3	5	o50-72i85-107o112-131i138-160o164-186i	159180000	0.925017	0.000705582	218420000	1.21964	0.000930311
Rv1410c	_	AMINOGLYCOSIDES/TETRACYCLINE-TRANSPORT INTEGRAL	Both	3	14	i7-29o44-66i78-99o109-131i138-160o170-189i201-220o230-252i265-287o307-329i336-353o379-401i413-435o470-492i	34720000	0.201763	0.0001539	38564000	0.215338	0.000164255
Rv1417	_	POSSIBLE CONSERVED MEMBRANE PROTEIN	H37Rv	3	2	i20-39o54-71i	-	-	-	1362300	5.7621e-06	3.61941e-09
Rv1418	lprH	PROBABLE LIPOPROTEIN LPRH	Both	3	1	i12-34o	1797100	0.0104432	7.96583e-06	3407600	0.0190277	1.45139e-05
Rv1431	_	CONSERVED MEMBRANE PROTEIN	Both	3	8	o42-64i145-164o179-201i222-244o295-316i323-345o350-367i374-393o	262580000	1.52589	0.00116391	246640000	1.37722	0.00105051
Rv1457c	_	PROBABLE UNIDENTIFIED ANTIBIOTIC-TRANSPORT	Both	3	6	i45-67o72-94i115-137o152-174i181-203o237-259i	9387700	0.0545532	4.16119e-05	8677300	0.0484533	3.6959e-05
Rv1459c	_	POSSIBLE CONSERVED INTEGRAL MEMBRANE PROTEIN	Both	3	10	i40-62o77-99i201-223o233-255i366-388o408-429i436-458o468-490i503-522o527-549i	181710	0.00105594	8.05448e-07	1665600	0.00930056	7.09425e-06
Rv1476	_	POSSIBLE MEMBRANE PROTEIN	H37Rv	3	1	o138-160i	-	-	-	44004000	0.000186123	1.16912e-07
Rv1481	_	PROBABLE MEMBRANE PROTEIN	Both	3	3	o15-37i67-86o307-329i	92999000	0.54043	0.000412228	141250000	0.788727	0.000601623
Rv1487	_	CONSERVED MEMBRANE PROTEIN	Both	3	2	i5-27o42-64i	33996000	0.197556	0.000150691	144100000	0.804641	0.000613762
Rv1488	_	POSSIBLE EXPORTED CONSERVED PROTEIN	Both	3	1	i7-29o	2833000000	16.463	0.0125576	2080300000	11.6162	0.00886057
Rv1489	_	CONSERVED HYPOTHETICAL PROTEIN	Both	10	2	o66-88i95-112o	125200000	0.727555	0.000554962	161290000	0.900629	0.000686978
Rv1490	_	PROBABLE MEMBRANE PROTEIN	Both	3	9	i37-59o101-123i135-152o192-214i226-245o312-334i354-376o381-398i411-433o	2699800	0.0156889	1.19671e-05	229710	0.00128268	9.78398e-07
Rv1508c	_	PROBABLE MEMBRANE PROTEIN	Both	3	10	i112-134o212-234i247-264o268-285i292-314o319-341i404-423o428-450i484-506o526-548i	150420000	0.874112	0.000666752	167180000	0.933518	0.000712066
Rv1510	_	CONSERVED PROBABLE MEMBRANE PROTEIN	H37Ra	3	10	i33-55o65-87i108-127o142-164i185-207o240-262i316-338o353-375i382-404o408-427i	1453500	6.41996e-06	4.246e-09	-	-	-
Rv1566c	_	POSSIBLE INV PROTEIN	Both	0	1	i7-29o	60988000	0.35441	0.000270336	56313000	0.314447	0.000239853
Rv1567c	_	PROBABLE HYPOTHETICAL MEMBRANE PROTEIN	H37Rv	3	2	i34-56o66-88i	-	-	-	64468000	0.000272679	1.71281e-07
Rv1591	_	PROBABLE TRANSMEMBRANE PROTEIN	Both	3	4	i25-47o74-96i108-130o167-189i	23476000	0.136422	0.00010406	8970600	0.050091	3.82083e-05
Rv1607	chaA	PROBABLE IONIC TRANSPORTER INTEGRAL MEMBRANE	Both	3	11	i5-22o26-48i61-83o96-118i130-152o162-181i212-231o241-263i283-305o315-334i341-359o	13580000	0.0789153	6.01947e-05	1164100	0.00650023	4.95822e-06
Rv1610	_	POSSIBLE CONSERVED MEMBRANE PROTEIN	Both	3	4	i19-41o61-83i90-112o141-163i	1121300	0.00651603	4.97028e-06	3839800	0.0214411	1.63548e-05
Rv1614	lgt	POSSIBLE PROLIPOPROTEIN DIACYLGLYCERYL	Both	3	6	o15-37i58-75o95-117i197-214o218-240i253-275o	43210000	0.251099	0.000191533	64039000	0.357588	0.00027276
Rv1615	_	PROBABLE HYPOTHETICAL MEMBRANE PROTEIN	Both	3	2	i76-98o108-130i	2415100	0.0140345	1.07052e-05	51266000	0.286265	0.000218356
Rv1616	_	CONSERVED MEMBRANE PROTEIN	H37Rv	3	3	i12-29o69-91i98-117o	-	-	-	1440600	6.09329e-06	3.82744e-09
Rv1622c	cydB	PROBABLE INTEGRAL MEMBRANE CYTOCHROME D	Both	7	8	i7-29o78-100i121-143o165-187i200-222o227-246i253-275o303-325i	509080000	2.95834	0.00225655	1181200000	6.59571	0.00503106
Rv1623c	cydA	PROBABLE INTEGRAL MEMBRANE CYTOCHROME D	Both	7	9	o19-41i53-75o95-117i124-146o185-207i220-242o338-360i372-394o429-451i	623270000	3.62191	0.00276271	1465000000	8.18043	0.00623984
Rv1624c	_	PROBABLE CONSERVED MEMBRANE PROTEIN	H37Rv	3	6	o20-42i49-71o77-99i106-128o138-157i164-186o	-	-	-	1291300	5.46179e-06	3.43078e-09
Rv1640c	lysX	POSSIBLE LYSYL-TRNA SYNTHETASE 2 LYSX	H37Rv	2	6	o82-104i146-168o183-202i209-231o268-290i612-631o	-	-	-	24365	1.03056e-07	6.47339e-11
Rv1678	_	PROBABLE INTEGRAL MEMBRANE PROTEIN	H37Ra	3	8	i21-43o75-94i99-121o136-158i179-198o218-237i244-263o267-289i	17328000	7.6536e-05	5.0619e-08	-	-	-
Rv1686c	_	PROBABLE CONSERVED INTEGRAL MEMBRANE PROTEIN ABC	Both	3	6	i2-20o30-52i81-103o113-135i142-164o198-220i	1278900	0.00743187	5.66885e-06	1097700	0.00612946	4.67541e-06
Rv1707	_	PROBABLE CONSERVED TRANSMEMBRANE PROTEIN	Both	3	11	o10-32i39-61o76-98i105-127o137-155i162-179o214-236i256-278o293-312i314-336o356-378i	10224000	0.0594131	4.53189e-05	11467000	0.0640307	4.88411e-05
Rv1737c	narK2	POSSIBLE NITRATE/NITRITE TRANSPORTER NARK2	Both	3	12	i7-26o41-60i72-94o98-120i133-155o160-182i212-234o244-266i273-290o300-322i329-348o363-385i	699260	0.0040635	3.09954e-06	977710	0.00545944	4.16434e-06
Rv1743	pknE	PROBABLE TRANSMEMBRANE SERINE/THREONINE-PROTEIN	Both	9	1	o337-359i	3069700	0.0178385	1.36068e-05	722190	0.00403264	3.07601e-06
Rv1746	pknF	ANCHORED-MEMBRANE SERINE/THREONINE-PROTEIN	Both	9	1	o307-326i	11481000	0.0667177	5.08907e-05	824610	0.00460455	3.51224e-06
Rv1747	_	PROBABLE CONSERVED TRANSMEMBRANE ATP-BINDING	H37Rv	3	6	i613-635o655-677i697-719o739-761i768-790o837-856i	-	-	-	1533100	6.48453e-06	4.0732e-09
Rv1748	_	HYPOTHETICAL PROTEIN	Both	16	1	o23-45i	39609000	0.230173	0.000175571	39712000	0.221748	0.000169144
Rv1749c	_	POSSIBLE INTEGRAL MEMBRANE PROTEIN	Both	3	4	o20-38i51-73o117-139i151-173o	117530000	0.682983	0.000520964	177950000	0.993657	0.000757938
Rv1754c	_	CONSERVED HYPOTHETICAL PROTEIN	Both	10	1	i67-89o	11810000	0.0686296	5.2349e-05	39035000	0.217968	0.000166261
Rv1761c	_	HYPOTHETICAL EXPORTED PROTEIN	H37Rv	3	1	o15-37i	-	-	-	1701900	7.1985e-06	4.52167e-09
Rv1779c	_	HYPOTHETICAL INTEGRAL MEMBRANE PROTEIN	Both	3	4	i41-63o68-90i110-132o283-305i	875110	0.00508539	3.87901e-06	19434000	0.108518	8.27747e-05
Rv1782	_	PROBABLE CONSERVED MEMBRANE PROTEIN	Both	3	1	i54-76o	63045000	0.366363	0.000279453	54942000	0.306791	0.000234013
Rv1795	_	CONSERVED HYPOTHETICAL MEMBRANE PROTEIN	Both	3	10	i136-158o168-190i203-220o224-246i251-270o274-296i357-379o411-433i440-462o477-499i	18838000	0.10947	8.35013e-05	9590300	0.0535514	4.08477e-05
Rv1796	mycP5	PROBABLE PROLINE RICH MEMBRANE-ANCHORED MYCOSIN	H37Rv	7	2	i12-34o551-573i	-	-	-	14511000	6.1377e-05	3.85534e-08
Rv1819c	_	PROBABLE DRUGS-TRANSPORT TRANSMEMBRANE	Both	3	6	o22-44i65-87o120-139i214-236o251-273i332-354o	52016000	0.302272	0.000230566	344850000	1.92561	0.00146881
Rv1822	pgsA2	PROBABLECDP-DIACYLGLYCEROL--GLYCEROL-3-PHOSPHATE 3-PHOSPHATIDYLTRANSFERASE PGSA2 (PGP SYNTHASE) (PHOSPHATIDYLGLYCEROPHOSPHATE SYNTHASE) (3-PHOSPHATIDYL-1'-GLYCEROL-3'PHOSPHATE SYNTHASE)	Both	1	4	i22-44o81-103i124-146o156-178i	33723000	0.195969	0.000149481	78850000	0.440291	0.000335844
Rv1824	_	CONSERVED HYPOTHETICAL MEMBRANE PROTEIN	H37Ra	3	4	i13-32o36-55i67-86o90-109i	1063300	4.69648e-06	3.10614e-09	-	-	-
Rv1825	_	CONSERVED HYPOTHETICAL PROTEIN	Both	10	1	i65-87o	16667000	0.0968543	7.38782e-05	22638000	0.126409	9.64215e-05
Rv1836c	_	CONSERVED HYPOTHETICAL PROTEIN	Both	10	1	i114-136o	8027300	0.0466478	3.55818e-05	18980000	0.105983	8.0841e-05
Rv1854c	ndh	PROBABLE NADH DEHYDROGENASE NDH	Both	7	1	o385-407i	486600	0.0028277	2.1569e-06	1721100	0.00961047	7.33064e-06
Rv1858	modB	PROBABLE MOLBDENUM-TRANSPORT INTEGRAL MEMBRANE	H37Rv	3	6	i9-31o58-77i90-112o127-149i175-197o234-256i	-	-	-	407990	1.72567e-06	1.08396e-09
Rv1860	apa	ALANINE AND PROLINE RICH SECRETED PROTEIN APA	Both	3	1	i13-35o	128750000	0.748184	0.000570697	39749000	0.221955	0.000169302
Rv1881c	lppE	POSSIBLE CONSERVED LIPOPROTEIN LPPE	Both	3	1	i5-27o	3912600	0.0227367	1.7343e-05	8130000	0.0453972	3.46279e-05
Rv1885c	_	CONSERVED HYPOTHETICAL PROTEIN	Both	10	1	i7-29o	6895000	0.0400678	3.05628e-05	53022000	0.29607	0.000225835
Rv1886c	fbpB	SECRETED ANTIGEN 85-B FBPB (85B) (ANTIGEN 85	Both	1	1	i20-42o	1866500000	10.8465	0.00827345	1080800000	6.03509	0.00460342
Rv1902c	nanT	PROBABLE SIALIC ACID-TRANSPORT INTEGRAL MEMBRANE	H37Ra	3	10	i12-34o49-71i84-106o145-167i211-233o261-283i290-307o311-333i345-367o377-399i	1455200	6.42747e-06	4.25097e-09	-	-	-
Rv1924c	_	HYPOTHETICAL PROTEIN	Both	16	3	i32-54o59-81i101-123o	2498800	0.0145209	1.10762e-05	9322500	0.052056	3.97071e-05
Rv1926c	mpt63	IMMUNOGENIC PROTEIN MPT63 (ANTIGEN MPT63/MPB63)	Both	3	1	i12-34o	317470000	1.84486	0.00140722	394960000	2.20542	0.00168224
Rv1977	_	CONSERVED HYPOTHETICAL PROTEIN	Both	10	1	i155-177o	46001000	0.267318	0.000203904	30874000	0.172398	0.000131501
Rv1980c	mpt64	IMMUNOGENIC PROTEIN MPT64 (ANTIGEN MPT64/MPB64)	Both	3	1	i5-24o	9218900	0.0535723	4.08637e-05	487660000	2.72305	0.00207708
Rv1987	_	POSSIBLE CHITINASE	Both	3	1	i13-35o	6353700	0.0369222	2.81634e-05	461300	0.00257586	1.9648e-06
Rv1992c	ctpG	PROBABLE METAL CATION TRANSPORTER P-TYPE ATPASE	H37Ra	3	5	i160-182o204-226i378-400o410-432i710-732o	810070	3.57799e-06	2.3664e-09	-	-	-
Rv1999c	_	PROBABLE CONSERVED INTEGRAL MEMBRANE PROTEIN	H37Ra	3	10	i24-46o51-73i94-116o121-143i150-172o187-206i227-249o274-296i345-367o382-415i	37936000	0.000167559	1.1082e-07	-	-	-
Rv2051c	ppm1	POLYPRENOL-MONOPHOSPHOMANNOSE SYNTHASE PPM1	Both	3	7	i21-39o43-60i67-89o99-121i128-150o165-187i206-228o	99203	0.000576483	4.39727e-07	2259900	0.0126191	9.62554e-06
Rv2076c	_	HYPOTHETICAL PROTEIN	H37Rv	16	2	i24-46o50-69i	-	-	-	1389900	5.87884e-06	3.69274e-09
Rv2080	lppJ	POSSIBLE LIPOPROTEIN LPPJ	Both	3	1	i12-34o	19781000	0.11495	8.76813e-05	20536000	0.114671	8.74685e-05
Rv2091c	_	PROBABLE MEMBRANE PROTEIN	Both	3	1	i138-160o	910650000	5.29192	0.00403655	716780000	4.00243	0.00305296
Rv2093c	tatC	PROBABLE SEC-INDEPENDENT PROTEIN TRANSLOCASE	Both	3	6	i38-60o108-130i142-164o195-217i224-243o247-269i	740570	0.00430356	3.28265e-06	902470	0.00503931	3.84387e-06
Rv2094c	tatA	PROBABLE SEC-INDEPENDENT PROTEIN TRANSLOCASE	Both	3	1	o5-22i	11845000	0.068833	5.25042e-05	15171000	0.0847135	6.46175e-05
Rv2113	_	PROBABLE INTEGRAL MEMBRANE PROTEIN	Both	3	8	i41-63o78-100i105-124o139-161i174-196o206-223i280-302o330-349i	9381800	0.054519	4.15858e-05	38354000	0.214165	0.00016336
Rv2120c	_	PROBABLE CONSERVED INTEGRAL MEMBRANE PROTEIN	Both	3	5	i5-27o42-64i77-99o104-123i136-158o	19591000	0.113846	8.68391e-05	667980	0.00372994	2.84511e-06
Rv2127	ansP1	PROBABLE L-ASPARAGINE PERMEASE ANSP1	Both	3	12	i26-45o55-77i98-120o135-157i162-184o208-230i251-273o293-315i341-363o368-390i411-433o437-459i	5709700	0.0331799	2.53088e-05	7885000	0.0440291	3.35844e-05
Rv2136c	_	POSSIBLE CONSERVED TRANSMEMBRANE PROTEIN	H37Rv	3	5	i86-104o114-136i187-209o224-246i253-275o	-	-	-	225550	9.54006e-07	5.9925e-10
Rv2138	lppL	PROBABLE CONSERVED LIPOPROTEIN LPPL	Both	3	1	i13-35o	600190000	3.48779	0.0026604	159730000	0.891918	0.000680334
Rv2146c	_	POSSIBLE CONSERVED TRANSMEMBRANE PROTEIN	Both	3	2	o4-26i70-92o	6793500	0.039478	3.01129e-05	34778000	0.194197	0.000148129
Rv2151c	ftsQ	POSSIBLE CELL DIVISION PROTEIN FTSQ	H37Ra	3	1	i101-123o	2516400	1.11147e-05	7.35097e-09	-	-	-
Rv2156c	murX	PROBABLE PHOSPHO-N-ACETYLMURAMOYL-PENTAPPEPTIDETRANSFERASE MURX	H37Ra	3	10	o4-26i53-75o79-100i121-140o155-177i189-211o231-248i255-277o281-303i334-356o	1766700	7.80333e-06	5.16093e-09	-	-	-
Rv2169c	_	PROBABLE CONSERVED TRANSMEMBRANE PROTEIN	Both	3	2	i45-62o67-89i	2757600	0.0160248	1.22233e-05	21873000	0.122137	9.31631e-05
Rv2171	lppM	PROBABLE CONSERVED LIPOPROTEIN LPPM	Both	3	1	i188-210o	259120000	1.50578	0.00114858	230330000	1.28614	0.000981039
Rv2174	mptA	POSSIBLE CONSERVED INTEGRAL MEMBRANE PROTEIN	Both	3	12	i36-58o78-100i112-134o171-193i198-220o235-257i278-300o315-337i344-366o386-408i415-437o476-498i	7943300	0.0461596	3.52095e-05	13009000	0.0726411	5.54089e-05
Rv2181	_	PROBABLE CONSERVED INTEGRAL MEMBRANE PROTEIN	Both	3	10	i17-39o100-122i143-165o190-212i219-238o281-303i310-327o331-346i351-369o389-408i	3508000	0.0203855	1.55496e-05	6992100	0.0390433	2.97813e-05
Rv2194	qcrC	PROBABLE UBIQUINOL-CYTOCHROME C REDUCTASE	Both	7	2	i25-47o259-278i	27688000	0.160899	0.00012273	79087000	0.441615	0.000336853
Rv2195	qcrA	PROBABLE RIESKE IRON-SULFUR PROTEIN QCRA	Both	7	3	i97-119o134-156i202-224o	2248700000	13.0675	0.00996759	717700000	4.00757	0.00305688
Rv2196	qcrB	PROBABLE UBIQUINOL-CYTOCHROME C REDUCTASE QCRB	Both	7	9	o46-68i115-134o144-166i178-200o215-237i267-289o333-355i375-397o412-434i	290800000	1.68988	0.001289	111920000	0.624951	0.000476698
Rv2197c	_	PROBABLE CONSERVED TRANSMEMBRANE PROTEIN	Both	3	4	i25-47o62-84i152-174o180-202i	17357000	0.100864	7.69367e-05	137500000	0.767788	0.00058565
Rv2198c	mmpS3	PROBABLE CONSERVED MEMBRANE PROTEIN MMPS3	Both	3	1	o98-120i	508710000	2.95619	0.00225491	582870000	3.25469	0.0024826
Rv2200c	ctaC	PROBABLE TRANSMEMBRANE CYTOCHROME C OXIDASE	Both	7	3	i31-53o73-95i116-138o	934730000	5.43185	0.00414329	1462600000	8.16703	0.00622962
Rv2203	_	POSSIBLE CONSERVED MEMBRANE PROTEIN	Both	3	1	o75-97i	12726000	0.0739526	5.64093e-05	2140000	0.0119496	9.11485e-06
Rv2214c	ephD	POSSIBLE SHORT-CHAIN DEHYDROGENASE EPHD	H37Ra	0	1	i164-186o	420690	1.85814e-06	1.22893e-09	-	-	-
Rv2219	_	PROBABLE CONSERVED TRANSMEMBRANE PROTEIN	Both	3	2	i45-67o71-93i	195410	0.00113555	8.66175e-07	543430	0.00303446	2.31462e-06
Rv2219A	_	PROBABLE CONSERVED MEMBRANE PROTEIN	Both	3	2	i32-54o58-80i	10820000	0.0628765	4.79607e-05	128020000	0.714852	0.000545272
Rv2224c	_	PROBABLE EXPORTED PROTEASE	Both	3	1	i13-35o	237840000	1.38212	0.00105425	232720000	1.29949	0.000991218
Rv2235	_	PROBABLE CONSERVED TRANSMEMBRANE PROTEIN	Both	3	3	o11-33i172-194o214-236i	5525400	0.0321089	2.44919e-05	2554300	0.014263	1.08795e-05
Rv2272	_	PROBABLE CONSERVED TRANSMEMBRANE PROTEIN	Both	3	3	i26-48o58-77i98-120o	87122000	0.506278	0.000386177	2190900	0.0122338	9.33165e-06
Rv2281	pitB	PUTATIVE PHOSPHATE-TRANSPORT PERMEASE PITB	H37Ra	3	12	i40-58o68-87i108-127o147-164i177-196o211-233i321-343o358-377i384-406o436-458i484-506o526-548i	1140700	5.03835e-06	3.33224e-09	-	-	-
Rv2284	lipM	PROBABLE ESTERASE LIPM	H37Rv	7	3	i7-29o44-66i78-95o	-	-	-	1078100	4.56003e-06	2.86434e-09
Rv2289	cdh	PROBABLE CDP-DIACYLGLYCEROL PYROPHOSPHATASE CDH	Both	1	1	i7-29o	3105000	0.0180436	1.37632e-05	135390000	0.756006	0.000576663
Rv2301	cut2	PROBABLE CUTINASE CUT2	Both	3	1	i9-31o	24579000	0.142832	0.000108949	557130000	3.11096	0.00237297
Rv2320c	rocE	PROBABLE CATIONIC AMINO ACID TRANSPORT INTEGRAL	Both	3	12	i36-58o68-90i111-133o164-186i193-212o222-244i264-286o313-335i362-381o386-408i421-440o445-464i	3461300	0.0201141	1.53426e-05	4780900	0.0266961	2.03632e-05
Rv2326c	_	POSSIBLE TRANSMEMBRANE ATP-BINDING PROTEIN ABC	Both	3	4	o46-68i81-103o129-151i195-217o	1049600	0.00609937	4.65246e-06	1805600	0.0100823	7.69055e-06
Rv2330c	lppP	PROBABLE LIPOPROTEIN LPPP	Both	3	1	i7-29o	12392000	0.0720117	5.49288e-05	49514000	0.276482	0.000210894
Rv2345	_	POSSIBLE CONSERVED TRANSMEMBRANE PROTEIN	Both	3	3	i7-26o162-181i609-631o	28847000	0.167634	0.000127867	91426000	0.510515	0.000389408
Rv2376c	cfp2	LOW MOLECULAR WEIGHT ANTIGEN CFP2 (LOW MOLECULAR	Both	3	1	i7-29o	249230	0.00144831	1.10474e-06	3462500	0.0193343	1.47477e-05
Rv2387	_	CONSERVED HYPOTHETICAL PROTEIN	Both	10	10	o5-27i34-56o71-93i109-131o135-157i245-267o277-299i311-333o343-365i377-399o	160580000	0.933153	0.000711787	181020000	1.0108	0.000771014
Rv2399c	cysT	PROBABLE SULFATE-TRANSPORT INTEGRAL MEMBRANE	Both	3	6	i34-56o76-98i110-132o147-169i189-211o250-272i	893790	0.00519394	3.96181e-06	418250	0.00233547	1.78144e-06
Rv2456c	_	PROBABLE CONSERVED INTEGRAL MEMBRANE TRANSPORT	H37Ra	3	10	o49-71i80-102o117-139i160-182o223-245i258-280o290-307i314-336o351-373i380-399o	1297300	5.73004e-06	3.78971e-09	-	-	-
Rv2473	_	POSSIBLE ALANINE AND PROLINE RICH MEMBRANE	Both	3	1	o82-104i	149250000	0.867313	0.000661566	189230000	1.05664	0.000805983
Rv2507	_	POSSIBLE CONSERVED PROLINE RICH MEMBRANE	Both	3	1	o110-132i	3391400	0.0197079	1.50327e-05	13532000	0.0755615	5.76365e-05
Rv2508c	_	PROBABLE CONSERVED INTEGRAL MEMBRANE LEUCINE AND	Both	3	12	i24-46o61-83i90-109o113-135i155-177o197-219i256-278o293-315i322-340o344-366i379-401o406-428i	1126500	0.00654625	4.99333e-06	2837800	0.015846	1.2087e-05
Rv2518c	lppS	PROBABLE CONSERVED LIPOPROTEIN LPPS	Both	3	1	i20-42o	79716000	0.463241	0.000353349	369650000	2.06409	0.00157444
Rv2532c	_	HYPOTHETICAL PROTEIN	Both	16	2	i9-31o36-58i	5653100	0.032851	2.50579e-05	13150000	0.0734284	5.60095e-05
Rv2536	_	PROBABLE CONSERVED TRANSMEMBRANE PROTEIN	Both	3	4	i7-26o31-53i73-95o110-132i	451350000	2.62286	0.00200065	414520000	2.31464	0.00176555
Rv2537c	aroD	3-DEHYDROQUINATE DEHYDRATASE AROD (AROQ)	Both	7	1	i116-138o	8570100	0.0498021	3.79878e-05	11728000	0.0654881	4.99528e-05
Rv2560	_	PROBABLE PROLINE AND GLYCINE RICH TRANSMEMBRANE	Both	3	4	i103-125o145-167i197-228o271-293i	819080000	4.75979	0.00363066	34962000	0.195225	0.000148913
Rv2563	_	PROBABLE GLUTAMINE-TRANSPORT TRANSMEMBRANE	Both	3	4	i16-38o231-253i274-296o306-328i	1844100000	10.7163	0.00817416	1023700000	5.71625	0.00436022
Rv2575	_	POSSIBLE CONSERVED MEMBRANE GLYCINE RICH	Both	3	1	i21-43o	12103000	0.0703322	5.36478e-05	2605700	0.01455	1.10984e-05
Rv2582	ppiB	PROBABLE PEPTIDYL-PROLYL CIS-TRANS ISOMERASE B	Both	2	1	i47-69o	106420000	0.618422	0.000471717	43385000	0.242258	0.000184789
Rv2586c	secF	PROBABLE PROTEIN-EXPORT MEMBRANE PROTEIN SECF	Both	3	6	i66-88o191-208i215-237o241-263i301-323o328-350i	928830	0.00539756	4.11713e-06	6726400	0.0375596	2.86496e-05
Rv2587c	secD	PROBABLE PROTEIN-EXPORT MEMBRANE PROTEIN SECD	Both	3	6	i13-32o385-403i408-430o440-462i489-511o516-538i	147210000	0.855458	0.000652523	268040000	1.49671	0.00114166
Rv2588c	yajC	PROBABLE CONSERVED MEMBRANE PROTEIN SECRETION	H37Rv	3	1	o4-21i	-	-	-	2412700	1.0205e-05	6.41015e-09
Rv2597	_	PROBABLE MEMBRANE PROTEIN	Both	3	1	i2-24o	158710000	0.922286	0.000703498	139640000	0.779737	0.000594765
Rv2612c	pgsA1	PROBABLE PI SYNTHASE PGSA1 (PHOSPHATIDYLINOSITOL	Both	1	3	o45-67i117-134o170-192i	20807000	0.120912	9.22291e-05	44338000	0.247579	0.000188848
Rv2617c	_	PROBABLE TRANSMEMBRANE PROTEIN	Both	3	3	i20-39o66-88i93-115o	4138200	0.0240477	1.8343e-05	49400000	0.275845	0.000210408
Rv2620c	_	PROBABLE CONSERVED TRANSMEMBRANE PROTEIN	Both	3	4	o5-27i47-69o74-96i117-139o	309150	0.00179651	1.37034e-06	5393200	0.0301151	2.29711e-05
Rv2637	dedA	POSSIBLE TRANSMEMBRANE PROTEIN DEDA	Both	3	4	i12-34o54-76i143-165o175-194i	5955000	0.0346053	2.63961e-05	19487000	0.108814	8.30005e-05
Rv2643	arsC	PROBABLE ARSENIC-TRANSPORT INTEGRAL MEMBRANE	H37Ra	3	10	i23-42o52-74i95-114o124-143i150-172o187-209i229-251o266-288i295-317o327-349i	367470	1.62308e-06	1.07346e-09	-	-	-
Rv2672	_	POSSIBLE SECRETED PROTEASE	Both	7	1	i13-35o	72819000	0.423161	0.000322778	35482000	0.198128	0.000151128
Rv2673	_	POSSIBLE CONSERVED INTEGRAL MEMBRANE PROTEIN	Both	3	8	o113-135i163-185o195-217i224-243o279-301i310-332o352-374i386-408o	89613000	0.520754	0.000397219	290770000	1.62363	0.00123847
Rv2684	arsA	PROBABLE ARSENIC-TRANSPORT INTEGRAL MEMBRANE	H37Ra	3	10	o4-18i25-47o57-76i97-119o179-201i222-244o279-301i308-330o362-384i405-427o	2139500	9.44995e-06	6.24996e-09	-	-	-
Rv2685	arsB1	PROBABLE ARSENIC-TRANSPORT INTEGRAL MEMBRANE	Both	3	9	i21-40o55-77i98-120o174-196i222-244o279-301i314-331o362-384i405-427o	6531400	0.0379549	2.89511e-05	702730	0.00392398	2.99312e-06
Rv2690c	_	PROBABLE CONSERVED INTEGRAL MEMBRANE ALANINE AND	H37Rv	3	11	o62-84i105-127o142-164i171-193o218-240i260-282o315-337i370-392o396-418i439-458o462-484i	-	-	-	2196600	9.29093e-06	5.83601e-09
Rv2693c	_	PROBABLE CONSERVED INTEGRAL MEMBRANE ALANINE AND	Both	3	6	i12-34o38-60i67-86o90-112i137-159o172-194i	31501000	0.183057	0.000139631	1114500	0.00622327	4.74696e-06
Rv2698	_	PROBABLE CONSERVED ALANINE RICH TRANSMEMBRANE	H37Rv	3	2	i21-43o48-66i	-	-	-	2111700	8.93183e-06	5.61045e-09
Rv2700	_	POSSIBLE CONSERVED SECRETED ALANINE RICH	Both	3	1	i26-45o	11385000	0.0661598	5.04652e-05	41449000	0.231447	0.000176543
Rv2721c	_	POSSIBLE CONSERVED TRANSMEMBRANE ALANINE AND	Both	3	2	i13-35o420-442i	1336500000	7.76659	0.00592417	539760000	3.01397	0.00229899
Rv2723	_	PROBABLE CONSERVED INTEGRAL MEMBRANE PROTEIN	H37Rv	3	9	o5-27i40-62o77-99i104-126o131-153i199-221o226-248i255-277o297-319i	-	-	-	2013800	8.51774e-06	5.35034e-09
Rv2732c	_	PROBABLE CONSERVED TRANSMEMBRANE PROTEIN	Both	3	4	i33-55o75-97i102-124o137-159i	97990000	0.569434	0.000434351	14066000	0.0785433	5.9911e-05
Rv2743c	_	POSSIBLE CONSERVED TRANSMEMBRANE ALANINE RICH	H37Ra	3	2	i50-72o77-99i	50973	2.25142e-07	1.48904e-10	-	-	-
Rv2746c	pgsA3	PROBABLE PGP SYNTHASE PGSA3	Both	1	4	i29-51o116-138i151-168o173-195i	28271000	0.164287	0.000125314	4471900	0.0249707	1.90471e-05
Rv2772c	_	PROBABLE CONSERVED TRANSMEMBRANE PROTEIN	Both	3	2	i7-29o39-61i	2307400	0.0134086	1.02278e-05	8785900	0.0490597	3.74216e-05
Rv2799	_	PROBABLE MEMBRANE PROTEIN	Both	3	1	i21-43o	6158000	0.035785	2.7296e-05	6126000	0.034207	2.60923e-05
Rv2843	_	PROBABLE CONSERVED TRANSMEMBRANE ALANINE RICH	Both	3	2	i20-42o62-84i	94641000	0.549972	0.000419506	2694100	0.0150436	1.14749e-05
Rv2846c	efpA	POSSIBLE INTEGRAL MEMBRANE EFFLUX PROTEIN EFPA	Both	3	14	i51-73o88-107i120-139o144-166i179-201o206-228i241-260o265-287i307-329o339-361i368-390o405-427i436-458o487-509i	1790300	0.0104037	7.93569e-06	4918600	0.027465	2.09497e-05
Rv2869c	rip	PROBABLE CONSERVED TRANSMEMBRANE PROTEIN	Both	3	4	o6-28i97-119o327-349i370-392o	41034000	0.238454	0.000181887	55105000	0.307701	0.000234707
Rv2875	mpt70	MAJOR SECRETED IMMUNOGENIC PROTEIN MPT70	Both	3	1	i7-29o	2202100	0.0127967	9.76103e-06	2655900	0.0148303	1.13122e-05
Rv2877c	_	PROBABLE CONSERVED INTEGRAL MEMBRANE PROTEIN	Both	3	7	o10-32i52-74o84-106i130-152o162-184i204-226o261-283i	14491000	0.0842092	6.42328e-05	79946000	0.446411	0.000340512
Rv2878c	mpt53	SOLUBLE SECRETED ANTIGEN MPT53 PRECURSOR	Both	3	1	o15-37i	41817000	0.243004	0.000185358	208960000	1.16681	0.000890018
Rv2881c	cdsA	PROBABLE INTEGRAL MEMBRANE PHOSPHATIDATE	H37Rv	1	7	i38-60o80-102i104-126o149-171i178-200o215-237i242-261o	-	-	-	868680	3.67424e-06	2.30794e-09
Rv2903c	lepB	PROBABLE SIGNAL PEPTIDASE I LEPB (SPASE I)	Both	3	1	i68-87o	447680000	2.60153	0.00198439	430940000	2.40633	0.00183549
Rv2920c	amt	PROBABLE AMMONIUM-TRANSPORT INTEGRAL MEMBRANE	Both	3	11	o15-37i44-66o119-141i148-170o192-214i227-246o256-278i287-306o310-332i344-363o392-414i	184720000	1.07343	0.00081879	365010	0.00203818	1.55468e-06
Rv2921c	ftsY	PROBABLE CELL DIVISION PROTEIN FTSY (SRP	Both	3	1	o5-27i	10784000	0.0626673	4.78012e-05	1813600	0.010127	7.72462e-06
Rv2937	drrB	PROBABLE DAUNORUBICIN-DIM-TRANSPORT INTEGRAL	H37Rv	3	6	i47-69o89-111i137-159o164-186i199-221o263-285i	-	-	-	8153500	3.44868e-05	2.16625e-08
Rv2938	drrC	PROBABLE DAUNORUBICIN-DIM-TRANSPORT INTEGRAL	Both	3	6	i45-67o77-99i130-152o162-184i197-219o248-270i	1463300	0.00850344	6.48623e-06	345730	0.00193053	1.47256e-06
Rv2942	mmpL7	CONSERVED TRANSMEMBRANE TRANSPORT PROTEIN MMPL7	Both	3	12	i44-66o210-232i239-261o271-293i310-332o342-364i385-407o760-782i789-811o821-843i864-886o891-913i	13585000	0.0789443	6.02169e-05	25147000	0.140419	0.000107108
Rv2945c	lppX	PROBABLE CONSERVED LIPOPROTEIN LPPX	Both	3	1	i7-24o	300850000	1.74828	0.00133355	782960000	4.37198	0.00333484
Rv2957	_	POSSIBLE GLYCOSYL TRANSFERASE	H37Rv	7	1	o20-42i	-	-	-	1010200	4.27283e-06	2.68394e-09
Rv2963	_	PROBABLE INTEGRAL MEMBRANE PROTEIN	Both	3	9	i32-51o66-88i101-123o127-149i207-229o244-266i273-295o310-332i353-375o	1537400	0.00893405	6.81468e-06	9191400	0.0513239	3.91487e-05
Rv2969c	_	POSSIBLE CONSERVED MEMBRANE OR SECRETED PROTEIN	Both	3	1	o20-42i	1760100000	10.2282	0.00780182	1640700000	9.16152	0.00698819
Rv2980	_	POSSIBLE CONSERVED SECRETED PROTEIN	Both	3	1	o10-32i	2938900	0.0170784	1.3027e-05	6091200	0.0340127	2.59441e-05
Rv2994	_	PROBABLE CONSERVED INTEGRAL MEMBRANE PROTEIN	H37Rv	3	8	i13-35o50-72i93-115o166-188i217-239o249-268i281-298o369-391i	-	-	-	34342000	0.000145256	9.12411e-08
Rv3004	cfp6	LOW MOLECULAR WEIGHT PROTEIN ANTIGEN 6 (CFP-6)	H37Rv	3	1	o15-37i	84505	0.00049107	3.74577e-07	105390	0.000588488	4.48885e-07
Rv3043c	ctaD	PROBABLE CYTOCHROME C OXIDASE POLYPEPTIDE I CTAD	Both	7	12	i40-62o82-104i124-146o172-194i214-236o256-278i290-312o316-338i359-381o396-418i431-453o473-495i	296950000	1.72562	0.00131626	18284000	0.102096	7.78766e-05
Rv3069	_	PROBABLE CONSERVED TRANSMEMBRANE PROTEIN	Both	3	4	i9-31o35-57i70-92o102-124i	28721000	0.166902	0.000127309	8890400	0.0496432	3.78667e-05
Rv3090	_	HYPOTHETICAL ALANINE AND VALINE RICH PROTEIN	Both	16	2	o5-24i37-59o	264440000	1.5367	0.00117216	209730000	1.17111	0.000893298
Rv3092c	_	PROBABLE CONSERVED INTEGRAL MEMBRANE PROTEIN	Both	3	4	i76-98o165-187i218-240o276-298i	5803900	0.0337273	2.57264e-05	4578400	0.0255654	1.95007e-05
Rv3101c	ftsX	PUTATIVE CELL DIVISION PROTEIN FTSX (SEPTATION	Both	3	4	o20-42i174-196o225-247i268-290o	173270000	1.0069	0.000768037	76292000	0.426008	0.000324949
Rv3103c	_	HYPOTHETICAL PROLINE-RICH PROTEIN	H37Ra	16	1	i13-35o	35914000	0.000158628	1.04913e-07	-	-	-
Rv3104c	_	POSSIBLE CONSERVED TRANSMEMBRANE PROTEIN	Both	3	3	o27-49i81-100o105-127i	28213000	0.16395	0.000125057	58745000	0.328027	0.000250211
Rv3145	nuoA	PROBABLE NADH DEHYDROGENASE I (CHAIN A) NUOA	Both	7	3	o5-27i70-92o97-119i	5311800	0.0308676	2.35451e-05	37519000	0.209503	0.000159804
Rv3152	nuoH	PROBABLE NADH DEHYDROGENASE I (CHAIN H) NUOH	Both	7	9	o10-32i79-101o121-143i160-182o192-211i249-271o281-303i315-337o347-367i	185580000	1.07843	0.000822602	149150000	0.83284	0.000635271
Rv3154	nuoJ	PROBABLE NADH DEHYDROGENASE I (CHAIN J) NUOJ	H37Ra	7	5	o15-37i39-61o65-87i107-129o155-177i	1472500	6.50388e-06	4.30151e-09	-	-	-
Rv3156	nuoL	PROBABLE NADH DEHYDROGENASE I (CHAIN L) NUOL	Both	7	16	o4-26i33-55o88-110i123-140o144-166i186-208o213-232i253-272o282-304i311-333o337-359i371-393o421-443i463-485o505-527i608-630o	114210000	0.66369	0.000506247	86552000	0.483299	0.000368649
Rv3157	nuoM	PROBABLE NADH DEHYDROGENASE I (CHAIN M) NUOK	Both	7	14	o5-24i31-53o83-105i140-159o163-185i197-219o246-268i281-303o313-335i342-364o369-391i411-433o443-465i486-508o	75506000	0.438776	0.000334688	119090000	0.664988	0.000507237
Rv3158	nuoN	PROBABLE NADH DEHYDROGENASE I (CHAIN N) NUON	Both	7	14	o10-32i39-61o76-98i151-168o172-194i207-229o249-271i284-306o316-338i345-362o372-394i418-440o450-472i493-515o	17577000	0.102142	7.79118e-05	53353000	0.297918	0.000227245
Rv3165c	_	HYPOTHETICAL PROTEIN	Both	16	2	i5-22o26-43i	14375000	0.0835351	6.37186e-05	12380000	0.0691288	5.27298e-05
Rv3193c	_	PROBABLE CONSERVED TRANSMEMBRANE PROTEIN	Both	3	7	i17-39o59-81i113-135o169-191i212-229o255-277i284-306o	265240000	1.54135	0.0011757	204590000	1.14241	0.000871405
Rv3194c	_	POSSIBLE CONSERVED SECRETED PROTEIN	Both	3	1	i5-27o	1644100	0.0095541	7.28764e-06	4692300	0.0262014	1.99858e-05
Rv3200c	_	POSSIBLE TRANSMEMBRANE CATION TRANSPORTER	Both	3	3	i39-58o73-90i103-125o	1754300	0.0101945	7.77611e-06	1647500	0.00919949	7.01716e-06
Rv3212	_	CONSERVED HYPOTHETICAL ALANINE VALINE RICH	Both	10	1	i12-31o	335760000	1.95115	0.00148829	74022000	0.413332	0.00031528
Rv3236c	_	PROBABLE CONSERVED INTEGRAL MEMBRANE TRANSPORT	Both	3	10	i7-29o33-55i57-79o115-137i150-172o176-198i219-241o291-313i334-356o360-382i	536890	0.00311994	2.37982e-06	1026400	0.00573132	4.37172e-06
Rv3238c	_	PROBABLE CONSERVED INTEGRAL MEMBRANE PROTEIN	Both	3	5	i7-29o39-61i82-104o124-146i180-202o	2378200	0.0138201	1.05416e-05	5363500	0.0299493	2.28446e-05
Rv3252c	alkB	PROBABLE TRANSMEMBRANE ALKANE 1-MONOOXYGENASE	Both	1	6	i27-49o54-76i103-125o135-157i255-277o281-303i	35646	0.000207144	1.58005e-07	552330	0.00308416	2.35253e-06
Rv3273	_	PROBABLE TRANSMEMBRANE CARBONIC ANHYDRASE	Both	7	10	o36-58i60-82o102-124i129-151o205-227i264-286o306-328i341-360o364-386i393-424o	32635000	0.189647	0.000144658	1137700000	6.35281	0.00484578
Rv3277	_	PROBABLE CONSERVED TRANSMEMBRANE PROTEIN	Both	3	4	i77-95o105-122i142-164o179-201i	15874000	0.092246	7.03631e-05	15294000	0.0854003	6.51414e-05
Rv3278c	_	PROBABLE CONSERVED TRANSMEMBRANE PROTEIN	Both	3	2	i24-46o61-83i	145940000	0.848078	0.000646894	131390000	0.73367	0.000559626
Rv3310	sapM	POSSIBLE ACID PHOSPHATASE (ACID	H37Rv	7	1	i21-43o	-	-	-	8163100	3.45274e-05	2.1688e-08
Rv3316	sdhC	PROBABLE SUCCINATE DEHYDROGENASE (CYTOCHROME	Both	7	3	i9-28o48-70i83-105o	171170000	0.994693	0.000758728	298870000	1.66886	0.00127297
Rv3317	sdhD	PROBABLE SUCCINATE DEHYDROGENASE (HYDROPHOBIC	Both	7	3	i38-60o80-102i115-137o	111520000	0.648058	0.000494324	220660000	1.23215	0.000939852
Rv3330	dacB1	PROBABLE PENICILLIN-BINDING PROTEIN DACB1	H37Rv	3	1	o374-396i	-	-	-	520850	2.20303e-06	1.38381e-09
Rv3335c	_	PROBABLE CONSERVED INTEGRAL MEMBRANE PROTEIN	Both	3	6	o43-65i105-124o149-171i192-214o229-251i263-285o	4316400	0.0250832	1.91329e-05	3369300	0.0188139	1.43508e-05
Rv3390	lpqD	PROBABLE CONSERVED LIPOPROTEIN LPQD	Both	3	1	i13-32o	400660000	2.32829	0.00177597	368260000	2.05633	0.00156852
Rv3435c	_	PROBABLE CONSERVED TRANSMEMBRANE PROTEIN	Both	3	4	i7-29o186-208i221-239o254-276i	62452000	0.362917	0.000276825	45982000	0.256759	0.00019585
Rv3437	_	POSSIBLE CONSERVED TRANSMEMBRANE PROTEIN	H37Ra	3	1	o73-95i	357650	1.5797e-06	1.04478e-09	-	-	-
Rv3451	cut3	PROBABLE CUTINASE PRECURSOR CUT3	Both	3	1	i13-35o	2262500	0.0131477	1.00288e-05	3005600	0.016783	1.28017e-05
Rv3476c	kgtP	PROBABLE DICARBOXYLIC ACID TRANSPORT INTEGRAL	Both	3	11	o60-82i94-113o118-140i161-183o193-212i249-271o286-308i315-333o343-365i378-397o407-429i	2357100	0.0136974	1.04481e-05	8379000	0.0467876	3.56885e-05
Rv3479	_	POSSIBLE TRANSMEMBRANE PROTEIN	H37Rv	3	3	o974-996i1003-1025o1048-1070i	-	-	-	24841000	0.00010507	6.59985e-08
Rv3481c	_	PROBABLE INTEGRAL MEMBRANE PROTEIN	Both	3	6	o15-37i50-72o82-104i131-153o163-185i206-228o	25371000	0.147434	0.00011246	12781000	0.0713679	5.44378e-05
Rv3483c	_	CONSERVED HYPOTHETICAL PROTEIN	Both	10	1	o31-53i	24623000	0.143088	0.000109144	48510000	0.270875	0.000206617
Rv3484	cpsA	POSSIBLE CONSERVED PROTEIN CPSA	H37Rv	10	1	i24-46o	-	-	-	777360	3.28799e-06	2.06532e-09
Rv3491	_	HYPOTHETICAL PROTEIN	H37Rv	16	1	i7-26o	-	-	-	661640	2.79853e-06	1.75787e-09
Rv3494c	mce4F	MCE-FAMILY PROTEIN MCE4F	H37Rv	0	1	i12-34o	-	-	-	6312100	2.66982e-05	1.67702e-08
Rv3496c	mce4D	MCE-FAMILY PROTEIN MCE4D	Both	0	1	i13-35o	746870	0.00434017	3.31058e-06	293710	0.00164005	1.25099e-06
Rv3497c	mce4C	MCE-FAMILY PROTEIN MCE4C	Both	0	1	i19-41o	761500	0.00442518	3.37543e-06	1454500	0.0081218	6.19512e-06
Rv3498c	mce4B	MCE-FAMILY PROTEIN MCE4B	H37Rv	0	1	i13-35o	-	-	-	632480	2.67519e-06	1.6804e-09
Rv3501c	yrbE4A	CONSERVED HYPOTHETICAL INTEGRAL MEMBRANE PROTEIN	Both	0	6	i48-70o92-114i135-157o162-184i197-214o229-251i	37744000	0.219336	0.000167304	128680000	0.718537	0.000548084
Rv3584	lpqE	POSSIBLE CONSERVED LIPOPROTEIN LPQE	Both	3	1	i13-35o	414360000	2.4079	0.00183669	38885000	0.21713	0.000165622
Rv3587c	_	PROBABLE CONSERVED MEMBRANE PROTEIN	Both	3	1	i20-42o	16766000	0.0974296	7.4317e-05	11022000	0.0615459	4.69457e-05
Rv3610c	ftsH	MEMBRANE-BOUND PROTEASE FTSH (CELL DIVISION	H37Rv	3	2	o10-27i111-133o	-	-	-	694460	2.93735e-06	1.84507e-09
Rv3627c	_	CONSERVED HYPOTHETICAL PROTEIN	Both	10	1	i12-34o	8041800	0.046732	3.56461e-05	8485700	0.0473834	3.61429e-05
Rv3629c	_	PROBABLE CONSERVED INTEGRAL MEMBRANE PROTEIN	H37Ra	3	10	i7-26o31-53i66-88o126-148i169-188o198-215i244-266o271-293i306-323o328-350i	4306600	1.90218e-05	1.25806e-08	-	-	-
Rv3632	_	POSSIBLE CONSERVED MEMBRANE PROTEIN	Both	3	3	o4-21i30-48o68-85i	1552200	0.00902005	6.88028e-06	4241900	0.0236864	1.80674e-05
Rv3665c	dppB	PROBABLE DIPEPTIDE-TRANSPORT INTEGRAL MEMBRANE	H37Rv	3	6	i9-31o98-120i133-155o170-192i229-251o279-301i	-	-	-	139150	5.88561e-07	3.69699e-10
Rv3666c	dppA	PROBABLE PERIPLASMIC DIPEPTIDE-BINDING	Both	3	1	i7-29o	23886000	0.138805	0.000105877	17400000	0.09716	7.41114e-05
Rv3668c	_	POSSIBLE PROTEASE	H37Ra	7	1	i7-29o	19585000	8.65049e-05	5.72122e-08	-	-	-
Rv3669	_	PROBABLE CONSERVED TRANSMEMBRANE PROTEIN	Both	3	2	i68-90o100-122i	96388000	0.560124	0.00042725	15515000	0.0866344	6.60827e-05
Rv3671c	_	POSSIBLE MEMBRANE-ASSOCIATED SERINE PROTEASE	Both	7	4	o4-23i30-52o62-84i96-118o	480040000	2.78958	0.00212783	281470000	1.5717	0.00119886
Rv3673c	_	POSSIBLE MEMBRANE-ANCHORED THIOREDOXIN-LIKE	Both	7	1	o20-42i	17565000	0.102073	7.78586e-05	19072000	0.106496	8.12329e-05
Rv3675	_	POSSIBLE MEMBRANE PROTEIN	Both	3	1	o4-26i	1345700	0.00782005	5.96495e-06	5831500	0.0325626	2.4838e-05
Rv3682	ponA2	PROBABLE BIFUNCTIONAL MEMBRANE-ASSOCIATED	H37Rv	3	1	i7-29o	-	-	-	705700	2.98489e-06	1.87493e-09
Rv3683	_	CONSERVED HYPOTHETICAL PROTEIN	Both	10	1	i7-29o	153810000	0.893812	0.000681778	283920000	1.58538	0.00120929
Rv3689	_	PROBABLE CONSERVED TRANSMEMBRANE PROTEIN	Both	3	6	i153-175o207-229i250-272o292-314i335-357o388-410i	5606300	0.032579	2.48505e-05	17631000	0.0984499	7.50953e-05
Rv3690	_	PROBABLE CONSERVED MEMBRANE PROTEIN	Both	3	1	o51-73i	11526000	0.0669792	5.10902e-05	8994200	0.0502228	3.83088e-05
Rv3693	_	POSSIBLE CONSERVED MEMBRANE PROTEIN	Both	3	1	i7-29o	933160	0.00542272	4.13633e-06	16430000	0.0917436	6.99799e-05
Rv3694c	_	POSSIBLE CONSERVED TRANSMEMBRANE PROTEIN	Both	3	6	i102-124o166-188i193-215o219-238i258-280o285-307i	532010	0.00309158	2.35819e-06	1743600	0.0097361	7.42647e-06
Rv3695	_	POSSIBLE CONSERVED MEMBRANE PROTEIN	Both	3	3	i21-43o53-75i111-133o	32533000	0.189054	0.000144206	14854000	0.0829434	6.32673e-05
Rv3723	_	PROBABLE CONSERVED TRANSMEMBRANE PROTEIN	Both	3	4	i5-27o42-64i77-99o114-136i	3405100	0.0197875	1.50935e-05	114620	0.000640028	4.88198e-07
Rv3732	_	CONSERVED HYPOTHETICAL PROTEIN	Both	10	2	i9-31o321-343i	5092000	0.0295903	2.25708e-05	3784700	0.0211334	1.61201e-05
Rv3756c	proZ	POSSIBLE OSMOPROTECTANT (GLYCINE	H37Rv	0	5	o31-53i66-88o93-115i155-177o192-214i	-	-	-	2409200	1.01902e-05	6.40086e-09
Rv3760	_	POSSIBLE CONSERVED MEMBRANE PROTEIN	H37Ra	3	2	i20-42o57-79i	33327000	0.000147202	9.73557e-08	-	-	-
Rv3764c	tcrY	POSSIBLE TWO COMPONENT SENSOR KINASE	Both	9	1	i153-175o	64028	0.000372076	2.83811e-07	201630	0.00112588	8.58798e-07
Rv3779	_	PROBABLE CONSERVED TRANSMEMBRANE PROTEIN ALANINE	H37Ra	3	14	o4-22i29-51o61-83i96-118o164-186i193-215o230-252i259-281o296-318i331-353o389-408i415-437o457-479i492-514o	3144200	1.38876e-05	9.18492e-09	-	-	-
Rv3783	rfbD	PROBABLE O-ANTIGEN/LIPOPOLYSACCHARIDE TRANSPORT	H37Rv	3	6	i49-71o86-108i128-150o160-182i189-208o251-268i	-	-	-	431170	1.82371e-06	1.14555e-09
Rv3789	_	POSSIBLE CONSERVED INTEGRAL MEMBRANE PROTEIN	Both	3	4	i7-29o34-53i60-79o89-111i	5309000	0.0308513	2.35327e-05	1217700	0.00679953	5.18652e-06
Rv3792	_	PROBABLE CONSERVED TRANSMEMBRANE PROTEIN	Both	3	13	i27-49o64-86i99-118o183-200i207-224o229-248i255-272o276-293i306-328o353-375i382-404o414-436i443-465o	-	-	-	13410000	5.67201e-05	3.56282e-08
Rv3793	embC	INTEGRAL MEMBRANE INDOLYLACETYLINOSITOL	Both	3	13	i28-50o232-251i264-286o341-360i373-392o431-453i466-488o530-552i565-582o586-608i620-642o657-679i700-722o	176030000	1.02294	0.000780271	93704000	0.523235	0.000399111
Rv3794	embA	INTEGRAL MEMBRANE INDOLYLACETYLINOSITOL	Both	3	13	i12-34o205-224i247-269o322-344i356-375o408-430i451-470o519-536i543-565o575-597i604-626o641-663i684-706o	299960000	1.74311	0.0013296	332140000	1.85464	0.00141468
Rv3795	embB	INTEGRAL MEMBRANE INDOLYLACETYLINOSITOL	Both	3	12	o28-50i217-239o271-293i402-419o434-456i472-494o541-558i570-587o597-619i626-648o663-685i698-720o	3004500	0.0174596	1.33178e-05	1361200	0.00760082	5.79773e-06
Rv3802c	_	PROBABLE CONSERVED MEMBRANE PROTEIN	Both	3	1	i12-34o	32144000	0.186793	0.000142482	31794000	0.177535	0.000135419
Rv3804c	fbpA	SECRETED ANTIGEN 85-A FBPA (MYCOLYL TRANSFERASE	Both	1	1	i19-41o	686010000	3.9865	0.00304081	1338600000	7.47462	0.00570147
Rv3805c	_	PROBABLE CONSERVED TRANSMEMBRANE PROTEIN	Both	3	9	i5-22o81-103i134-156o176-198i211-233o264-283i304-326o336-358i370-389o	256210	0.00148887	1.13568e-06	574610	0.00320857	2.44742e-06
Rv3806c	_	POSSIBLE CONSERVED INTEGRAL MEMBRANE PROTEIN	Both	3	7	o55-72i92-114o118-140i161-183o216-238i245-264o284-301i	41250000	0.23971	0.000182845	26329000	0.147019	0.000112142
Rv3807c	_	POSSIBLE CONSERVED TRANSMEMBRANE PROTEIN	Both	3	3	o20-42i49-66o139-158i	1142800	0.00664097	5.06558e-06	1796100	0.0100293	7.65008e-06
Rv3826	fadD23	PROBABLE FATTY-ACID-COA LIGASE FADD23	H37Rv	1	2	o198-220i225-247o	-	-	-	4860200	2.05571e-05	1.29128e-08
Rv3835	_	PROBABLE CONSERVED MEMBRANE PROTEIN	Both	3	1	i44-66o	6838400	0.0397389	3.03119e-05	2947000	0.0164558	1.25521e-05
Rv3852	hns	POSSIBLE HISTONE-LIKE PROTEIN HNS	Both	2	1	o111-128i	219660000	1.27648	0.000973665	794420000	4.43597	0.00338365
Rv3864	_	CONSERVED HYPOTHETICAL PROTEIN	Both	10	1	o134-156i	506850000	2.94538	0.00224666	192870000	1.07697	0.000821486
Rv3869	_	POSSIBLE CONSERVED MEMBRANE PROTEIN	Both	3	1	i39-61o	39533000	0.229732	0.000175234	6491500	0.0362479	2.76491e-05
Rv3877	_	PROBABLE CONSERVED TRANSMEMBRANE PROTEIN	Both	3	11	i144-166o171-190i197-219o229-246i258-280o284-306i366-388o392-414i419-441o445-467i480-502o	710590	0.00412934	3.14976e-06	1203500	0.00672024	5.12604e-06
Rv3883c	mycP1	MEMBRANE-ANCHORED MYCOSIN MYCP1 (SERINE	Both	7	1	o419-438i	-	-	-	41915000	0.000177287	1.11361e-07
Rv3895c	_	PROBABLE CONSERVED MEMBRANE PROTEIN	H37Rv	3	1	i41-60o	-	-	-	973500	4.1176e-06	2.58643e-09
Rv3910	_	PROBABLE CONSERVED TRANSMEMBRANE PROTEIN	Both	3	15	i40-62o66-88i105-127o142-164i176-198o213-235i255-276o291-313i343-365o375-397i410-432o437-459i480-497o517-539i979-1001o	120840000	0.702218	0.000535636	27121000	0.151441	0.000115516
Rv3921c	_	PROBABLE CONSERVED TRANSMEMBRANE PROTEIN	Both	3	5	i7-29o39-56i104-126o192-214i235-257o	3460000	0.0201065	1.53368e-05	1643100	0.00917492	6.99841e-06
