# Supplementary material for: Comparison of membrane proteins of Mycobacterium tuberculosis H37Rv and H37Ra strains
Source: BMC Microbiol. 2011 Jan 24;11:18. doi: 10.1186/1471-2180-11-18 (PMC3033788; doi:10.1186/1471-2180-11-18)
Supplement: Additional file 4 — Lipoproteins. List of all lipoproteins identified in one or both strains including their relative intensity and ratio. [file 1471-2180-11-18-S4.XLS]

## Sheet: Suppl table 4_Lipoproteins
Sanger ID	Gene name	Gene name	Protein Identity	Strain	Intensity H37Ra	Intensity Normalized H37Ra	Relative Prosent H37Ra	Intensity H37Rv	Intensity Normalized H37Rv	Relative Prosent H37Rv
Rv0173	lprK	prK	POSSIBLE MCE-FAMILY LIPOPROTEIN LPRK (MCE-FAMILY LIPOPROTEIN MCE1E)	Both	190020000	1.10423	0.000842283	112480000	0.628078	0.000479083
Rv0177	_	-	PROBABLE CONSERVED MCE ASSOCIATED PROTEIN	Both	3060000	0.0177821	1.35638e-05	9619400	0.0537139	4.09717e-05
Rv0237	lpqI	pqI	PROBABLE CONSERVED LIPOPROTEIN LPQI	Both	452660000	2.63047	0.00200646	605670000	3.38201	0.00257972
Rv0265c	_	-	PROBABLE PERIPLASMIC IRON-TRANSPORT LIPOPROTEIN	Both	83186000	0.483406	0.00036873	640060000	3.57404	0.00272619
Rv0344c	lpqJ	LpqJ	PROBABLE LIPOPROTEIN LPQJ	H37Ra	2676700	1.18227e-05	7.81925e-09	-	-	-
Rv0381c	_	-	HYPOTHETICAL PROTEIN	H37Rv	-	-	-	1477000	6.24725e-06	3.92415e-09
Rv0399c	lpqK	LpqK	POSSIBLE CONSERVED LIPOPROTEIN LPQK	Both	35566000	0.206679	0.00015765	32122000	0.179366	0.000136816
Rv0411c	glnH	GlnH	PROBABLE GLUTAMINE-BINDING LIPOPROTEIN GLNH (GLNBP)	Both	6025200	0.0350133	2.67073e-05	12595000	0.0703293	5.36456e-05
Rv0418	lpqL	pqL	PROBABLE LIPOPROTEIN AMINOPEPTIDASE LPQL	Both	339190000	1.97108	0.00150349	271710000	1.5172	0.00115729
Rv0419	lpqM	pqM	POSSIBLE LIPOPROTEIN PEPTIDASE LPQM	Both	586580000	3.4087	0.00260008	166860000	0.931731	0.000710703
Rv0432	sodC	odC	PROBABLE PERIPLASMIC SUPEROXIDE DISMUTASE [CU-ZN] SODC	Both	382980000	2.22555	0.0016976	367900000	2.05432	0.00156699
Rv0526	_	-	POSSIBLE THIOREDOXIN PROTEIN (THIOL-DISULFIDE INTERCHANGE PROTEIN)	Both	2714400	0.0157738	1.20319e-05	8277100	0.0462186	3.52544e-05
Rv0583c	lpqN	LpqN	PROBABLE CONSERVED LIPOPROTEIN LPQN	Both	66175000	0.384552	0.000293327	1312800000	7.33056	0.00559158
Rv0604	lpqO	pqO	PROBABLE CONSERVED LIPOPROTEIN LPQO	Both	57691000	0.335251	0.000255721	86089000	0.480713	0.000366677
Rv0835	lpqQ	pqQ	POSSIBLE LIPOPROTEIN LPQQ	H37Ra	7011700	3.09699e-05	2.04828e-08	-	-	-
Rv0838	lpqR	pqR	PROBABLE CONSERVED LIPOPROTEIN LPQR	H37Rv	-	-	-	8135900	3.44123e-05	2.16158e-08
Rv0846c	_	-	PROBABLE OXIDASE	Both	458700000	2.66557	0.00203323	431490000	2.4094	0.00183783
Rv0928	pstS3	stS3	PERIPLASMIC PHOSPHATE-BINDING LIPOPROTEIN PSTS3 (PBP-3) (PSTS3) (PHOS1)	Both	2025600000	11.771	0.00897868	886880000	4.95226	0.00377747
Rv0932c	pstS2	PstS2	PERIPLASMIC PHOSPHATE-BINDING LIPOPROTEIN PSTS2 (PBP-2) (PSTS2)	Both	2267900000	13.1791	0.0100527	1518900000	8.4814	0.00646941
Rv0934	pstS1	stS1	PERIPLASMIC PHOSPHATE-BINDING LIPOPROTEIN PSTS1 (PBP-1) (PSTS1)	Both	3182600000	18.4945	0.0141072	2913400000	16.2682	0.012409
Rv0999	_	-	HYPOTHETICAL PROTEIN	Both	1661900	0.00965753	7.36654e-06	3907200	0.0218175	1.66418e-05
Rv1016c	lpqT	LpqT	PROBABLE CONSERVED LIPOPROTEIN LPQT	Both	63342000	0.368089	0.00028077	92021000	0.513837	0.000391943
Rv1022	lpqU	pqU	PROBABLE CONSERVED LIPOPROTEIN LPQU	Both	1046300	0.0060802	4.63783e-06	2988900	0.0166897	1.27305e-05
Rv1166	lpqW	pqW	PROBABLE CONSERVED LIPOPROTEIN LPQW	Both	137460000	0.798799	0.000609305	241850000	1.35047	0.00103011
Rv1228	lpqX	pqX	PROBABLE LIPOPROTEIN LPQX	Both	19714000	0.114561	8.73843e-05	4351800	0.0243001	1.85355e-05
Rv1235	lpqY	pqY	PROBABLE SUGAR-BINDING LIPOPROTEIN LPQY	Both	500350000	2.9076	0.00221785	299380000	1.67171	0.00127514
Rv1244	lpqZ	pqZ	PROBABLE LIPOPROTEIN LPQZ	Both	9195600	0.0534369	4.07604e-05	4344200	0.0242576	1.85031e-05
Rv1252c	lprE	LprE	PROBABLE LIPOPROTEIN LPRE	H37Ra	52278000	0.000230906	1.52716e-07	-	-	-
Rv1270c	lprA	LprA	POSSIBLE LIPOPROTEIN LPRA	Both	919340000	5.34241	0.00407507	1569100000	8.76171	0.00668323
Rv1274	lprB	prB	POSSIBLE LIPOPROTEIN LPRB	Both	5475300	0.0318177	2.42698e-05	254980000	1.42379	0.00108603
Rv1275	lprC	prC	POSSIBLE LIPOPROTEIN LPRC	Both	425480000	2.47252	0.00188598	1065500000	5.94966	0.00453826
Rv1280c	oppA	OppA	PROBABLE PERIPLASMIC OLIGOPEPTIDE-BINDING LIPOPROTEIN OPPA	Both	135460000	0.787177	0.00060044	107030000	0.597646	0.00045587
Rv1343c	lprD	LprD	PROBABLE CONSERVED LIPOPROTEIN LPRD	Both	14928000	0.0867487	6.61699e-05	29713000	0.165915	0.000126556
Rv1368	lprF	prF	PROBABLE CONSERVED LIPOPROTEIN LPRF	Both	760820000	4.42123	0.00337241	992270000	5.54075	0.00422635
Rv1411c	lprG	LprG	PROBABLE CONSERVED LIPOPROTEIN LPRG	Both	773130000	4.49277	0.00342698	3600700000	20.106	0.0153364
Rv1418	lprH	prH	PROBABLE LIPOPROTEIN LPRH	Both	1797100	0.0104432	7.96583e-06	3407600	0.0190277	1.45139e-05
Rv1424c	_	-	POSSIBLE MEMBRANE PROTEIN	Both	134020000	0.778809	0.000594057	493090000	2.75337	0.00210021
Rv1677	dsbF	sbF	PROBABLE CONSERVED LIPOPROTEIN DSBF	Both	128840000	0.748707	0.000571096	82304000	0.459578	0.000350555
Rv1857	modA	odA	PROBABLE MOLYBDATE-BINDING LIPOPROTEIN MODA	Both	400650	0.00232823	1.77592e-06	6674300	0.0372687	2.84277e-05
Rv1881c	lppE	LppE	POSSIBLE CONSERVED LIPOPROTEIN LPPE	Both	3912600	0.0227367	1.7343e-05	8130000	0.0453972	3.46279e-05
Rv1899c	lppD	LppD	POSSIBLE LIPOPROTEIN LPPD	Both	1903700	0.0110627	8.43834e-06	12197000	0.0681069	5.19504e-05
Rv1911c	lppC	LppC	PROBABLE LIPOPROTEIN LPPC	H37Ra	312050	1.37829e-06	9.11569e-10	-	-	-
Rv1921c	lppF	LppF	PROBABLE CONSERVED LIPOPROTEIN LPPF	H37Ra	1730800	7.64476e-06	5.05606e-09	-	-	-
Rv2041c	_	-	PROBABLE SUGAR-BINDING LIPOPROTEIN	Both	151630000	0.881143	0.000672115	120710000	0.674034	0.000514137
Rv2046	lppI	ppI	PROBABLE LIPOPROTEIN LPPI	Both	2219900	0.0129002	9.83993e-06	54077000	0.301961	0.000230329
Rv2068c	blaC	BlaC	CLASS A BETA-LACTAMASE BLAC	Both	16141000	0.0937976	7.15466e-05	75887000	0.423746	0.000323224
Rv2080	lppJ	ppJ	POSSIBLE LIPOPROTEIN LPPJ	Both	19781000	0.11495	8.76813e-05	20536000	0.114671	8.74685e-05
Rv2116	lppK	ppK	PROBABLE CONSERVED LIPOPROTEIN LPPK	Both	125300000	0.728136	0.000555405	499210000	2.78754	0.00212627
Rv2138	lppL	ppL	PROBABLE CONSERVED LIPOPROTEIN LPPL	Both	600190000	3.48779	0.0026604	159730000	0.891918	0.000680334
Rv2171	lppM	ppM	PROBABLE CONSERVED LIPOPROTEIN LPPM	Both	259120000	1.50578	0.00114858	230330000	1.28614	0.000981039
Rv2200c	ctaC	CtaC	PROBABLE TRANSMEMBRANE CYTOCHROME C OXIDASE (SUBUNIT II) CTAC	Both	934730000	5.43185	0.00414329	1462600000	8.16703	0.00622962
Rv2224c	_	-	PROBABLE EXPORTED PROTEASE	Both	237840000	1.38212	0.00105425	232720000	1.29949	0.000991218
Rv2290	lppO	ppO	PROBABLE CONSERVED LIPOPROTEIN LPPO	Both	119930000	0.69693	0.000531602	90777000	0.506891	0.000386644
Rv2330c	lppP	LppP	PROBABLE LIPOPROTEIN LPPP	Both	12392000	0.0720117	5.49288e-05	49514000	0.276482	0.000210894
Rv2394	ggtB	gtB	PROBABLE GAMMA-GLUTAMYLTRANSPEPTIDASE PRECURSOR GGTB (GAMMA-GLUTAMYLTRANSFERASE) (GLUTAMYL TRANSPEPTIDASE)	Both	27800000	0.16155	0.000123226	51292000	0.28641	0.000218467
Rv2518c	lppS	LppS	PROBABLE CONSERVED LIPOPROTEIN LPPS	Both	79716000	0.463241	0.000353349	369650000	2.06409	0.00157444
Rv2672	_	-	POSSIBLE SECRETED PROTEASE	Both	72819000	0.423161	0.000322778	35482000	0.198128	0.000151128
Rv2784c	lppU	LppU	PROBABLE LIPOPROTEIN LPPU	Both	121360000	0.70524	0.000537941	74179000	0.414209	0.000315949
Rv2833c	ugpB	UgpB	PROBABLE SN-GLYCEROL-3-PHOSPHATE-BINDING LIPOPROTEIN UGPB	Both	1828900	0.010628	8.10678e-06	16870000	0.0942006	7.1854e-05
Rv2843	_	-	PROBABLE CONSERVED TRANSMEMBRANE ALANINE RICH PROTEIN	Both	94641000	0.549972	0.000419506	2694100	0.0150436	1.14749e-05
Rv2873	mpt83	pt83	CELL SURFACE LIPOPROTEIN MPT83 (LIPOPROTEIN P23)	Both	56577000	0.328777	0.000250783	45691000	0.255134	0.000194611
Rv2911	dacB2	acB2	PROBABLE D-ALANYL-D-ALANINE CARBOXYPEPTIDASE DACB2 (PENICILLIN-BINDING PROTEIN) (DD-PEPTIDASE) (DD-CARBOXYPEPTIDASE) (PBP) (DD-TRANSPEPTIDASE) (SERINE-TYPE D-ALA-D-ALA CARBOXYPEPTIDASE) (D-AMINO ACID HYDROLASE)	Both	17294000	0.100498	7.66574e-05	157350	0.000878628	6.70197e-07
Rv2934	ppsD	psD	PHENOLPTHIOCEROL SYNTHESIS TYPE-I POLYKETIDE SYNTHASE PPSD	H37Ra	7658600	0.0445052	3.39475e-05	-	-	-
Rv2945c	lppX	LppX	PROBABLE CONSERVED LIPOPROTEIN LPPX	Both	300850000	1.74828	0.00133355	782960000	4.37198	0.00333484
Rv2999	lppY	ppY	PROBABLE CONSERVED LIPOPROTEIN LPPY	Both	50900000	0.295787	0.000225619	47821000	0.267028	0.000203683
Rv3006	lppZ	ppZ	PROBABLE CONSERVED LIPOPROTEIN LPPZ	Both	2729400000	15.8609	0.0120983	621470000	3.47023	0.00264701
Rv3244c	lpqB	LpqB	PROBABLE CONSERVED LIPOPROTEIN LPQB	Both	34028000	0.197741	0.000150833	138030000	0.770747	0.000587908
Rv3298c	lpqC	LpqC	POSSIBLE ESTERASE LIPOPROTEIN LPQC	Both	1283600	0.00745918	5.68969e-06	1874500	0.010467	7.98401e-06
Rv3390	lpqD	pqD	PROBABLE CONSERVED LIPOPROTEIN LPQD	Both	400660000	2.32829	0.00177597	368260000	2.05633	0.00156852
Rv3495c	lprN	LprN	POSSIBLE MCE-FAMILY LIPOPROTEIN LPRN (MCE-FAMILY LIPOPROTEIN MCE4E)	H37Ra	561300	2.4792e-06	1.63968e-09	-	-	-
Rv3576	lppH	ppH	POSSIBLE CONSERVED LIPOPROTEIN LPPH	Both	84072000	0.488554	0.000372658	7660800	0.0427772	3.26295e-05
Rv3584	lpqE	pqE	POSSIBLE CONSERVED LIPOPROTEIN LPQE	Both	414360000	2.4079	0.00183669	38885000	0.21713	0.000165622
Rv3623	lpqG	pqG	PROBABLE CONSERVED LIPOPROTEIN LPQG	Both	341620000	1.9852	0.00151427	395940000	2.21089	0.00168642
Rv3759c	proX	ProX	POSSIBLE OSMOPROTECTANT (GLYCINE BETAINE/CARNITINE/CHOLINE/L-PROLINE) BINDING LIPOPROTEIN PROX	H37Rv	-	-	-	16362000	6.92061e-05	4.34712e-08
Rv3763	lpqH	pqH	19 KDA LIPOPROTEIN ANTIGEN PRECURSOR LPQH	Both	8716200000	50.6511	0.0386354	9107900000	50.8577	0.0387931
Rv3796	_	-	CONSERVED HYPOTHETICAL PROTEIN	Both	178940000	1.03985	0.00079317	164240000	0.917101	0.000699543
