# Supplementary material for: Comparison of membrane proteins of Mycobacterium tuberculosis H37Rv and H37Ra strains
Source: BMC Microbiol. 2011 Jan 24;11:18. doi: 10.1186/1471-2180-11-18 (PMC3033788; doi:10.1186/1471-2180-11-18)
Supplement: Additional file 5 — Differentially observed proteins. List of all identified with a differential relative abundance of five times or more in one strain or the other. [file 1471-2180-11-18-S5.XLS]

## Sheet: Differentially observed pro.
Protein IDs	Protein identity	Gene name	Functional group	Relative abundance H37Rv/H37Ra	Relative abundance H37Ra/H37Rv	TMH	Identified in strain	Intensity H37Ra	Intensity Normalized H37Ra	Relative Prosent H37Ra	Intensity H37Rv	Intensity Normalized H37Rv	Relative Prosent H37Rv
Rv0014c	TRANSMEMBRANE SERINE/THREONINE-PROTEIN KINASE B	pknB	9	-	17.9015	1	Both	444710000	2.58427	0.00197122	25853000	0.144361	0.000110115
Rv0070c	PROBABLE SERINE HYDROXYMETHYLTRANSFERASE	glyA2	7	-	81.5825	0	Both	170480000	0.990683	0.00075567	2174700	0.0121433	9.26265e-06
Rv0077c	PROBABLE OXIDOREDUCTASE	_	7	-	9.89835	0	Both	132150000	0.767942	0.000585768	13894000	0.0775828	5.91784e-05
Rv0174	MCE-FAMILY PROTEIN	mce1F	0	-	5.49637	1	Both	159600000	0.927458	0.000707443	30219000	0.16874	0.000128711
Rv0265c	PROBABLE PERIPLASMIC IRON-TRANSPORT LIPOPROTEIN	_	3	7.39345	-	0	Both	83186000	0.483406	0.00036873	640060000	3.57404	0.00272619
Rv0282	CONSERVED HYPOTHETICAL PROTEIN	_	10	7.66938	-	0	Both	813270	0.00472603	3.6049e-06	6491100	0.0362457	2.76474e-05
Rv0284	POSSIBLE CONSERVED MEMBRANE PROTEIN	_	3	11.4339	-	1	Both	890310	0.00517372	3.94639e-06	10594000	0.0591559	4.51228e-05
Rv0291	PROBABLE MEMBRANE-ANCHORED MYCOSIN	mycP3	7	6.078	-	1	Both	1664100	0.00967032	7.37629e-06	10526000	0.0587762	4.48331e-05
Rv0313	CONSERVED HYPOTHETICAL PROTEIN	_	10	-	21.7304	0	Both	118500000	0.68862	0.000525263	5675100	0.0316892	2.41718e-05
Rv0319	PROBABLE CONSERVED INTEGRAL MEMBRANE PROTEIN	pcp	3	-	6.21948	8	Both	57138000	0.332037	0.00025327	9560800	0.0533866	4.07221e-05
Rv0357c	PROBABLE ADENYLOSUCCINATE SYNTHETASE	purA	7	-	8.59923	0	Both	368190000	2.1396	0.00163204	44559000	0.248813	0.000189789
Rv0363c	PROBABLE FRUCTOSE-BISPHOSPHATE ALDOLASE	fba	7	-	5.95704	0	Both	1973500000	11.4683	0.00874774	344770000	1.92516	0.00146847
Rv0402c	PROBABLE CONSERVED TRANSMEMBRANE TRANSPORT	mmpL1	3	6.60636	-	12	Both	1592100	0.00925192	7.05714e-06	10946000	0.0611215	4.6622e-05
Rv0456c	ENOYL-COA HYDRATASE	echA2	1	-	6.25555	0	Both	138450000	0.804552	0.000613694	23033000	0.128614	9.81039e-05
Rv0458	PROBABLE ALDEHYDE DEHYDROGENASE	_	7	12.8007	-	0	Both	1020300	0.00592911	4.52258e-06	13592000	0.0758965	5.78921e-05
Rv0552	CONSERVED HYPOTHETICAL PROTEIN	_	10	-	5.46261	0	Both	34076000	0.19802	0.000151045	6491900	0.0362502	2.76508e-05
Rv0576	PROBABLE TRANSCRIPTIONAL REGULATORY PROTEIN	_	9	-	58.5364	0	Both	139910000	0.813037	0.000620165	2487400	0.0138894	1.05945e-05
Rv0583c	PROBABLE CONSERVED LIPOPROTEIN	lpqN	3	19.0626	-	0	Both	66175000	0.384552	0.000293327	1312800000	7.33056	0.00559158
Rv0636	CONSERVED HYPOTHETICAL PROTEIN	_	10	5.15096	-	0	Both	33183000	0.192831	0.000147087	177880000	0.993266	0.00075764
Rv0678	CONSERVED HYPOTHETICAL PROTEIN	_	10	-	5.09767	0	Both	9564500	0.0555807	4.23956e-05	1952600	0.0109031	8.31666e-06
Rv0684	PROBABLE ELONGATION FACTOR G	fusA1	2	-	33.2227	0	Both	19882000	0.115537	8.8129e-05	622800	0.00347766	2.65268e-06
Rv0710	PROBABLE 30S RIBOSOMAL PROTEIN S17	rpsQ	2	6.24089	-	0	Both	18567000	0.107895	8.23001e-05	120590000	0.673364	0.000513626
Rv0753c	PROBABLE METHYLMALONATE-SEMIALDEHYDE	mmsA	7	8.27678	-	0	Both	1534900	0.00891952	6.8036e-06	13221000	0.0738249	5.63119e-05
Rv0815c	PROBABLE THIOSULFATE SULFURTRANSFERASE	cysA2	7	-	46.7955	0	Both	216910000	1.26049	0.000961476	4823900	0.0269362	2.05463e-05
Rv0933	PHOSPHATE-TRANSPORT ATP-BINDING PROTEIN ABC TRANSPORTER	pstB	3	106.817	-	0	Both	155590	0.000904155	6.89668e-07	17296000	0.0965793	7.36684e-05
Rv0946c	PROBABLE GLUCOSE-6-PHOSPHATE ISOMERASE PGI	pgi	7	9.07164	-	0	Both	4039700	0.0234753	1.79064e-05	38138000	0.212959	0.00016244
Rv0952	PROBABLE SUCCINYL-COA SYNTHETASE (ALPHA CHAIM)	sucD	7	7.50258	-	0	Both	10593000	0.0615574	4.69545e-05	82709000	0.46184	0.00035228
Rv1030	PROBABLE POTASSIUM-TRANSPORTING P-TYPE ATPASE B	kdpB	3	-	11.7889	7	Both	66614000	0.387103	0.000295273	5880500	0.0328362	2.50467e-05
Rv1060	HYPOTHETICAL PROTEIN	_	16	12.3943	-	0	Both	15538000	0.0902935	6.88738e-05	200420000	1.11913	0.000853644
Rv1101c	CONSERVED MEMBRANE PROTEIN	_	3	-	5.28837	8	Both	153540000	0.892243	0.000680582	30215000	0.168718	0.000128694
Rv1209	CONSERVED HYPOTHETICAL PROTEIN	_	10	18.8971	-	1	Both	20153000	0.117112	8.93302e-05	396330000	2.21307	0.00168808
Rv1245c	PROBABLE SHORT-CHAIN TYPE	_	7	-	12.3291	0	Both	1497700000	8.70335	0.00663871	126420000	0.705918	0.000538458
Rv1273c	PROBABLE DRUGS-TRANSPORT TRANSMEMBRANE	_	3	6.64605	-	6	Both	751550	0.00436736	3.33132e-06	5198100	0.0290257	2.21401e-05
Rv1281c	PROBABLE OLIGOPEPTIDE-TRANSPORT ATP-BINDING	oppD	3	17.537	-	0	Both	406540	0.00236246	1.80203e-06	7419600	0.0414304	3.16021e-05
Rv1288	CONSERVED HYPOTHETICAL PROTEIN	_	10	-	6.29588	0	Both	316030000	1.83649	0.00140084	52239000	0.291698	0.0002225
Rv1299	PROBABLE PEPTIDE CHAIN RELEASE FACTOR 1	prfA	2	-	35.6278	0	Both	93796000	0.545062	0.00041576	2739800	0.0152988	1.16696e-05
Rv1323	PROBABLE ACETYL-COA ACETYLTRANSFERASE	fadA4	1	-	7.5859	0	Both	24680000	0.143419	0.000109397	3385800	0.018906	1.44211e-05
Rv1336	PROBABLE CYSTEINE SYNTHASE B	cysM	7	-	19.453	0	Both	19212000	0.111644	8.51591e-05	1027800	0.00573914	4.37768e-06
Rv1386	PE FAMILY PROTEIN	PE15	6	27.2592	-	0	Both	9947300	0.0578052	4.40924e-05	282190000	1.57572	0.00120192
Rv1404	PROBABLE TRANSCRIPTIONAL REGULATORY PROTEIN	_	9	9.7998	-	0	Both	31068000	0.180541	0.000137712	316850000	1.76926	0.00134955
Rv1512	PROBABLE NUCLEOTIDE-SUGAR EPIMERASE	epiA	7	65.7563	-	0	Both	290100000	1.68581	0.0012859	298090000	1.66451	0.00126965
Rv1533	CONSERVED HYPOTHETICAL PROTEIN	_	10	-	7.22476	0	Both	11445000	0.0665085	5.07311e-05	1648600	0.00920563	7.02184e-06
Rv1558	CONSERVED HYPOTHETICAL PROTEIN	_	10	6.03835	-	0	Both	85949000	0.499462	0.000380978	540110000	3.01593	0.00230048
Rv1596	PROBABLE NICOTINATE-NUCLEOTIDE PYROPHOSPHATASE	nadC	7	-	6.89924	0	Both	1550100000	9.00785	0.00687098	233820000	1.30563	0.000995904
Rv1603	PROBABLE PHOSPHORIBOSYLFORMIMINO-5-AMINOIMIDAZOLE CARBOXAMIDE RIBOTIDE ISOMERASE	hisA	7	-	5.26639	0	Both	3895900	0.0226396	1.7269e-05	769870	0.00429888	3.27909e-06
Rv1613	PROBABLE TRYPTOPHAN SYNTHASE, ALPHA SUBUNIT	trpA	7	5.50611	-	0	Both	17063000	0.0991555	7.56335e-05	97774000	0.545961	0.000416446
Rv1617	PROBABLE PYRUVATE KINASE	pykA	7	-	7.51827	0	Both	12282000	0.0713724	5.44412e-05	1700100	0.0094932	7.24119e-06
Rv1637c	CONSERVED HYPOTHETICAL PROTEIN	_	10	12.0648	-	0	Both	11257000	0.065416	4.98978e-05	141340000	0.78923	0.000602006
Rv1665	POSSIBLE CHALCONE SYNTHASE	pks11	1	-	5.35011	0	Both	31322000	0.182017	0.000138838	6092700	0.0340211	2.59505e-05
Rv1751	PROBABLE OXIDOREDUCTASE	_	7	8.50693	-	0	Both	3086600	0.0179367	1.36817e-05	27326000	0.152586	0.000116389
Rv1774	PROBABLE OXIDOREDUCTASE	_	7	23.9686	-	0	Both	373950	0.00217308	1.65757e-06	9327800	0.0520856	3.97297e-05
Rv1778c	HYPOTHETICAL PROTEIN	_	16	5.57874	-	0	Both	10307000	0.0598954	4.56868e-05	59840000	0.334141	0.000254875
Rv1779c	HYPOTHETICAL INTEGRAL MEMBRANE PROTEIN	_	3	21.3391	-	4	Both	875110	0.00508539	3.87901e-06	19434000	0.108518	8.27747e-05
Rv1819c	PROBABLE DRUGS-TRANSPORT TRANSMEMBRANE	_	3	6.37045	-	6	Both	52016000	0.302272	0.000230566	344850000	1.92561	0.00146881
Rv1832	PROBABLE GLYCINE DEHYDROGENASE	gcvB	7	-	5.53038	0	Both	15107000	0.0877889	6.69633e-05	2842800	0.0158739	1.21083e-05
Rv1843c	PROBABLE INOSINE-5'-MONOPHOSPHATE DEHYDROGENASE	guaB1	7	5.55084	-	0	Both	6161100	0.035803	2.73097e-05	35591000	0.198737	0.000151592
Rv1852	UREASE ACCESSORY PROTEIN	ureG	7	10.2802	-	0	Both	11552000	0.0671303	5.12054e-05	123590000	0.690115	0.000526404
Rv1885c	CONSERVED HYPOTHETICAL PROTEIN	_	10	7.38922	-	1	Both	6895000	0.0400678	3.05628e-05	53022000	0.29607	0.000225835
Rv1899c	POSSIBLE LIPOPROTEIN	lppD	3	6.15647	-	0	Both	1903700	0.0110627	8.43834e-06	12197000	0.0681069	5.19504e-05
Rv1925	PROBABLE ACYL-COA LIGASE	fadD31	1	7.98175	-	0	Both	2184900	0.0126968	9.68479e-06	18149000	0.101342	7.73016e-05
Rv1980c	IMMUNOGENIC PROTEIN	mpt64	3	50.8294	-	1	Both	9218900	0.0535723	4.08637e-05	487660000	2.72305	0.00207708
Rv2030c	CONSERVED HYPOTHETICAL PROTEIN	_	10	-	5.31535	0	Both	32664000	0.189815	0.000144786	6395300	0.0357108	2.72393e-05
Rv2031c	HEAT SHOCK PROTEIN	hspX	0	10.7703	-	0	Both	7387400	0.0429292	3.27454e-05	82802000	0.462359	0.000352676
Rv2042c	CONSERVED HYPOTHETICAL PROTEIN	_	10	30.1192	-	0	Both	1215000	0.00706054	5.38561e-06	38084000	0.212658	0.00016221
Rv2046	PROBABLE LIPOPROTEIN LPPI	lppI	3	23.4076	-	0	Both	2219900	0.0129002	9.83993e-06	54077000	0.301961	0.000230329
Rv2051c	POLYPRENOL-MONOPHOSPHOMANNOSE SYNTHASE	ppm1	3	21.8898	-	7	Both	99203	0.000576483	4.39727e-07	2259900	0.0126191	9.62554e-06
Rv2197c	PROBABLE CONSERVED TRANSMEMBRANE PROTEIN	_	3	7.61211	-	4	Both	17357000	0.100864	7.69367e-05	137500000	0.767788	0.00058565
Rv2202c	PROBABLE CARBOHYDRATE KINASE	adoK	7	11.4624	-	0	Both	69891000	0.406146	0.000309799	833720000	4.65542	0.00355104
Rv2216	CONSERVED HYPOTHETICAL PROTEIN	_	10	-	8.41974	0	Both	198630000	1.15427	0.000880448	24551000	0.137091	0.000104569
Rv2229c	CONSERVED HYPOTHETICAL PROTEIN	_	10	-	8.61217	0	Both	13287000	0.0772126	5.8896e-05	1605600	0.00896553	6.83869e-06
Rv2244	MEROMYCOLATE EXTENSION ACYL CARRIER PROTEIN	acpM	1	-	5.72843	0	Both	1248900000	7.25753	0.00553588	226890000	1.26693	0.000966387
Rv2289	PROBABLE CDP-DIACYLGLYCEROL PYROPHOSPHATASE	cdh	1	41.8988	-	1	Both	3105000	0.0180436	1.37632e-05	135390000	0.756006	0.000576663
Rv2300c	CONSERVED HYPOTHETICAL PROTEIN	_	10	-	5.98599	0	Both	40826000	0.237246	0.000180965	7097800	0.0396335	3.02315e-05
Rv2301	PROBABLE CUTINASE	cut2	3	21.7806	-	1	Both	24579000	0.142832	0.000108949	557130000	3.11096	0.00237297
Rv2315c	CONSERVED HYPOTHETICAL PROTEIN	_	10	-	5.21773	0	Both	53426000	0.310466	0.000236816	10656000	0.0595021	4.53868e-05
Rv2391	PROBABLE FERREDOXIN-DEPENDENT NITRITE REDUCTASE	sirA	7	8.90337	-	0	Both	20972000	0.121871	9.29605e-05	194320000	1.08507	0.000827662
Rv2461c	PROBABLE ATP-DEPENDENT CLP PROTEASE PROTEOLYTIC	clpP1	7	11.8737	-	0	Both	47672000	0.277029	0.000211311	589080000	3.28937	0.00250905
Rv2467	PROBABLE AMINOPEPTIDASE N	pepN	7	6.42408	-	0	Both	3804200	0.0221067	1.68625e-05	25433000	0.142016	0.000108326
Rv2475c	CONSERVED HYPOTHETICAL PROTEIN	_	10	17.6799	-	0	Both	20479000	0.119006	9.07752e-05	376800000	2.10402	0.00160489
Rv2496c	PROBABLE PYRUVATE DEHYDROGENASE E1 COMPONENT	pdhB	7	7.42977	-	0	Both	3511200	0.0204041	1.55638e-05	27149000	0.151598	0.000115635
Rv2560	PROBABLE PROLINE AND GLYCINE RICH TRANSMEMBRANE	_	3	-	24.3811	4	Both	819080000	4.75979	0.00363066	34962000	0.195225	0.000148913
Rv2579	POSSIBLE HALOALKANE DEHALOGENASE	dhaA	7	-	35.9343	0	Both	23273000	0.135243	0.00010316	674010	0.00376361	2.87079e-06
Rv2584c	ADENINE PHOSPHORIBOSYLTRANSFERASE	apt	7	53.3314	-	0	Both	748320	0.00434859	3.317e-06	41533000	0.231917	0.0001769
Rv2586c	PROBABLE PROTEIN-EXPORT MEMBRANE PROTEIN	secF	3	6.95863	-	6	Both	928830	0.00539756	4.11713e-06	6726400	0.0375596	2.86496e-05
Rv2617c	PROBABLE TRANSMEMBRANE PROTEIN	_	3	11.4708	-	3	Both	4138200	0.0240477	1.8343e-05	49400000	0.275845	0.000210408
Rv2623	CONSERVED HYPOTHETICAL PROTEIN	TB31.7	10	12.6836	-	0	Both	3517200	0.0204389	1.55903e-05	46426000	0.259239	0.000197741
Rv2732c	PROBABLE CONSERVED TRANSMEMBRANE PROTEIN	_	3	-	7.24994	4	Both	97990000	0.569434	0.000434351	14066000	0.0785433	5.9911e-05
Rv2740	CONSERVED HYPOTHETICAL PROTEIN	ephG	10	7.75793	-	0	Both	108650000	0.63138	0.000481602	877200000	4.89821	0.00373624
Rv2766c	PROBABLE SHORT-CHAIN TYPE	_	7	-	6.77102	0	Both	20442000	0.118791	9.06112e-05	3141900	0.0175441	1.33822e-05
Rv2778c	CONSERVED HYPOTHETICAL PROTEIN	_	10	5.80471	-	0	Both	4662200	0.0270927	2.06657e-05	28164000	0.157265	0.000119958
Rv2833c	PROBABLE SN-GLYCEROL-3-PHOSPHATE-BINDING	ugpB	3	8.86344	-	0	Both	1828900	0.010628	8.10678e-06	16870000	0.0942006	7.1854e-05
Rv2877c	PROBABLE CONSERVED INTEGRAL MEMBRANE PROTEIN	_	3	5.30121	-	7	Both	14491000	0.0842092	6.42328e-05	79946000	0.446411	0.000340512
Rv2889c	PROBABLE ELONGATION FACTOR	tsf	2	-	5.16918	0	Both	348970000	2.02791	0.00154684	70257000	0.392309	0.000299244
Rv2915c	CONSERVED HYPOTHETICAL PROTEIN	_	10	-	5.52311	0	Both	35206000	0.204587	0.000156054	6633700	0.037042	2.82548e-05
Rv2941	FATTY-ACID-COA LIGASE	fadD28	1	40.3564	-	0	Both	229400	0.00133308	1.01684e-06	9634500	0.0537982	4.1036e-05
Rv2982c	PROBABLE GLYCEROL-3-PHOSPHATE DEHYDROGENASE	gpdA2	1	7.15604	-	0	Both	19336000	0.112364	8.57088e-05	144000000	0.804083	0.000613336
Rv3046c	CONSERVED HYPOTHETICAL PROTEIN	_	10	6.31636	-	0	Both	17297000	0.100515	7.66707e-05	113700000	0.634891	0.00048428
Rv3273	PROBABLE TRANSMEMBRANE CARBONIC ANHYDRASE	_	7	33.4982	-	10	Both	32635000	0.189647	0.000144658	1137700000	6.35281	0.00484578
Rv3313c	PROBABLE ADENOSINE DEAMINASE	add	7	-	5.36689	0	Both	53628000	0.31164	0.000237712	10399000	0.0580671	4.42922e-05
Rv3319	PROBABLE SUCCINATE DEHYDROGENASE	sdhB	7	-	6.06647	0	Both	38360000	0.222915	0.000170035	6580600	0.0367455	2.80286e-05
Rv3339c	PROBABLE ISOCITRATE DEHYDROGENASE	icd1	7	28.045	-	0	Both	1967500	0.0114334	8.72114e-06	57424000	0.32065	0.000244585
Rv3368c	POSSIBLE OXIDOREDUCTASE	_	7	-	16.1782	0	Both	48681000	0.282892	0.000215783	3131500	0.017486	1.33379e-05
Rv3369	CONSERVED HYPOTHETICAL PROTEIN	_	10	6.3494	-	0	Both	29155000	0.169424	0.000129232	192650000	1.07574	0.000820549
Rv3401	CONSERVED HYPOTHETICAL PROTEIN	_	7	12.9314	-	0	Both	15236000	0.0885385	6.75351e-05	205040000	1.14492	0.000873322
Rv3409c	PROBABLE CHOLESTEROL OXIDASE PRECURSOR	choD	1	8.29984	-	0	Both	3562800	0.0207039	1.57925e-05	30774000	0.171839	0.000131075
Rv3410c	PROBABLE INOSINE-5'-MONOPHOSPHATE DEHYDROGENASE	guaB3	7	-	36.902	0	Both	49398000	0.287059	0.000218962	1393100	0.00777894	5.9336e-06
Rv3472	CONSERVED HYPOTHETICAL PROTEIN	_	10	6.58484	-	0	Both	15204000	0.0883526	6.73933e-05	104190000	0.581788	0.000443774
Rv3486	CONSERVED HYPOTHETICAL PROTEIN	_	10	-	57.2092	0	Both	101660000	0.590761	0.000450618	1849300	0.0103263	7.87668e-06
Rv3569c	2-HYDROXY-6-OXO-6-PHENYLHEXA-2,4-DIENOATE	hsaD	7	-	6.61232	0	Both	43386000	0.252122	0.000192313	6828400	0.0381292	2.9084e-05
Rv3576	POSSIBLE CONSERVED LIPOPROTEIN	lppH	3	-	11.4209	0	Both	84072000	0.488554	0.000372658	7660800	0.0427772	3.26295e-05
Rv3584	POSSIBLE CONSERVED LIPOPROTEIN	lpqE	3	-	11.0897	1	Both	414360000	2.4079	0.00183669	38885000	0.21713	0.000165622
Rv3600c	CONSERVED HYPOTHETICAL PROTEIN	_	10	-	15.9159	0	Both	103770000	0.603022	0.000459971	6785200	0.0378879	2.89e-05
Rv3614c	CONSERVED HYPOTHETICAL PROTEIN	_	10	171.308	-	0	Both	283000	0.00164455	1.25443e-06	50453000	0.281725	0.000214893
Rv3691	CONSERVED HYPOTHETICAL PROTEIN	_	10	19.9202	-	0	Both	3739700	0.0217319	1.65766e-05	77527000	0.432904	0.000330209
Rv3699	CONSERVED HYPOTHETICAL PROTEIN	_	10	-	11.0633	0	Both	102070000	0.593143	0.000452436	9601400	0.0536133	4.0895e-05
Rv3710	2-ISOPROPYLMALATE SYNTHASE	leuA	7	8.16679	-	0	Both	339270	0.00197155	1.50385e-06	2883500	0.0161012	1.22816e-05
Rv3768	HYPOTHETICAL PROTEIN	_	16	6.24133	-	0	Both	1995900	0.0115985	8.84703e-06	12964000	0.0723898	5.52172e-05
Rv3809c	UDP-GALACTOPYRANOSE MUTASE	glf	3	11.0731	-	0	Both	9078700	0.0527576	4.02423e-05	104620000	0.584189	0.000445605
Rv3818	HYPOTHETICAL PROTEIN	_	16	6.66433	-	0	Both	475220	0.00276157	2.10646e-06	3295900	0.018404	1.40381e-05
Rv3869	POSSIBLE CONSERVED MEMBRANE PROTEIN	_	3	-	6.33779	1	Both	39533000	0.229732	0.000175234	6491500	0.0362479	2.76491e-05
Rv3881c	CONSERVED HYPOTHETICAL ALANINE AND GLYCINE RICH	_	10	6.73601	-	0	Both	4512900	0.0262251	2.00039e-05	31636000	0.176653	0.000134746
